# Supplementary material for: Multi-omics integration reveals that pyrimidine metabolism in lung adenocarcinoma drives an immunosuppressive microenvironment
Source: iScience. 2026 Mar 18;29(4):115326. doi: 10.1016/j.isci.2026.115326 (PMC13084340; doi:10.1016/j.isci.2026.115326)
Supplement: Table S1. Differentially expressed genes between PyrMet_High and PyrMet_Low subsets in malignant cells, related to Figure 2 [file mmc2.xlsx]

## Sheet: Supplementary Tables1_LUAD sing
Table S1. LUAD single-cell subpopulation marker list.
gene	p_val	avg_log2FC	pct.1	pct.2	p_val_adj	cluster	gene
AIF1	0	4.8127236284158	0.843	0.068	0	Myeloid cells	AIF1
TYROBP	0	3.7169727701214	0.961	0.233	0	Myeloid cells	TYROBP
FCER1G	0	3.35742930223007	0.875	0.154	0	Myeloid cells	FCER1G
C1QA	0	5.24670248176201	0.758	0.087	0	Myeloid cells	C1QA
LYZ	0	5.31700938494257	0.85	0.189	0	Myeloid cells	LYZ
C1QB	0	5.37702727180276	0.718	0.079	0	Myeloid cells	C1QB
MNDA	0	4.96984166959876	0.663	0.031	0	Myeloid cells	MNDA
LST1	0	4.29634590734781	0.683	0.058	0	Myeloid cells	LST1
MS4A7	0	5.32780400427259	0.637	0.027	0	Myeloid cells	MS4A7
C1QC	0	5.49100029950071	0.65	0.041	0	Myeloid cells	C1QC
SPI1	0	4.29934281936155	0.64	0.038	0	Myeloid cells	SPI1
PLAUR	0	3.76510536575845	0.713	0.124	0	Myeloid cells	PLAUR
CTSS	0	3.34448025669182	0.829	0.245	0	Myeloid cells	CTSS
IGSF6	0	5.28397745463552	0.607	0.023	0	Myeloid cells	IGSF6
FCGR2A	0	4.92833878851144	0.614	0.036	0	Myeloid cells	FCGR2A
MS4A6A	0	5.29717258228876	0.601	0.024	0	Myeloid cells	MS4A6A
MRC1	0	5.59619677057678	0.598	0.026	0	Myeloid cells	MRC1
IL1B	0	5.26193498984826	0.628	0.058	0	Myeloid cells	IL1B
CXCL8	0	4.12405292260722	0.743	0.174	0	Myeloid cells	CXCL8
SERPINA1	0	2.83708960391902	0.66	0.092	0	Myeloid cells	SERPINA1
PLEK	0	3.53677498950085	0.648	0.081	0	Myeloid cells	PLEK
BCL2A1	0	3.20053761849154	0.734	0.167	0	Myeloid cells	BCL2A1
CD68	0	4.42226920540742	0.615	0.053	0	Myeloid cells	CD68
CYBB	0	4.06838329519664	0.602	0.046	0	Myeloid cells	CYBB
C1orf162	0	3.25026940827493	0.615	0.075	0	Myeloid cells	C1orf162
GRN	0	3.38123151399871	0.792	0.26	0	Myeloid cells	GRN
CTSZ	0	3.25239590382861	0.725	0.193	0	Myeloid cells	CTSZ
FCGRT	0	2.94143467980552	0.702	0.173	0	Myeloid cells	FCGRT
C5AR1	0	5.6960426673961	0.529	0.019	0	Myeloid cells	C5AR1
OLR1	0	5.28252254506233	0.528	0.021	0	Myeloid cells	OLR1
S100A9	0	2.12278520999777	0.683	0.178	0	Myeloid cells	S100A9
NCF2	0	4.49764873895081	0.537	0.033	0	Myeloid cells	NCF2
CLEC7A	0	4.74597232878545	0.526	0.025	0	Myeloid cells	CLEC7A
HLA-DMA	0	2.36486280219769	0.728	0.232	0	Myeloid cells	HLA-DMA
HLA-DQA1	0	2.81088713239265	0.754	0.258	0	Myeloid cells	HLA-DQA1
ITGB2	0	1.97369513779715	0.682	0.191	0	Myeloid cells	ITGB2
LAPTM5	0	2.00382356237336	0.871	0.383	0	Myeloid cells	LAPTM5
HLA-DQB1	0	2.53998698384448	0.801	0.315	0	Myeloid cells	HLA-DQB1
CST3	0	2.99249244098418	0.887	0.401	0	Myeloid cells	CST3
ALOX5AP	0	2.42237113955758	0.747	0.27	0	Myeloid cells	ALOX5AP
HLA-DMB	0	3.15772729253651	0.554	0.08	0	Myeloid cells	HLA-DMB
APOC1	0	4.55470000030999	0.624	0.15	0	Myeloid cells	APOC1
CTSB	0	2.95325547979448	0.757	0.288	0	Myeloid cells	CTSB
CCL3	0	3.32281397972615	0.608	0.139	0	Myeloid cells	CCL3
CD14	0	5.19875263635917	0.502	0.033	0	Myeloid cells	CD14
CAPG	0	2.17884942808315	0.72	0.252	0	Myeloid cells	CAPG
CCL3L1	0	3.95715353958114	0.597	0.13	0	Myeloid cells	CCL3L1
SLC11A1	0	4.85249833542989	0.49	0.026	0	Myeloid cells	SLC11A1
GLUL	0	2.01835650008642	0.81	0.347	0	Myeloid cells	GLUL
HLA-DPA1	0	2.82068607700342	0.877	0.417	0	Myeloid cells	HLA-DPA1
TYMP	0	2.31046841766658	0.709	0.249	0	Myeloid cells	TYMP
CXCL16	0	3.01439873198187	0.562	0.107	0	Myeloid cells	CXCL16
HLA-DPB1	0	2.67869800692438	0.861	0.406	0	Myeloid cells	HLA-DPB1
AC020656.1	0	5.03777537272239	0.478	0.032	0	Myeloid cells	AC020656.1
APOE	0	4.45226837184518	0.604	0.163	0	Myeloid cells	APOE
KCTD12	0	2.65480170730464	0.516	0.076	0	Myeloid cells	KCTD12
MS4A4A	0	5.26918992632385	0.452	0.012	0	Myeloid cells	MS4A4A
CD163	0	5.75183266929643	0.444	0.01	0	Myeloid cells	CD163
CTSH	0	1.46817358605895	0.631	0.2	0	Myeloid cells	CTSH
RAB31	0	2.21715332622621	0.546	0.116	0	Myeloid cells	RAB31
PHACTR1	0	3.01608405275015	0.51	0.081	0	Myeloid cells	PHACTR1
MSR1	0	5.1391659732478	0.442	0.015	0	Myeloid cells	MSR1
HLA-DRA	0	2.85267918117634	0.926	0.501	0	Myeloid cells	HLA-DRA
CPVL	0	4.66159173976413	0.446	0.021	0	Myeloid cells	CPVL
PLXDC2	0	3.22118063006815	0.475	0.05	0	Myeloid cells	PLXDC2
FGL2	0	3.34843220456097	0.474	0.051	0	Myeloid cells	FGL2
TIMP2	0	2.37386831052634	0.51	0.091	0	Myeloid cells	TIMP2
CD86	0	4.11256277321165	0.443	0.024	0	Myeloid cells	CD86
COTL1	0	1.73988194478105	0.709	0.291	0	Myeloid cells	COTL1
VSIG4	0	5.65173324445954	0.428	0.01	0	Myeloid cells	VSIG4
SNX10	0	3.06727827233965	0.486	0.076	0	Myeloid cells	SNX10
PPT1	0	2.30570651001935	0.567	0.158	0	Myeloid cells	PPT1
MAFB	0	2.92091908998757	0.537	0.129	0	Myeloid cells	MAFB
SOD2	0	2.55780933304803	0.671	0.264	0	Myeloid cells	SOD2
LAIR1	0	3.15377247307665	0.453	0.046	0	Myeloid cells	LAIR1
KLF4	0	2.30196377546753	0.565	0.158	0	Myeloid cells	KLF4
FCGR3A	0	2.72361532583843	0.476	0.07	0	Myeloid cells	FCGR3A
LY86	0	3.16778456137534	0.439	0.035	0	Myeloid cells	LY86
FPR1	0	5.31315728272977	0.414	0.01	0	Myeloid cells	FPR1
TREM1	0	4.69143752648792	0.426	0.023	0	Myeloid cells	TREM1
SMIM25	0	4.75605531624768	0.419	0.016	0	Myeloid cells	SMIM25
ASAH1	0	1.9022288404505	0.67	0.268	0	Myeloid cells	ASAH1
HLA-DRB1	0	2.73212492919222	0.895	0.494	0	Myeloid cells	HLA-DRB1
NPC2	0	1.52442643884462	0.78	0.379	0	Myeloid cells	NPC2
BRI3	0	1.74464310386139	0.757	0.357	0	Myeloid cells	BRI3
S100A8	0	1.26236451150583	0.494	0.094	0	Myeloid cells	S100A8
PYCARD	0	2.08668456116116	0.584	0.185	0	Myeloid cells	PYCARD
CXCL3	0	3.68552501151937	0.501	0.103	0	Myeloid cells	CXCL3
PSAP	0	2.61515944569803	0.814	0.416	0	Myeloid cells	PSAP
DAB2	0	3.21735941962053	0.475	0.078	0	Myeloid cells	DAB2
CFD	0	2.41591570677614	0.486	0.093	0	Myeloid cells	CFD
CSF1R	0	5.79953332047829	0.4	0.007	0	Myeloid cells	CSF1R
CXCL2	0	1.71744661996154	0.547	0.155	0	Myeloid cells	CXCL2
LY96	0	2.74534731210747	0.467	0.075	0	Myeloid cells	LY96
CCL4L2	0	2.00272203947315	0.594	0.202	0	Myeloid cells	CCL4L2
MFSD1	0	2.72864434248578	0.489	0.098	0	Myeloid cells	MFSD1
C15orf48	0	2.85802016566413	0.456	0.066	0	Myeloid cells	C15orf48
UPP1	0	1.72961	0.617	0.227	0	Myeloid cells	UPP1
FBP1	0	3.4722233413484	0.489	0.099	0	Myeloid cells	FBP1
SAMHD1	0	1.77078352817103	0.546	0.156	0	Myeloid cells	SAMHD1
TNFSF13B	0	3.58530107964093	0.423	0.036	0	Myeloid cells	TNFSF13B
TMEM176B	0	2.7699142616236	0.476	0.09	0	Myeloid cells	TMEM176B
HCK	0	4.13561262610437	0.415	0.029	0	Myeloid cells	HCK
RASSF4	0	3.83137595121485	0.42	0.035	0	Myeloid cells	RASSF4
CTSC	0	1.79211146288034	0.715	0.331	0	Myeloid cells	CTSC
G0S2	0	4.44887337961163	0.459	0.078	0	Myeloid cells	G0S2
CCDC88A	0	2.58789314264757	0.48	0.099	0	Myeloid cells	CCDC88A
ACP5	0	3.45703133529075	0.477	0.098	0	Myeloid cells	ACP5
ANXA5	0	1.65678867747383	0.748	0.37	0	Myeloid cells	ANXA5
GRINA	0	2.26295914800115	0.527	0.15	0	Myeloid cells	GRINA
RNF130	0	2.16151962988188	0.494	0.118	0	Myeloid cells	RNF130
CEBPB	0	1.82503572830482	0.71	0.334	0	Myeloid cells	CEBPB
ALOX5	0	2.69189005621247	0.431	0.056	0	Myeloid cells	ALOX5
IER3	0	2.07247317216755	0.713	0.338	0	Myeloid cells	IER3
CTSL	0	3.30935649304286	0.468	0.094	0	Myeloid cells	CTSL
LCP2	0	2.3644719300064	0.472	0.099	0	Myeloid cells	LCP2
CTSD	0	2.82086323907869	0.786	0.415	0	Myeloid cells	CTSD
TPP1	0	2.13473307913842	0.501	0.13	0	Myeloid cells	TPP1
MGAT1	0	1.99991343340691	0.513	0.144	0	Myeloid cells	MGAT1
PLIN2	0	2.57079285762638	0.646	0.278	0	Myeloid cells	PLIN2
TGFBI	0	2.80302584526187	0.431	0.064	0	Myeloid cells	TGFBI
LCP1	0	1.06379083354046	0.712	0.345	0	Myeloid cells	LCP1
GCA	0	3.09057619304825	0.443	0.077	0	Myeloid cells	GCA
SLCO2B1	0	4.38508290817539	0.387	0.021	0	Myeloid cells	SLCO2B1
LGALS1	0	1.36148433179926	0.838	0.473	0	Myeloid cells	LGALS1
ALDH2	0	2.58305657042577	0.499	0.134	0	Myeloid cells	ALDH2
SGK1	0	1.74903554059351	0.696	0.333	0	Myeloid cells	SGK1
CD83	0	1.07354015820663	0.649	0.29	0	Myeloid cells	CD83
H2AFY	0	1.58577208253208	0.645	0.286	0	Myeloid cells	H2AFY
IL1RN	0	3.48013256931523	0.403	0.045	0	Myeloid cells	IL1RN
GSN	0	1.51177810342486	0.581	0.223	0	Myeloid cells	GSN
HCLS1	0	1.36566075177778	0.541	0.185	0	Myeloid cells	HCLS1
ATP6V0B	0	1.60195829804493	0.754	0.399	0	Myeloid cells	ATP6V0B
ACSL1	0	3.18092547069554	0.432	0.077	0	Myeloid cells	ACSL1
ETS2	0	1.85249287589344	0.529	0.176	0	Myeloid cells	ETS2
JAML	0	2.54457386391198	0.406	0.056	0	Myeloid cells	JAML
ARHGAP18	0	1.44444581222567	0.505	0.155	0	Myeloid cells	ARHGAP18
RNASET2	0	1.2420357165786	0.695	0.345	0	Myeloid cells	RNASET2
AP2S1	0	1.5069034522804	0.662	0.314	0	Myeloid cells	AP2S1
IFI30	0	3.52600812612651	0.376	0.029	0	Myeloid cells	IFI30
CCL4	0	0.854307228679397	0.629	0.283	0	Myeloid cells	CCL4
LIMS1	0	1.56951050391173	0.615	0.269	0	Myeloid cells	LIMS1
TREM2	0	5.6877711953401	0.352	0.008	0	Myeloid cells	TREM2
CD74	0	2.40176246162001	0.92	0.577	0	Myeloid cells	CD74
HMOX1	0	2.34692100914894	0.427	0.084	0	Myeloid cells	HMOX1
TNFAIP2	0	2.69594408758007	0.419	0.076	0	Myeloid cells	TNFAIP2
ATP6V1B2	0	2.57611419292626	0.409	0.067	0	Myeloid cells	ATP6V1B2
RETN	0	5.31971834797138	0.364	0.022	0	Myeloid cells	RETN
ZEB2	0	0.886397941392679	0.55	0.21	0	Myeloid cells	ZEB2
YWHAH	0	1.79470778008631	0.575	0.235	0	Myeloid cells	YWHAH
IL18	0	2.2670037829275	0.433	0.093	0	Myeloid cells	IL18
ITGAX	0	3.27508439961855	0.375	0.035	0	Myeloid cells	ITGAX
HLA-DRB5	0	2.49363857360241	0.579	0.239	0	Myeloid cells	HLA-DRB5
LITAF	0	1.50628157776185	0.759	0.42	0	Myeloid cells	LITAF
PILRA	0	5.09768873784009	0.347	0.008	0	Myeloid cells	PILRA
HBEGF	0	2.43727516042616	0.458	0.12	0	Myeloid cells	HBEGF
LGALS9	0	2.42240117106594	0.408	0.072	0	Myeloid cells	LGALS9
CD4	0	1.96228709766218	0.404	0.07	0	Myeloid cells	CD4
SLC7A7	0	4.35524245165556	0.349	0.015	0	Myeloid cells	SLC7A7
GPNMB	0	1.79792988715319	0.476	0.145	0	Myeloid cells	GPNMB
MARCO	0	5.13829127844925	0.351	0.02	0	Myeloid cells	MARCO
HNMT	0	2.54484554390391	0.396	0.069	0	Myeloid cells	HNMT
SH3BGRL	0	1.11490543833963	0.659	0.333	0	Myeloid cells	SH3BGRL
ADA2	0	2.75584525911123	0.37	0.044	0	Myeloid cells	ADA2
RNF13	0	1.5827371605176	0.519	0.194	0	Myeloid cells	RNF13
GLRX	0	1.45657013778365	0.519	0.194	0	Myeloid cells	GLRX
EVI2B	0	1.33324617296155	0.504	0.18	0	Myeloid cells	EVI2B
GMFG	0	0.94911774503883	0.659	0.336	0	Myeloid cells	GMFG
ARPC1B	0	1.31447282404646	0.559	0.237	0	Myeloid cells	ARPC1B
SLC15A3	0	3.70517850753718	0.344	0.024	0	Myeloid cells	SLC15A3
NAMPT	0	2.40374168455782	0.691	0.373	0	Myeloid cells	NAMPT
DSE	0	2.49160394742584	0.379	0.062	0	Myeloid cells	DSE
DPYSL2	0	1.4282303693485	0.447	0.131	0	Myeloid cells	DPYSL2
LYN	0	1.69446230662814	0.456	0.141	0	Myeloid cells	LYN
ARRB2	0	1.82940188229506	0.415	0.1	0	Myeloid cells	ARRB2
CD53	0	0.659091264480856	0.624	0.31	0	Myeloid cells	CD53
CEBPD	0	1.02731677439767	0.636	0.324	0	Myeloid cells	CEBPD
PTPRE	0	2.21124156575481	0.447	0.135	0	Myeloid cells	PTPRE
SRGN	0	0.833873514825756	0.942	0.63	0	Myeloid cells	SRGN
PLSCR1	0	1.6542157164378	0.452	0.141	0	Myeloid cells	PLSCR1
VAMP8	0	1.32231693500583	0.711	0.4	0	Myeloid cells	VAMP8
ARPC5	0	1.07855657633342	0.701	0.39	0	Myeloid cells	ARPC5
SLC31A2	0	3.36942329003715	0.338	0.028	0	Myeloid cells	SLC31A2
PECAM1	0	0.962986519186861	0.379	0.071	0	Myeloid cells	PECAM1
RGS10	0	1.01494219961367	0.545	0.238	0	Myeloid cells	RGS10
GSTO1	0	1.21173717103067	0.619	0.312	0	Myeloid cells	GSTO1
AXL	0	3.78321940691739	0.33	0.023	0	Myeloid cells	AXL
HLA-DQA2	0	2.88754299437143	0.386	0.079	0	Myeloid cells	HLA-DQA2
SIRPA	0	3.5044223340078	0.33	0.025	0	Myeloid cells	SIRPA
MXD1	0	2.4137830904068	0.401	0.097	0	Myeloid cells	MXD1
OGFRL1	0	2.26058897562437	0.398	0.094	0	Myeloid cells	OGFRL1
SLC8A1	0	4.51078874749771	0.315	0.012	0	Myeloid cells	SLC8A1
VASP	0	1.43813410175233	0.491	0.189	0	Myeloid cells	VASP
GAA	0	2.44170308264646	0.391	0.09	0	Myeloid cells	GAA
APLP2	0	1.14330746807323	0.666	0.366	0	Myeloid cells	APLP2
LRP1	0	2.65251524933077	0.348	0.048	0	Myeloid cells	LRP1
GNAI2	0	1.03899574235683	0.759	0.459	0	Myeloid cells	GNAI2
THEMIS2	0	2.8775469496321	0.334	0.035	0	Myeloid cells	THEMIS2
CD302	0	2.43683762501992	0.365	0.066	0	Myeloid cells	CD302
EFHD2	0	0.89930396065126	0.589	0.291	0	Myeloid cells	EFHD2
SKAP2	0	1.50325823321433	0.449	0.152	0	Myeloid cells	SKAP2
C3AR1	0	3.42875965356563	0.32	0.023	0	Myeloid cells	C3AR1
HEXA	0	1.85964871966966	0.412	0.116	0	Myeloid cells	HEXA
LIPA	0	2.85560349863784	0.372	0.076	0	Myeloid cells	LIPA
PPIF	0	2.61619127991523	0.424	0.129	0	Myeloid cells	PPIF
TBXAS1	0	2.85111761915211	0.329	0.035	0	Myeloid cells	TBXAS1
OSCAR	0	5.21966457407995	0.299	0.006	0	Myeloid cells	OSCAR
CSF2RA	0	4.71818402057824	0.301	0.009	0	Myeloid cells	CSF2RA
PLBD1	0	3.64351469227109	0.316	0.025	0	Myeloid cells	PLBD1
MARCKS	0	1.18740399380798	0.559	0.269	0	Myeloid cells	MARCKS
CTSA	0	1.81933759986004	0.461	0.171	0	Myeloid cells	CTSA
RNF149	0	1.6717738148737	0.481	0.191	0	Myeloid cells	RNF149
CAP1	0	1.08605936355198	0.625	0.335	0	Myeloid cells	CAP1
ZYX	0	1.62381940540599	0.407	0.117	0	Myeloid cells	ZYX
HEXB	0	2.08392250408162	0.392	0.103	0	Myeloid cells	HEXB
AP1S2	0	1.68042463908432	0.431	0.142	0	Myeloid cells	AP1S2
IRAK3	0	3.01521572016177	0.333	0.044	0	Myeloid cells	IRAK3
ANXA2	0	0.579342704813862	0.751	0.462	0	Myeloid cells	ANXA2
CSTB	0	1.51381927821599	0.747	0.459	0	Myeloid cells	CSTB
NCKAP1L	0	1.61657620756144	0.365	0.078	0	Myeloid cells	NCKAP1L
MCEMP1	0	4.92591633372905	0.299	0.012	0	Myeloid cells	MCEMP1
TSPO	0	1.63470374687321	0.754	0.469	0	Myeloid cells	TSPO
CREG1	0	1.70946680196539	0.445	0.16	0	Myeloid cells	CREG1
STXBP2	0	2.40650200974629	0.403	0.118	0	Myeloid cells	STXBP2
CD84	0	1.97978317019043	0.358	0.075	0	Myeloid cells	CD84
IFNGR2	0	1.70612454266262	0.413	0.13	0	Myeloid cells	IFNGR2
FCGR1A	0	5.8832428505205	0.288	0.005	0	Myeloid cells	FCGR1A
RNASE6	0	3.9833788004404	0.3	0.018	0	Myeloid cells	RNASE6
SDCBP	0	0.829874861883383	0.725	0.443	0	Myeloid cells	SDCBP
GNAQ	0	1.52167513543721	0.42	0.139	0	Myeloid cells	GNAQ
ATF3	0	0.893141202822516	0.549	0.269	0	Myeloid cells	ATF3
GLIPR2	0	1.77354099869749	0.379	0.099	0	Myeloid cells	GLIPR2
ARPC4	0	1.01645945252456	0.527	0.247	0	Myeloid cells	ARPC4
TFEC	0	4.15767967608231	0.291	0.011	0	Myeloid cells	TFEC
GNS	0	1.98024753839922	0.389	0.11	0	Myeloid cells	GNS
2026-03-01	0	2.55171816826325	0.312	0.033	0	Myeloid cells	2026-03-01
B3GNT5	0	2.51008983246944	0.368	0.089	0	Myeloid cells	B3GNT5
FGR	0	3.24572978237303	0.302	0.023	0	Myeloid cells	FGR
ICAM1	0	1.49290349360191	0.456	0.178	0	Myeloid cells	ICAM1
BST2	0	0.571071852470731	0.583	0.305	0	Myeloid cells	BST2
MAP3K8	0	1.07687735616514	0.477	0.199	0	Myeloid cells	MAP3K8
ATP6V0D1	0	1.14377615526752	0.518	0.242	0	Myeloid cells	ATP6V0D1
ATP6AP1	0	1.37430419941433	0.458	0.182	0	Myeloid cells	ATP6AP1
FYB1	0	0.846384945901045	0.509	0.234	0	Myeloid cells	FYB1
THBD	0	2.60748214185432	0.336	0.061	0	Myeloid cells	THBD
RGS2	0	1.43620812557034	0.597	0.322	0	Myeloid cells	RGS2
BASP1	0	2.02321830158983	0.46	0.186	0	Myeloid cells	BASP1
ATP6V1F	0	1.18908923815843	0.684	0.411	0	Myeloid cells	ATP6V1F
CARD16	0	1.13057509413118	0.441	0.168	0	Myeloid cells	CARD16
GPSM3	0	0.789975559913592	0.493	0.22	0	Myeloid cells	GPSM3
STX11	0	1.52316631342339	0.393	0.12	0	Myeloid cells	STX11
GRB2	0	1.38279955921124	0.606	0.333	0	Myeloid cells	GRB2
IL13RA1	0	1.80866226205467	0.385	0.113	0	Myeloid cells	IL13RA1
RASGEF1B	0	0.812422548150477	0.466	0.194	0	Myeloid cells	RASGEF1B
FERMT3	0	1.29766047912452	0.367	0.095	0	Myeloid cells	FERMT3
ATP2B1-AS1	0	1.76688686626192	0.376	0.105	0	Myeloid cells	ATP2B1-AS1
LAMP2	0	1.27610668137545	0.478	0.208	0	Myeloid cells	LAMP2
RHOB	0	0.628533618590173	0.549	0.279	0	Myeloid cells	RHOB
EMP3	0	0.646385201246121	0.702	0.432	0	Myeloid cells	EMP3
CD63	0	0.955363421125828	0.843	0.574	0	Myeloid cells	CD63
TMEM176A	0	2.51674357404451	0.323	0.055	0	Myeloid cells	TMEM176A
OTUD1	0	1.97988211894486	0.359	0.092	0	Myeloid cells	OTUD1
IFNGR1	0	0.694169505359272	0.52	0.253	0	Myeloid cells	IFNGR1
PTAFR	0	4.06194620823552	0.287	0.02	0	Myeloid cells	PTAFR
ATP6AP2	0	1.04972453606897	0.555	0.289	0	Myeloid cells	ATP6AP2
PICALM	0	1.3731004300416	0.413	0.147	0	Myeloid cells	PICALM
QKI	0	1.00589313968929	0.451	0.185	0	Myeloid cells	QKI
RBM47	0	2.05768382093864	0.352	0.086	0	Myeloid cells	RBM47
RGS19	0	1.45238204547857	0.361	0.096	0	Myeloid cells	RGS19
ACTR2	0	0.94963558428818	0.672	0.408	0	Myeloid cells	ACTR2
EMILIN2	0	2.58156777752412	0.303	0.039	0	Myeloid cells	EMILIN2
HAVCR2	0	2.07913774515428	0.304	0.04	0	Myeloid cells	HAVCR2
LGALS3	0	1.25352381164388	0.718	0.454	0	Myeloid cells	LGALS3
TRIB1	0	1.75157394569806	0.393	0.13	0	Myeloid cells	TRIB1
BLOC1S1	0	0.900959559872412	0.586	0.323	0	Myeloid cells	BLOC1S1
SYK	0	2.44147683989661	0.323	0.061	0	Myeloid cells	SYK
FOLR2	0	5.19596709028201	0.272	0.01	0	Myeloid cells	FOLR2
NOP10	0	1.18386012959342	0.594	0.332	0	Myeloid cells	NOP10
LAP3	0	1.27447168749127	0.446	0.186	0	Myeloid cells	LAP3
ATOX1	0	1.11124571343969	0.519	0.259	0	Myeloid cells	ATOX1
SLC16A3	0	1.49225811752897	0.401	0.142	0	Myeloid cells	SLC16A3
SMCO4	0	2.09664715165913	0.331	0.073	0	Myeloid cells	SMCO4
TIMP1	0	0.49744571997703	0.552	0.296	0	Myeloid cells	TIMP1
RNF144B	0	2.59470405777993	0.297	0.041	0	Myeloid cells	RNF144B
IRF8	0	1.11548	0.331	0.075	0	Myeloid cells	IRF8
ALCAM	0	0.767768054718998	0.434	0.179	0	Myeloid cells	ALCAM
TLR4	0	4.35458389743095	0.267	0.012	0	Myeloid cells	TLR4
CLEC2B	0	0.352454251994255	0.548	0.294	0	Myeloid cells	CLEC2B
GLIPR1	0	0.70216516253765	0.448	0.194	0	Myeloid cells	GLIPR1
LACTB	0	1.57985913042004	0.371	0.117	0	Myeloid cells	LACTB
CNPY3	0	1.19913214733623	0.411	0.157	0	Myeloid cells	CNPY3
S100A11	0	1.23572688641835	0.964	0.711	0	Myeloid cells	S100A11
AKR1A1	0	1.15947978836321	0.471	0.218	0	Myeloid cells	AKR1A1
RAB32	0	1.66150821938521	0.351	0.098	0	Myeloid cells	RAB32
NCF4	0	1.68839650769533	0.328	0.075	0	Myeloid cells	NCF4
GNG5	0	0.869012914150086	0.72	0.467	0	Myeloid cells	GNG5
ZFAND5	0	1.13366433485138	0.675	0.423	0	Myeloid cells	ZFAND5
SERPINB1	0	0.768180898665014	0.535	0.283	0	Myeloid cells	SERPINB1
CASP1	0	1.64267019936746	0.329	0.077	0	Myeloid cells	CASP1
LAT2	0	1.58736861114537	0.32	0.068	0	Myeloid cells	LAT2
CSF3R	0	4.23581695204585	0.279	0.027	0	Myeloid cells	CSF3R
IFI6	0	1.1701557502252	0.545	0.294	0	Myeloid cells	IFI6
TLR2	0	4.34421800927868	0.27	0.019	0	Myeloid cells	TLR2
RNH1	0	0.971506068160019	0.541	0.291	0	Myeloid cells	RNH1
CPM	0	1.04728176138622	0.373	0.123	0	Myeloid cells	CPM
PARVG	0	1.36504570805191	0.322	0.072	0	Myeloid cells	PARVG
GM2A	0	2.45715571149642	0.318	0.069	0	Myeloid cells	GM2A
ADAP2	0	4.31719532403098	0.264	0.015	0	Myeloid cells	ADAP2
CLEC12A	0	3.70106986809097	0.266	0.018	0	Myeloid cells	CLEC12A
FGD4	0	2.95596610767633	0.291	0.043	0	Myeloid cells	FGD4
MPEG1	0	4.04519791776526	0.259	0.011	0	Myeloid cells	MPEG1
ADAMTSL4	0	3.93963171646723	0.262	0.014	0	Myeloid cells	ADAMTSL4
GK	0	2.28430644934192	0.31	0.063	0	Myeloid cells	GK
SNX3	0	0.851409546883916	0.608	0.361	0	Myeloid cells	SNX3
PLAU	0	2.70487423409429	0.303	0.056	0	Myeloid cells	PLAU
RHOG	0	0.773082912696708	0.469	0.222	0	Myeloid cells	RHOG
ADAM17	0	1.56251173702583	0.368	0.122	0	Myeloid cells	ADAM17
FUOM	0	1.98002812369864	0.305	0.059	0	Myeloid cells	FUOM
UNC93B1	0	1.93580287851134	0.316	0.07	0	Myeloid cells	UNC93B1
ABL2	0	2.59688610773423	0.306	0.06	0	Myeloid cells	ABL2
CLEC4A	0	4.57431617862502	0.254	0.008	0	Myeloid cells	CLEC4A
RUNX1	0	1.37459944979782	0.389	0.144	0	Myeloid cells	RUNX1
RILPL2	0	1.08000500997958	0.495	0.25	0	Myeloid cells	RILPL2
GDI2	0	0.911445291304179	0.489	0.244	0	Myeloid cells	GDI2
NCOA4	0	1.30572583302276	0.415	0.17	0	Myeloid cells	NCOA4
RBPJ	0	0.815212666612958	0.529	0.285	0	Myeloid cells	RBPJ
UBE2D1	0	1.28851813697608	0.396	0.152	0	Myeloid cells	UBE2D1
TNF	0	1.43325115221712	0.341	0.097	0	Myeloid cells	TNF
M6PR	0	0.976624042037902	0.447	0.204	0	Myeloid cells	M6PR
GPCPD1	0	1.12317463985801	0.422	0.179	0	Myeloid cells	GPCPD1
SLC43A2	0	2.93049139368457	0.278	0.036	0	Myeloid cells	SLC43A2
PTPN6	0	1.41220415048772	0.328	0.086	0	Myeloid cells	PTPN6
NFKBIZ	0	0.934297385024357	0.553	0.312	0	Myeloid cells	NFKBIZ
LAMTOR2	0	0.904558356132076	0.492	0.251	0	Myeloid cells	LAMTOR2
COMT	0	1.21254430542815	0.433	0.192	0	Myeloid cells	COMT
PMP22	0	1.64856372015954	0.325	0.084	0	Myeloid cells	PMP22
SNX2	0	0.995818066755438	0.433	0.192	0	Myeloid cells	SNX2
PDXK	0	1.17973007107063	0.415	0.174	0	Myeloid cells	PDXK
COLGALT1	0	1.67875418867756	0.35	0.109	0	Myeloid cells	COLGALT1
CNDP2	0	1.41179581179698	0.36	0.119	0	Myeloid cells	CNDP2
IFITM3	0	0.29456033767583	0.612	0.373	0	Myeloid cells	IFITM3
FAM49B	0	0.806044881459933	0.503	0.264	0	Myeloid cells	FAM49B
GPR183	0	1.41956181392949	0.47	0.231	0	Myeloid cells	GPR183
CORO1C	0	1.84318639031207	0.327	0.089	0	Myeloid cells	CORO1C
FCGR2B	0	3.35861200482814	0.268	0.03	0	Myeloid cells	FCGR2B
PNPLA6	0	2.56387153520576	0.282	0.044	0	Myeloid cells	PNPLA6
TCIRG1	0	1.37096450155973	0.345	0.107	0	Myeloid cells	TCIRG1
SLC1A3	0	4.11782560106178	0.251	0.013	0	Myeloid cells	SLC1A3
CCRL2	0	3.63154271421404	0.255	0.017	0	Myeloid cells	CCRL2
PLEKHB2	0	1.07247100234831	0.426	0.189	0	Myeloid cells	PLEKHB2
IER5	0	0.962873559319343	0.513	0.276	0	Myeloid cells	IER5
QSOX1	0	1.5651813328863	0.342	0.106	0	Myeloid cells	QSOX1
RTN4	0	0.704901572660617	0.66	0.424	0	Myeloid cells	RTN4
KYNU	0	2.12381029982498	0.28	0.044	0	Myeloid cells	KYNU
ITGAM	0	2.56889558291813	0.268	0.032	0	Myeloid cells	ITGAM
VSIR	0	1.31183709053956	0.395	0.16	0	Myeloid cells	VSIR
RAC1	0	0.476513403517635	0.756	0.521	0	Myeloid cells	RAC1
CDKN1A	0	0.866947311070488	0.501	0.266	0	Myeloid cells	CDKN1A
CEP170	0	1.67757278327241	0.316	0.081	0	Myeloid cells	CEP170
TNFSF12	0	1.14465075384555	0.332	0.098	0	Myeloid cells	TNFSF12
CYBA	0	1.12643535435365	0.9	0.666	0	Myeloid cells	CYBA
ZNF385A	0	2.54260843698651	0.278	0.045	0	Myeloid cells	ZNF385A
LAMTOR1	0	0.847453980003898	0.529	0.296	0	Myeloid cells	LAMTOR1
PTGS2	0	1.70530375760127	0.336	0.103	0	Myeloid cells	PTGS2
CMTM6	0	0.720755215729409	0.548	0.316	0	Myeloid cells	CMTM6
SAP30	0	1.72531796984682	0.322	0.09	0	Myeloid cells	SAP30
RIPK2	0	1.76935462353002	0.318	0.086	0	Myeloid cells	RIPK2
CD81	0	0.986518613015891	0.699	0.467	0	Myeloid cells	CD81
SLA	0	0.817945135579778	0.404	0.173	0	Myeloid cells	SLA
CD164	0	0.727877537484688	0.551	0.32	0	Myeloid cells	CD164
CKLF	0	0.878981777621983	0.472	0.241	0	Myeloid cells	CKLF
TKT	0	0.873037292378612	0.536	0.306	0	Myeloid cells	TKT
TAOK3	0	0.835890422183105	0.444	0.214	0	Myeloid cells	TAOK3
LAMP1	0	1.08588092994212	0.458	0.228	0	Myeloid cells	LAMP1
NUCB1	0	1.09967032190339	0.412	0.182	0	Myeloid cells	NUCB1
SH3BP5	0	1.00015471796051	0.359	0.129	0	Myeloid cells	SH3BP5
CFLAR	0	0.897232980478552	0.563	0.333	0	Myeloid cells	CFLAR
GLA	0	1.31804429838057	0.341	0.112	0	Myeloid cells	GLA
HLA-DOA	0	2.38725863206481	0.273	0.044	0	Myeloid cells	HLA-DOA
NUPR1	0	2.08049472757486	0.393	0.164	0	Myeloid cells	NUPR1
RAB7A	0	0.786760329261797	0.511	0.283	0	Myeloid cells	RAB7A
GNB2	0	0.921686537957045	0.455	0.227	0	Myeloid cells	GNB2
SCPEP1	0	1.24313926972455	0.372	0.144	0	Myeloid cells	SCPEP1
DOK2	0	0.372804640139206	0.392	0.165	0	Myeloid cells	DOK2
PEA15	0	1.44749820307162	0.343	0.117	0	Myeloid cells	PEA15
PKM	0	0.342388446757815	0.635	0.41	0	Myeloid cells	PKM
LTA4H	0	1.9319841186676	0.338	0.113	0	Myeloid cells	LTA4H
NABP1	0	1.12508631571444	0.368	0.143	0	Myeloid cells	NABP1
MPP1	0	2.52919794232417	0.265	0.04	0	Myeloid cells	MPP1
PGLS	0	0.915779676060878	0.448	0.223	0	Myeloid cells	PGLS
C4orf48	0	0.656430976620847	0.491	0.266	0	Myeloid cells	C4orf48
TALDO1	0	0.56059007725445	0.54	0.316	0	Myeloid cells	TALDO1
BID	0	1.58039134493071	0.339	0.116	0	Myeloid cells	BID
S100A4	0	1.05023427151305	0.872	0.649	0	Myeloid cells	S100A4
SOAT1	0	1.80907720058943	0.294	0.071	0	Myeloid cells	SOAT1
AZI2	0	1.79716020663014	0.336	0.114	0	Myeloid cells	AZI2
SAT1	0	1.70130116898503	0.95	0.728	0	Myeloid cells	SAT1
MYO1F	0	1.79774586976977	0.28	0.059	0	Myeloid cells	MYO1F
RTN3	0	1.0561015559346	0.44	0.219	0	Myeloid cells	RTN3
DBNL	0	1.07113670239063	0.362	0.141	0	Myeloid cells	DBNL
ACTN1	0	1.37470618316752	0.337	0.117	0	Myeloid cells	ACTN1
NINJ1	0	1.29453051744346	0.454	0.235	0	Myeloid cells	NINJ1
PLD3	0	1.98958750168505	0.41	0.191	0	Myeloid cells	PLD3
WAS	0	0.956136590091391	0.325	0.107	0	Myeloid cells	WAS
BLVRB	0	0.910186768762551	0.444	0.226	0	Myeloid cells	BLVRB
SYNGR2	0	0.603484742995302	0.48	0.262	0	Myeloid cells	SYNGR2
ID2	0	0.703529672704328	0.644	0.427	0	Myeloid cells	ID2
FABP5	0	0.301748360325724	0.568	0.351	0	Myeloid cells	FABP5
PIK3AP1	0	2.01200035132107	0.26	0.044	0	Myeloid cells	PIK3AP1
PRR13	0	0.730542673942889	0.507	0.291	0	Myeloid cells	PRR13
MEF2A	0	1.04088712944628	0.372	0.156	0	Myeloid cells	MEF2A
ACTR3	0	0.58926564489893	0.612	0.396	0	Myeloid cells	ACTR3
CCL20	0	2.76219589513843	0.29	0.074	0	Myeloid cells	CCL20
C2	0	2.81186645362996	0.25	0.035	0	Myeloid cells	C2
CHCHD10	0	0.626147307480312	0.53	0.316	0	Myeloid cells	CHCHD10
MAFF	0	1.01718039741684	0.381	0.167	0	Myeloid cells	MAFF
TNFRSF1B	0	0.739947935319008	0.434	0.22	0	Myeloid cells	TNFRSF1B
VPS29	0	0.643009255647914	0.515	0.302	0	Myeloid cells	VPS29
LGMN	0	2.51965143829995	0.323	0.11	0	Myeloid cells	LGMN
CAPZA2	0	0.679006471160182	0.451	0.238	0	Myeloid cells	CAPZA2
VIM	0	0.513405667877321	0.925	0.713	0	Myeloid cells	VIM
RIN3	0	1.55101398575177	0.266	0.054	0	Myeloid cells	RIN3
MOB1A	0	0.536078146212495	0.523	0.311	0	Myeloid cells	MOB1A
TGOLN2	0	0.710872114440672	0.47	0.258	0	Myeloid cells	TGOLN2
FKBP1A	0	0.48312477847547	0.548	0.337	0	Myeloid cells	FKBP1A
MGST2	0	1.43571119841413	0.308	0.097	0	Myeloid cells	MGST2
PPP1R15A	0	0.529942293193334	0.757	0.546	0	Myeloid cells	PPP1R15A
ZFYVE16	0	1.78016925158354	0.295	0.084	0	Myeloid cells	ZFYVE16
HSPA1B	0	0.579014444576657	0.63	0.42	0	Myeloid cells	HSPA1B
MYO9B	0	1.02486689606225	0.318	0.108	0	Myeloid cells	MYO9B
SOCS3	0	0.551017330597088	0.431	0.221	0	Myeloid cells	SOCS3
PTPN12	0	1.15173260907346	0.359	0.149	0	Myeloid cells	PTPN12
FNDC3B	0	1.32236589921513	0.361	0.151	0	Myeloid cells	FNDC3B
RHOA	0	0.688248198365451	0.743	0.533	0	Myeloid cells	RHOA
ACER3	0	1.45008312860141	0.283	0.073	0	Myeloid cells	ACER3
MGST3	0	0.871204661260587	0.561	0.352	0	Myeloid cells	MGST3
NAGK	0	1.38127583248006	0.324	0.115	0	Myeloid cells	NAGK
NFIL3	0	1.62845112415629	0.3	0.091	0	Myeloid cells	NFIL3
BNIP3L	0	0.857156731449058	0.469	0.26	0	Myeloid cells	BNIP3L
EGR2	0	1.92132116021671	0.279	0.071	0	Myeloid cells	EGR2
PTEN	0	1.11901587149985	0.367	0.159	0	Myeloid cells	PTEN
TWF2	0	1.07731266024584	0.302	0.094	0	Myeloid cells	TWF2
LAMTOR4	0	0.621573838565552	0.631	0.424	0	Myeloid cells	LAMTOR4
PPP1R18	0	1.0102147196626	0.331	0.124	0	Myeloid cells	PPP1R18
AKIRIN2	0	0.771411507565605	0.381	0.174	0	Myeloid cells	AKIRIN2
EPSTI1	0	1.42065942985459	0.303	0.096	0	Myeloid cells	EPSTI1
DOCK8	0	0.565575482564467	0.349	0.142	0	Myeloid cells	DOCK8
EHBP1L1	0	1.31988972414324	0.292	0.085	0	Myeloid cells	EHBP1L1
RAB5C	0	0.755398884081883	0.453	0.247	0	Myeloid cells	RAB5C
FNIP2	0	1.42587390505198	0.298	0.092	0	Myeloid cells	FNIP2
PDK4	0	1.18869785166574	0.292	0.086	0	Myeloid cells	PDK4
CAPZA1	0	0.515398341614295	0.482	0.276	0	Myeloid cells	CAPZA1
LPCAT2	0	1.62667423748274	0.281	0.076	0	Myeloid cells	LPCAT2
SH2B3	0	1.79088682847565	0.251	0.046	0	Myeloid cells	SH2B3
LSP1	0	0.702943263779306	0.436	0.231	0	Myeloid cells	LSP1
FAM96A	0	1.07937588134551	0.359	0.154	0	Myeloid cells	FAM96A
NUDT16	0	1.65812839924457	0.293	0.088	0	Myeloid cells	NUDT16
NR4A3	0	0.985376063696038	0.435	0.23	0	Myeloid cells	NR4A3
GADD45B	0	0.412048194826043	0.745	0.54	0	Myeloid cells	GADD45B
TMBIM4	0	0.626631813064978	0.482	0.277	0	Myeloid cells	TMBIM4
FKBP15	0	2.2361557346218	0.256	0.052	0	Myeloid cells	FKBP15
AKR1B1	0	0.861402030970138	0.357	0.153	0	Myeloid cells	AKR1B1
SFT2D1	0	0.719886147299149	0.421	0.217	0	Myeloid cells	SFT2D1
EIF4EBP1	0	0.749694846109375	0.348	0.145	0	Myeloid cells	EIF4EBP1
TET2	0	1.63787463715963	0.294	0.091	0	Myeloid cells	TET2
APBB1IP	0	0.819837100972584	0.341	0.139	0	Myeloid cells	APBB1IP
PABPC4	0	0.629217367359284	0.459	0.257	0	Myeloid cells	PABPC4
CAPZB	0	0.594483071075449	0.618	0.416	0	Myeloid cells	CAPZB
NCEH1	0	2.04077952529623	0.258	0.056	0	Myeloid cells	NCEH1
STX4	0	1.25101192726317	0.317	0.115	0	Myeloid cells	STX4
FKBP5	0	0.394651535570823	0.499	0.297	0	Myeloid cells	FKBP5
HACD4	0	1.42099637142103	0.268	0.066	0	Myeloid cells	HACD4
C20orf27	0	1.51727066185046	0.287	0.085	0	Myeloid cells	C20orf27
ABHD5	0	1.22408573911841	0.394	0.193	0	Myeloid cells	ABHD5
IRS2	0	1.15320926537845	0.372	0.171	0	Myeloid cells	IRS2
ITPR2	0	1.36556363648853	0.294	0.094	0	Myeloid cells	ITPR2
MAP2K1	0	1.11045611128258	0.301	0.101	0	Myeloid cells	MAP2K1
PTTG1IP	0	0.627313612167443	0.483	0.284	0	Myeloid cells	PTTG1IP
LRPAP1	0	1.00017155684141	0.52	0.321	0	Myeloid cells	LRPAP1
ROCK1	0	0.603847828693986	0.467	0.268	0	Myeloid cells	ROCK1
RHOQ	0	1.10546703677531	0.31	0.111	0	Myeloid cells	RHOQ
GCHFR	0	1.91136096749143	0.349	0.15	0	Myeloid cells	GCHFR
LRRFIP1	0	0.665608801796052	0.69	0.492	0	Myeloid cells	LRRFIP1
CHMP1B	0	0.991723562668982	0.487	0.29	0	Myeloid cells	CHMP1B
CTNNB1	0	0.630047293783262	0.447	0.25	0	Myeloid cells	CTNNB1
CANX	0	0.46024624264773	0.549	0.353	0	Myeloid cells	CANX
DNASE2	0	1.56616590872764	0.306	0.11	0	Myeloid cells	DNASE2
KCNAB2	0	1.29752158896174	0.254	0.058	0	Myeloid cells	KCNAB2
PHC2	0	1.64651226930883	0.28	0.084	0	Myeloid cells	PHC2
SHTN1	0	1.56528970032296	0.286	0.09	0	Myeloid cells	SHTN1
TMEM14C	0	0.682718202734381	0.43	0.235	0	Myeloid cells	TMEM14C
TFPT	0	1.53650769902098	0.254	0.059	0	Myeloid cells	TFPT
MAP1LC3B	0	0.64368223179206	0.671	0.477	0	Myeloid cells	MAP1LC3B
MEF2C	0	1.03395196041072	0.315	0.121	0	Myeloid cells	MEF2C
HSD17B11	0	0.843185623511516	0.369	0.175	0	Myeloid cells	HSD17B11
UCP2	0	0.452306137205257	0.418	0.224	0	Myeloid cells	UCP2
WIPF1	0	0.363069146228214	0.414	0.22	0	Myeloid cells	WIPF1
NDUFB1	0	0.420327808422344	0.565	0.371	0	Myeloid cells	NDUFB1
ADM	0	1.27431999956077	0.322	0.129	0	Myeloid cells	ADM
CITED2	0	0.307321961228506	0.503	0.31	0	Myeloid cells	CITED2
TMEM219	0	0.518615853402697	0.474	0.281	0	Myeloid cells	TMEM219
RAP1A	0	0.377775067911643	0.472	0.279	0	Myeloid cells	RAP1A
TMED5	0	0.889539484459245	0.339	0.147	0	Myeloid cells	TMED5
OS9	0	0.748486015901684	0.379	0.187	0	Myeloid cells	OS9
PPP1R15B	0	0.736842370159737	0.366	0.174	0	Myeloid cells	PPP1R15B
ANXA11	0	0.554788091601011	0.455	0.263	0	Myeloid cells	ANXA11
ATP2C1	0	1.32726381387521	0.288	0.096	0	Myeloid cells	ATP2C1
SUMO3	0	0.581474056910403	0.407	0.215	0	Myeloid cells	SUMO3
TXNIP	0	0.579968402275077	0.713	0.521	0	Myeloid cells	TXNIP
ABCA1	0	2.1947121471876	0.265	0.074	0	Myeloid cells	ABCA1
PDE4DIP	0	1.40080735609367	0.274	0.083	0	Myeloid cells	PDE4DIP
MANBA	0	1.41899774525881	0.256	0.065	0	Myeloid cells	MANBA
SAMSN1	0	0.505384647932697	0.546	0.356	0	Myeloid cells	SAMSN1
ARPC3	0	0.880069231554565	0.809	0.619	0	Myeloid cells	ARPC3
CAT	0	1.03012581399603	0.305	0.115	0	Myeloid cells	CAT
JMJD1C	0	0.555240767233255	0.55	0.361	0	Myeloid cells	JMJD1C
SPG21	0	1.0545192656322	0.333	0.144	0	Myeloid cells	SPG21
STX7	0	1.1556987815852	0.279	0.09	0	Myeloid cells	STX7
ARL8B	0	0.886350140167448	0.342	0.154	0	Myeloid cells	ARL8B
DOCK2	0	0.629684306032709	0.293	0.105	0	Myeloid cells	DOCK2
SELPLG	0	1.19875592246265	0.252	0.064	0	Myeloid cells	SELPLG
SERPING1	0	1.03058392429049	0.287	0.099	0	Myeloid cells	SERPING1
DUSP1	0	0.618936497951253	0.836	0.648	0	Myeloid cells	DUSP1
RGS1	0	0.827189700280332	0.538	0.351	0	Myeloid cells	RGS1
DDAH2	0	0.647299081423958	0.335	0.148	0	Myeloid cells	DDAH2
PGD	0	0.304886725098604	0.36	0.173	0	Myeloid cells	PGD
IQGAP1	0	0.475856535622791	0.621	0.434	0	Myeloid cells	IQGAP1
AP1B1	0	1.59972012013241	0.264	0.077	0	Myeloid cells	AP1B1
FLOT1	0	0.894040160089063	0.424	0.238	0	Myeloid cells	FLOT1
ADPGK	0	1.14798970399756	0.267	0.082	0	Myeloid cells	ADPGK
SGK3	0	1.33244754119955	0.255	0.07	0	Myeloid cells	SGK3
ARHGAP30	0	1.02895496347949	0.258	0.073	0	Myeloid cells	ARHGAP30
EIF4E	0	1.01123193352165	0.356	0.171	0	Myeloid cells	EIF4E
CAPNS1	0	0.459866954159332	0.454	0.27	0	Myeloid cells	CAPNS1
NUP214	0	1.52684756678702	0.26	0.076	0	Myeloid cells	NUP214
BAX	0	0.364621287142779	0.5	0.316	0	Myeloid cells	BAX
ENG	0	0.973056137273595	0.251	0.067	0	Myeloid cells	ENG
PLEKHO1	0	0.814710337767574	0.314	0.13	0	Myeloid cells	PLEKHO1
POMP	0	0.554366961755832	0.694	0.51	0	Myeloid cells	POMP
2026-03-02	0	1.10399356885519	0.27	0.087	0	Myeloid cells	2026-03-02
BHLHE40	0	0.387073825028685	0.483	0.3	0	Myeloid cells	BHLHE40
PLIN3	0	1.1202652094569	0.297	0.114	0	Myeloid cells	PLIN3
PTPN18	0	1.05481396213117	0.268	0.086	0	Myeloid cells	PTPN18
WSB1	0	0.271118470273894	0.605	0.423	0	Myeloid cells	WSB1
C6orf62	0	0.387802363820006	0.466	0.285	0	Myeloid cells	C6orf62
ATP13A3	0	1.4961541635057	0.275	0.094	0	Myeloid cells	ATP13A3
PDE4B	0	0.658165297968159	0.417	0.236	0	Myeloid cells	PDE4B
MAP2K3	0	0.778225412425354	0.372	0.191	0	Myeloid cells	MAP2K3
MINOS1	0	0.452994101261465	0.461	0.281	0	Myeloid cells	MINOS1
THBS1	0	2.22560350163048	0.261	0.081	0	Myeloid cells	THBS1
IVNS1ABP	0	1.04492416943046	0.464	0.285	0	Myeloid cells	IVNS1ABP
DPP7	0	0.307222060511733	0.477	0.298	0	Myeloid cells	DPP7
LSM6	0	0.700870939048846	0.355	0.176	0	Myeloid cells	LSM6
SERPINB6	0	0.442925303268395	0.344	0.165	0	Myeloid cells	SERPINB6
SEC11A	0	0.508262086261104	0.545	0.367	0	Myeloid cells	SEC11A
LPXN	0	0.750406347287172	0.268	0.09	0	Myeloid cells	LPXN
ATG3	0	1.03366	0.327	0.15	0	Myeloid cells	ATG3
CSGALNACT2	0	0.995572434297953	0.289	0.112	0	Myeloid cells	CSGALNACT2
HSPA1A	0	0.469431717528966	0.792	0.616	0	Myeloid cells	HSPA1A
HSPA6	0	0.756200494210559	0.272	0.096	0	Myeloid cells	HSPA6
H2AFJ	0	0.288562297895143	0.453	0.277	0	Myeloid cells	H2AFJ
MYDGF	0	0.535307211852317	0.438	0.262	0	Myeloid cells	MYDGF
SPAG9	0	0.90677218074483	0.401	0.226	0	Myeloid cells	SPAG9
SQOR	0	1.25245924589328	0.267	0.092	0	Myeloid cells	SQOR
MAN1A1	0	1.22828487438565	0.251	0.076	0	Myeloid cells	MAN1A1
BMP2K	0	0.923488769714193	0.26	0.085	0	Myeloid cells	BMP2K
WDR1	0	0.610740932957025	0.389	0.215	0	Myeloid cells	WDR1
NCF1	0	1.47037971227539	0.275	0.101	0	Myeloid cells	NCF1
SAMD9L	0	1.18001520371221	0.252	0.078	0	Myeloid cells	SAMD9L
DRAM2	0	0.70420929364044	0.295	0.121	0	Myeloid cells	DRAM2
UGP2	0	0.366807749703821	0.468	0.295	0	Myeloid cells	UGP2
SLC2A3	0	0.530618443937877	0.499	0.326	0	Myeloid cells	SLC2A3
DRAP1	0	0.315355181450161	0.494	0.321	0	Myeloid cells	DRAP1
WASHC4	0	0.967878737742485	0.285	0.112	0	Myeloid cells	WASHC4
ATP6V0E1	0	0.564455580164948	0.742	0.57	0	Myeloid cells	ATP6V0E1
MIS18BP1	0	0.695954318005175	0.342	0.17	0	Myeloid cells	MIS18BP1
PDCD6IP	0	0.545454695680437	0.339	0.167	0	Myeloid cells	PDCD6IP
GABARAPL1	0	0.509961634592211	0.379	0.207	0	Myeloid cells	GABARAPL1
IFI27L2	0	0.375611892606908	0.407	0.235	0	Myeloid cells	IFI27L2
ASAP1	0	0.929042891272233	0.298	0.126	0	Myeloid cells	ASAP1
DOCK10	0	0.495017318067917	0.286	0.114	0	Myeloid cells	DOCK10
TAF10	0	0.370191942949937	0.425	0.253	0	Myeloid cells	TAF10
TPM3	0	0.482699023795557	0.753	0.582	0	Myeloid cells	TPM3
SPN	0	0.634674841928039	0.258	0.087	0	Myeloid cells	SPN
PREX1	0	0.601853451184093	0.311	0.14	0	Myeloid cells	PREX1
ARL6IP1	0	0.332165130717644	0.499	0.328	0	Myeloid cells	ARL6IP1
SCP2	0	0.413576688743484	0.441	0.27	0	Myeloid cells	SCP2
GNB1	0	0.355752268698014	0.44	0.269	0	Myeloid cells	GNB1
PRDX3	0	0.715684157704175	0.345	0.174	0	Myeloid cells	PRDX3
NEAT1	0	1.21209274353902	0.815	0.644	0	Myeloid cells	NEAT1
KLF10	0	0.678923337638531	0.38	0.21	0	Myeloid cells	KLF10
CPEB4	0	0.58952914507778	0.326	0.156	0	Myeloid cells	CPEB4
GNA13	0	0.772189690264225	0.321	0.152	0	Myeloid cells	GNA13
BACH1	0	0.626254851607668	0.326	0.157	0	Myeloid cells	BACH1
IL10RA	0	0.470336786073289	0.283	0.114	0	Myeloid cells	IL10RA
PRELID1	0	0.477677474969769	0.501	0.332	0	Myeloid cells	PRELID1
RAB1A	0	0.561785303401442	0.414	0.245	0	Myeloid cells	RAB1A
PTMS	0	0.357803975578985	0.457	0.289	0	Myeloid cells	PTMS
TFRC	0	0.877652167124233	0.377	0.209	0	Myeloid cells	TFRC
SLC25A37	0	2.17732835197857	0.286	0.118	0	Myeloid cells	SLC25A37
CLIC1	0	0.539893642501177	0.765	0.598	0	Myeloid cells	CLIC1
VEGFA	0	0.837284960479492	0.34	0.173	0	Myeloid cells	VEGFA
SELENOH	0	0.402109094531431	0.452	0.285	0	Myeloid cells	SELENOH
OSTF1	0	0.260102408234944	0.443	0.276	0	Myeloid cells	OSTF1
ETHE1	0	0.779252852256644	0.294	0.127	0	Myeloid cells	ETHE1
HSBP1	0	0.253987182947867	0.458	0.292	0	Myeloid cells	HSBP1
DAZAP2	0	0.393628270878242	0.532	0.366	0	Myeloid cells	DAZAP2
ZFHX3	0	1.23880988681469	0.262	0.096	0	Myeloid cells	ZFHX3
GUSB	0	0.869697106119504	0.334	0.168	0	Myeloid cells	GUSB
TLN1	0	0.453590444244649	0.442	0.276	0	Myeloid cells	TLN1
CRTAP	0	0.74561237162305	0.3	0.134	0	Myeloid cells	CRTAP
VAMP3	0	0.842857028583616	0.287	0.122	0	Myeloid cells	VAMP3
RAB10	0	0.423544845194173	0.391	0.227	0	Myeloid cells	RAB10
SCARB2	0	0.903742325105065	0.302	0.138	0	Myeloid cells	SCARB2
CALM3	0	0.429884239959353	0.452	0.289	0	Myeloid cells	CALM3
BRK1	0	0.32289226287683	0.508	0.345	0	Myeloid cells	BRK1
ZNF267	0	0.981666816045718	0.281	0.118	0	Myeloid cells	ZNF267
MIR22HG	0	0.973617348194845	0.279	0.116	0	Myeloid cells	MIR22HG
FN1	0	1.01030177965339	0.254	0.091	0	Myeloid cells	FN1
UQCR11	0	0.360851000613618	0.644	0.482	0	Myeloid cells	UQCR11
SMS	0	0.27387858259817	0.386	0.224	0	Myeloid cells	SMS
STX12	0	0.89839702450087	0.262	0.1	0	Myeloid cells	STX12
ERP44	0	0.553883541635969	0.33	0.168	0	Myeloid cells	ERP44
SAT2	0	0.427086654807713	0.349	0.187	0	Myeloid cells	SAT2
P4HA1	0	0.814358841887534	0.317	0.156	0	Myeloid cells	P4HA1
HIF1A	0	0.812480843153716	0.427	0.266	0	Myeloid cells	HIF1A
SEC14L1	0	0.819201061142139	0.359	0.198	0	Myeloid cells	SEC14L1
ACAA1	0	0.744669292091599	0.286	0.125	0	Myeloid cells	ACAA1
ISG15	0	0.629979068476261	0.519	0.359	0	Myeloid cells	ISG15
NECAP2	0	0.596326852572408	0.272	0.112	0	Myeloid cells	NECAP2
NAPA	0	0.570121717045223	0.31	0.15	0	Myeloid cells	NAPA
RPS27L	0	0.3407671039944	0.586	0.426	0	Myeloid cells	RPS27L
GPR65	0	0.286072805887099	0.341	0.182	0	Myeloid cells	GPR65
ACSL3	0	0.669691010993282	0.324	0.165	0	Myeloid cells	ACSL3
UBL3	0	0.335994532187263	0.364	0.205	0	Myeloid cells	UBL3
CHMP2A	0	0.544030906597813	0.434	0.275	0	Myeloid cells	CHMP2A
DBI	0	0.257532604535721	0.701	0.542	0	Myeloid cells	DBI
SPP1	0	4.48956728039893	0.262	0.104	0	Myeloid cells	SPP1
FUCA2	0	1.14491465323706	0.264	0.106	0	Myeloid cells	FUCA2
ARHGAP4	0	0.355136347655234	0.279	0.121	0	Myeloid cells	ARHGAP4
PNP	0	0.523971153297782	0.322	0.164	0	Myeloid cells	PNP
TUBA1B	0	0.44256195577008	0.724	0.567	0	Myeloid cells	TUBA1B
PSME2	0	0.394190772366588	0.509	0.352	0	Myeloid cells	PSME2
NR4A2	0	0.280251595200824	0.58	0.423	0	Myeloid cells	NR4A2
BNIP2	0	0.396946117926196	0.345	0.188	0	Myeloid cells	BNIP2
ENY2	0	0.272649411830563	0.535	0.379	0	Myeloid cells	ENY2
TNFRSF1A	0	1.43919294493099	0.26	0.104	0	Myeloid cells	TNFRSF1A
NPTN	0	0.93884854406265	0.269	0.113	0	Myeloid cells	NPTN
ACADVL	0	0.385384324457417	0.38	0.224	0	Myeloid cells	ACADVL
VAT1	0	1.11670974889903	0.251	0.095	0	Myeloid cells	VAT1
FMNL1	0	0.291741834428987	0.318	0.162	0	Myeloid cells	FMNL1
SKIL	0	0.272259214746125	0.49	0.334	0	Myeloid cells	SKIL
FOS	0	0.332672969150653	0.865	0.71	0	Myeloid cells	FOS
ANP32A	0	0.884805387862124	0.406	0.251	0	Myeloid cells	ANP32A
REEP5	0	0.279577313407699	0.499	0.344	0	Myeloid cells	REEP5
RB1	0	0.912590640626168	0.259	0.104	0	Myeloid cells	RB1
SCAMP2	0	0.520044055014515	0.329	0.174	0	Myeloid cells	SCAMP2
MSRB2	0	0.90917293947164	0.27	0.115	0	Myeloid cells	MSRB2
RAPGEF1	0	0.48258864193289	0.275	0.12	0	Myeloid cells	RAPGEF1
VPS35	0	0.459954285273009	0.371	0.216	0	Myeloid cells	VPS35
ATP6V1E1	0	0.680072574622403	0.321	0.166	0	Myeloid cells	ATP6V1E1
GRK2	0	0.331956141336902	0.313	0.158	0	Myeloid cells	GRK2
ARHGDIA	0	0.259190142620976	0.486	0.331	0	Myeloid cells	ARHGDIA
DNAJA4	0	1.0693869706258	0.257	0.103	0	Myeloid cells	DNAJA4
DUSP6	0	0.471486481956884	0.371	0.217	0	Myeloid cells	DUSP6
CD52	0	0.453783440717472	0.567	0.413	0	Myeloid cells	CD52
NDUFS7	0	0.333459137657201	0.407	0.253	0	Myeloid cells	NDUFS7
FLII	0	0.903804428834116	0.273	0.12	0	Myeloid cells	FLII
CTBS	0	1.0525490267746	0.26	0.107	0	Myeloid cells	CTBS
TSPAN4	0	0.859572879140576	0.26	0.107	0	Myeloid cells	TSPAN4
LEPROT	0	0.371176045267347	0.359	0.206	0	Myeloid cells	LEPROT
AGTRAP	0	0.842609242507468	0.294	0.141	0	Myeloid cells	AGTRAP
USP15	0	0.477697231841362	0.414	0.261	0	Myeloid cells	USP15
ETF1	0	0.517209235822428	0.423	0.27	0	Myeloid cells	ETF1
ARPC2	0	0.5006604619325	0.83	0.678	0	Myeloid cells	ARPC2
DNM2	0	0.557449259451195	0.277	0.126	0	Myeloid cells	DNM2
NDUFB3	0	0.486682835733079	0.372	0.221	0	Myeloid cells	NDUFB3
CASP4	0	0.813185034376522	0.36	0.209	0	Myeloid cells	CASP4
AGFG1	0	0.76859412872008	0.25	0.099	0	Myeloid cells	AGFG1
MCL1	0	0.355411923531396	0.681	0.531	0	Myeloid cells	MCL1
PFKL	0	0.619241114223298	0.302	0.152	0	Myeloid cells	PFKL
BAG3	0	1.05953723419503	0.286	0.136	0	Myeloid cells	BAG3
ITM2B	0	0.775966297763639	0.902	0.753	0	Myeloid cells	ITM2B
USF2	0	0.318988561557777	0.341	0.192	0	Myeloid cells	USF2
MPHOSPH6	0	0.912574606206022	0.255	0.106	0	Myeloid cells	MPHOSPH6
EVI2A	0	0.259341460108471	0.274	0.125	0	Myeloid cells	EVI2A
CMTM3	0	0.791467686841828	0.276	0.128	0	Myeloid cells	CMTM3
NXF1	0	0.480929455121364	0.295	0.147	0	Myeloid cells	NXF1
GPX4	0	0.531408579729903	0.761	0.614	0	Myeloid cells	GPX4
ARL4A	0	0.593912667887953	0.513	0.366	0	Myeloid cells	ARL4A
NDUFB5	0	0.255928673394608	0.421	0.274	0	Myeloid cells	NDUFB5
COX8A	0	0.422480927128561	0.678	0.532	0	Myeloid cells	COX8A
RNF181	0	0.376202789144482	0.398	0.252	0	Myeloid cells	RNF181
HMGN2	0	0.337425607135726	0.611	0.465	0	Myeloid cells	HMGN2
DUSP23	0	0.411100188359321	0.321	0.176	0	Myeloid cells	DUSP23
FLNA	0	0.339080698398493	0.522	0.377	0	Myeloid cells	FLNA
VEGFB	0	0.53291446948143	0.267	0.122	0	Myeloid cells	VEGFB
NANS	0	0.514664585574739	0.318	0.173	0	Myeloid cells	NANS
AGPAT2	0	0.622639831801471	0.278	0.133	0	Myeloid cells	AGPAT2
FOXO3	0	0.813716249972677	0.299	0.154	0	Myeloid cells	FOXO3
TMEM167A	0	0.31680717010242	0.384	0.24	0	Myeloid cells	TMEM167A
GBP2	0	0.858728376887334	0.273	0.129	0	Myeloid cells	GBP2
PLEC	0	0.36009319698492	0.299	0.155	0	Myeloid cells	PLEC
VMP1	0	0.32883721164877	0.475	0.331	0	Myeloid cells	VMP1
CD58	0	0.705282604308741	0.269	0.126	0	Myeloid cells	CD58
BTF3L4	0	0.344136714152709	0.326	0.183	0	Myeloid cells	BTF3L4
ARF3	0	0.736545958187186	0.269	0.126	0	Myeloid cells	ARF3
PLAC8	0	1.28925485473641	0.274	0.131	0	Myeloid cells	PLAC8
MPC1	0	0.363905896453368	0.31	0.167	0	Myeloid cells	MPC1
BEX4	0	0.493163269691954	0.28	0.138	0	Myeloid cells	BEX4
RAB8A	0	0.444229738655572	0.337	0.195	0	Myeloid cells	RAB8A
UBE2L6	0	0.643147956146255	0.301	0.159	0	Myeloid cells	UBE2L6
SORL1	0	1.0602186677092	0.273	0.132	0	Myeloid cells	SORL1
BLVRA	0	0.824429830425755	0.267	0.126	0	Myeloid cells	BLVRA
KLF6	0	0.325738738881468	0.811	0.67	0	Myeloid cells	KLF6
RHEB	0	0.336536632075837	0.485	0.344	0	Myeloid cells	RHEB
LGALS3BP	0	0.419575926469914	0.362	0.221	0	Myeloid cells	LGALS3BP
ACSL4	0	0.435629816307382	0.272	0.132	0	Myeloid cells	ACSL4
PEPD	0	0.435685269246469	0.288	0.148	0	Myeloid cells	PEPD
SERPINB9	0	0.408393886222829	0.314	0.175	0	Myeloid cells	SERPINB9
ADAM10	0	0.412728940815139	0.287	0.148	0	Myeloid cells	ADAM10
TSPAN14	0	0.370155737622323	0.296	0.157	0	Myeloid cells	TSPAN14
PELI1	0	0.840008498257231	0.291	0.152	0	Myeloid cells	PELI1
INSIG1	0	0.817969307060899	0.313	0.175	0	Myeloid cells	INSIG1
CLTC	0	0.481698286490138	0.326	0.188	0	Myeloid cells	CLTC
RARA	0	0.39947906190743	0.28	0.143	0	Myeloid cells	RARA
FRMD4B	0	1.06354351895065	0.265	0.128	0	Myeloid cells	FRMD4B
CHP1	0	0.604307842773635	0.268	0.131	0	Myeloid cells	CHP1
XAF1	0	0.754162337138025	0.284	0.147	0	Myeloid cells	XAF1
SSR1	0	0.296499972175184	0.363	0.226	0	Myeloid cells	SSR1
NRIP1	0	0.661564518038104	0.259	0.123	0	Myeloid cells	NRIP1
PAK1	0	0.770376485824903	0.298	0.162	0	Myeloid cells	PAK1
PTBP3	0	0.301688046689365	0.368	0.232	0	Myeloid cells	PTBP3
GNAI3	0	0.369450609457578	0.369	0.233	0	Myeloid cells	GNAI3
SDHD	0	0.441966698739506	0.301	0.165	0	Myeloid cells	SDHD
RAP2B	0	0.28620692222649	0.294	0.158	0	Myeloid cells	RAP2B
MAP3K2	0	0.381091674915416	0.39	0.255	0	Myeloid cells	MAP3K2
SMIM30	0	0.852995303270988	0.254	0.12	0	Myeloid cells	SMIM30
YWHAG	0	0.339243576627304	0.331	0.197	0	Myeloid cells	YWHAG
FAM120A	0	0.30991920812268	0.353	0.219	0	Myeloid cells	FAM120A
IAH1	0	0.461410327375717	0.296	0.162	0	Myeloid cells	IAH1
EIF4A3	0	0.436803463857861	0.57	0.436	0	Myeloid cells	EIF4A3
BAZ2B	0	0.696058739090296	0.291	0.158	0	Myeloid cells	BAZ2B
ECHS1	0	0.356617398121175	0.349	0.216	0	Myeloid cells	ECHS1
SNX17	0	0.411340991997692	0.276	0.144	0	Myeloid cells	SNX17
GRASP	0	0.36125771567874	0.302	0.17	0	Myeloid cells	GRASP
B4GALT1	0	0.25673684437727	0.408	0.276	0	Myeloid cells	B4GALT1
IFNAR1	0	0.900896730500612	0.279	0.148	0	Myeloid cells	IFNAR1
AFF4	0	0.291092035382893	0.343	0.212	0	Myeloid cells	AFF4
CDC42	0	0.342846430255667	0.787	0.656	0	Myeloid cells	CDC42
UBE2R2	0	0.576553980775957	0.323	0.192	0	Myeloid cells	UBE2R2
GGA2	0	0.285412533629753	0.258	0.127	0	Myeloid cells	GGA2
RALGDS	0	0.582253385212595	0.268	0.137	0	Myeloid cells	RALGDS
NCOR2	0	0.54991106962826	0.255	0.124	0	Myeloid cells	NCOR2
WBP2	0	0.542142362501392	0.293	0.162	0	Myeloid cells	WBP2
CHMP5	0	0.352462817381706	0.343	0.213	0	Myeloid cells	CHMP5
VKORC1	0	0.333253048534806	0.332	0.202	0	Myeloid cells	VKORC1
CMTM7	0	0.270269336345855	0.266	0.136	0	Myeloid cells	CMTM7
TMBIM1	0	0.529757017251411	0.268	0.138	0	Myeloid cells	TMBIM1
VTI1B	0	0.359779017542482	0.298	0.168	0	Myeloid cells	VTI1B
DECR1	0	0.425335471040931	0.334	0.205	0	Myeloid cells	DECR1
FAM129A	0	0.266004538557323	0.316	0.187	0	Myeloid cells	FAM129A
ERCC1	0	0.575697842944062	0.257	0.128	0	Myeloid cells	ERCC1
ARF5	0	0.277154908809803	0.316	0.187	0	Myeloid cells	ARF5
RNASE1	0	0.80029218764273	0.311	0.183	0	Myeloid cells	RNASE1
HADHB	0	0.350595044200193	0.301	0.173	0	Myeloid cells	HADHB
NRBF2	0	0.760840767261102	0.295	0.167	0	Myeloid cells	NRBF2
RASSF5	0	0.517724883077094	0.289	0.161	0	Myeloid cells	RASSF5
LASP1	0	0.475938600216005	0.259	0.132	0	Myeloid cells	LASP1
ABI1	0	0.383705910670932	0.298	0.171	0	Myeloid cells	ABI1
PRMT2	0	0.302671024900655	0.343	0.217	0	Myeloid cells	PRMT2
PARP14	0	0.328975485949216	0.341	0.215	0	Myeloid cells	PARP14
ANKRD10	0	0.436677603283014	0.267	0.141	0	Myeloid cells	ANKRD10
POLR2E	0	0.285387115999604	0.332	0.206	0	Myeloid cells	POLR2E
SH3BGRL3	0	0.651563706701229	0.893	0.767	0	Myeloid cells	SH3BGRL3
LAMTOR3	0	0.581571782458983	0.254	0.128	0	Myeloid cells	LAMTOR3
MAP7D1	0	0.446567310284476	0.25	0.124	0	Myeloid cells	MAP7D1
PNPLA8	0	0.411524302086605	0.362	0.236	0	Myeloid cells	PNPLA8
SRA1	0	0.467332227937117	0.31	0.184	0	Myeloid cells	SRA1
PAG1	0	0.31256285212536	0.275	0.15	0	Myeloid cells	PAG1
CHMP4B	0	0.463386313630449	0.31	0.185	0	Myeloid cells	CHMP4B
TMBIM6	0	0.329966676362345	0.778	0.654	0	Myeloid cells	TMBIM6
PPP4C	0	0.279405280606007	0.344	0.22	0	Myeloid cells	PPP4C
CMIP	0	0.259993044766421	0.281	0.158	0	Myeloid cells	CMIP
FNDC3A	0	0.617636220365287	0.251	0.128	0	Myeloid cells	FNDC3A
CTDNEP1	0	0.26793643187426	0.297	0.174	0	Myeloid cells	CTDNEP1
ECHDC1	0	0.457451199293053	0.263	0.14	0	Myeloid cells	ECHDC1
SDCCAG8	0	0.618220640610163	0.26	0.138	0	Myeloid cells	SDCCAG8
VMA21	0	0.255777925939796	0.296	0.174	0	Myeloid cells	VMA21
C16orf72	0	0.285687084307262	0.293	0.171	0	Myeloid cells	C16orf72
EIF4E2	0	0.449685797434288	0.276	0.155	0	Myeloid cells	EIF4E2
ATP6V1D	0	0.51891580893363	0.308	0.187	0	Myeloid cells	ATP6V1D
TM9SF2	0	0.293647862247246	0.295	0.174	0	Myeloid cells	TM9SF2
RTF2	0	0.351587323418694	0.335	0.216	0	Myeloid cells	RTF2
CHMP2B	0	0.401951197945156	0.337	0.218	0	Myeloid cells	CHMP2B
SP110	0	0.722752756217358	0.276	0.157	0	Myeloid cells	SP110
CISD3	0	0.517388418165849	0.258	0.139	0	Myeloid cells	CISD3
ATF6	0	0.582679761650493	0.277	0.159	0	Myeloid cells	ATF6
PCBD1	0	0.318641830749814	0.29	0.172	0	Myeloid cells	PCBD1
COL4A3BP	0	0.500239911612981	0.267	0.15	0	Myeloid cells	COL4A3BP
MTHFD2	0	0.3328282533515	0.27	0.154	0	Myeloid cells	MTHFD2
LSM10	0	0.390140846770956	0.263	0.147	0	Myeloid cells	LSM10
GADD45G	0	0.268237755348652	0.306	0.19	0	Myeloid cells	GADD45G
PSEN1	0	0.700686490210335	0.253	0.137	0	Myeloid cells	PSEN1
AZIN1	0	0.322190238423195	0.304	0.188	0	Myeloid cells	AZIN1
ADIPOR1	0	0.593912169452385	0.265	0.15	0	Myeloid cells	ADIPOR1
N4BP1	0	0.643666591339308	0.275	0.16	0	Myeloid cells	N4BP1
SLC20A1	0	0.256003656378442	0.291	0.176	0	Myeloid cells	SLC20A1
PIAS1	0	0.368057487281094	0.253	0.138	0	Myeloid cells	PIAS1
MX1	0	0.740407338252158	0.255	0.141	0	Myeloid cells	MX1
ZFAND2A	0	0.270704033140139	0.308	0.195	0	Myeloid cells	ZFAND2A
CTNNA1	0	0.270775470670659	0.287	0.175	0	Myeloid cells	CTNNA1
NFKBIA	0	0.526809793436207	0.873	0.762	0	Myeloid cells	NFKBIA
CHCHD5	0	0.32485658628216	0.263	0.154	0	Myeloid cells	CHCHD5
STAT1	0	0.502659969985201	0.302	0.194	0	Myeloid cells	STAT1
RPN1	0	0.304036536164359	0.286	0.178	0	Myeloid cells	RPN1
AHCYL1	0	0.313922923946398	0.268	0.161	0	Myeloid cells	AHCYL1
DNMT1	0	0.478784113816642	0.288	0.181	0	Myeloid cells	DNMT1
HOOK3	0	0.275998921551371	0.271	0.166	0	Myeloid cells	HOOK3
TRIP12	0	0.251588752903251	0.264	0.159	0	Myeloid cells	TRIP12
SWAP70	0	0.35202254484948	0.262	0.158	0	Myeloid cells	SWAP70
IFI35	0	0.54593895314997	0.257	0.154	0	Myeloid cells	IFI35
NUP58	0	0.393685157568857	0.252	0.149	0	Myeloid cells	NUP58
OAZ1	0	0.831439193023115	0.915	0.812	0	Myeloid cells	OAZ1
PNRC1	0	0.474600960970418	0.79	0.688	0	Myeloid cells	PNRC1
NBN	0	0.715458482566662	0.25	0.148	0	Myeloid cells	NBN
POR	0	0.369978044665068	0.256	0.155	0	Myeloid cells	POR
EEA1	0	0.324710741649602	0.256	0.158	0	Myeloid cells	EEA1
PFN1	0	0.540692258484393	0.89	0.793	0	Myeloid cells	PFN1
S100A10	0	0.333679945580839	0.845	0.748	0	Myeloid cells	S100A10
S100A6	0	0.386761512199661	0.921	0.829	0	Myeloid cells	S100A6
YBX1	0	0.450130699076266	0.82	0.729	0	Myeloid cells	YBX1
MYL6	0	0.643607289574703	0.915	0.828	0	Myeloid cells	MYL6
CFL1	0	0.498236148530117	0.874	0.803	0	Myeloid cells	CFL1
ATP5F1E	0	0.590383957420261	0.915	0.852	0	Myeloid cells	ATP5F1E
H3F3A	0	0.687523826846937	0.734	0.678	0	Myeloid cells	H3F3A
ACTB	0	1.06528524644613	0.979	0.938	0	Myeloid cells	ACTB
TMSB4X	0	0.543264053847891	0.993	0.959	0	Myeloid cells	TMSB4X
SERF2	0	0.555217123316527	0.915	0.881	0	Myeloid cells	SERF2
TMSB10	0	0.602470378845098	0.947	0.971	0	Myeloid cells	TMSB10
FTH1	0	1.24467796770139	0.991	0.968	0	Myeloid cells	FTH1
FTL	0	2.37418146814482	0.999	0.98	0	Myeloid cells	FTL
NDUFB2	1.21431991070683e-302	0.250209649322601	0.669	0.515	3.80992871984268e-298	Myeloid cells	NDUFB2
ELL2	5.35484857257017e-302	0.402831811899194	0.401	0.276	1.68008373964389e-297	Myeloid cells	ELL2
PHLDA2	2.19694975118736e-299	0.25391099873536	0.299	0.193	6.89292984435035e-295	Myeloid cells	PHLDA2
MAPKAPK2	3.41687915166521e-297	0.257513382353551	0.301	0.191	1.07204583383496e-292	Myeloid cells	MAPKAPK2
NDUFV3	1.4355173894086e-296	0.299703180815885	0.266	0.168	4.50393580926949e-292	Myeloid cells	NDUFV3
DHRS7	2.90000130078391e-293	0.280813080481855	0.421	0.287	9.09875408120952e-289	Myeloid cells	DHRS7
SH3KBP1	5.43634408124084e-291	0.308624156171334	0.358	0.238	1.70565295548931e-286	Myeloid cells	SH3KBP1
BLOC1S6	6.87083484193739e-289	0.271127316505994	0.311	0.202	2.15572443165786e-284	Myeloid cells	BLOC1S6
PHF11	3.48872865493884e-282	0.260984547037318	0.255	0.159	1.09458861548706e-277	Myeloid cells	PHF11
SH3GLB1	1.02475623778032e-278	0.314717208120903	0.423	0.292	3.21517269603576e-274	Myeloid cells	SH3GLB1
ZNF106	5.59103343407068e-259	0.270564357008233	0.274	0.179	1.75418673993968e-254	Myeloid cells	ZNF106
GABARAPL2	1.76696757931574e-256	0.319218831629768	0.479	0.345	5.54386078010312e-252	Myeloid cells	GABARAPL2
CCNL1	2.77379011343928e-249	0.349035679898945	0.655	0.51	8.70276648091574e-245	Myeloid cells	CCNL1
UBE2D3	1.15081259868762e-235	0.264195515138778	0.673	0.541	3.61067452838241e-231	Myeloid cells	UBE2D3
PFKFB3	1.50330237874173e-235	0.484344618201407	0.25	0.162	4.71661121330216e-231	Myeloid cells	PFKFB3
RAB13	2.3787059934407e-235	0.265273477444588	0.301	0.206	7.46319005442018e-231	Myeloid cells	RAB13
PCBP1	5.33907188900038e-230	0.266718423512008	0.629	0.478	1.67513380517387e-225	Myeloid cells	PCBP1
C4orf3	6.74604079863573e-228	0.258391918738916	0.592	0.442	2.11657030057196e-223	Myeloid cells	C4orf3
HM13	1.70395350616491e-220	0.253194978160462	0.346	0.243	5.34615412559242e-216	Myeloid cells	HM13
BSG	2.34800961929099e-220	0.274136459826208	0.463	0.345	7.36688018052549e-216	Myeloid cells	BSG
CHD1	3.4332975277782e-214	0.373819326948328	0.439	0.32	1.07719709934041e-209	Myeloid cells	CHD1
CYSTM1	1.9254407059551e-212	0.48052200143364	0.325	0.226	6.04107021493413e-208	Myeloid cells	CYSTM1
SERP1	1.52482830346414e-197	0.29380846664255	0.697	0.594	4.78414880211875e-193	Myeloid cells	SERP1
ATP2B1	2.43198795596241e-195	0.261353366041129	0.463	0.343	7.63036221183207e-191	Myeloid cells	ATP2B1
CD55	2.349952774087e-178	0.274554418082414	0.523	0.392	7.37297682869796e-174	Myeloid cells	CD55
RALA	2.38506862726706e-176	0.299737010828876	0.312	0.227	7.48315281805041e-172	Myeloid cells	RALA
TTC1	2.37135726836295e-174	0.25207110086066	0.259	0.18	7.44013342948875e-170	Myeloid cells	TTC1
ZFP36L1	1.48985885819771e-163	0.277385878387704	0.644	0.531	4.67443216759532e-159	Myeloid cells	ZFP36L1
AREG	5.27621516237075e-159	0.410691631712544	0.338	0.265	1.65541250719382e-154	Myeloid cells	AREG
NUB1	8.53315523711953e-136	0.300541748558283	0.279	0.204	2.67727745564625e-131	Myeloid cells	NUB1
CDC42EP3	3.57307349331373e-127	0.347106771807785	0.264	0.19	1.12105180852718e-122	Myeloid cells	CDC42EP3
PHF20L1	5.11054483089396e-64	0.343843803167573	0.292	0.232	1.60343344069298e-59	Myeloid cells	PHF20L1
KRT19	0	3.58706508144792	0.754	0.1	0	Epithelial cells	KRT19
KRT18	0	3.43047194957959	0.724	0.1	0	Epithelial cells	KRT18
KRT8	0	3.40553186008071	0.701	0.083	0	Epithelial cells	KRT8
CLDN4	0	3.99877742073492	0.683	0.068	0	Epithelial cells	CLDN4
FXYD3	0	3.17252410221239	0.683	0.079	0	Epithelial cells	FXYD3
TACSTD2	0	3.92611433578267	0.679	0.077	0	Epithelial cells	TACSTD2
EPCAM	0	3.10614517290891	0.648	0.068	0	Epithelial cells	EPCAM
PERP	0	3.14834320687758	0.694	0.144	0	Epithelial cells	PERP
ELF3	0	4.07568006572749	0.582	0.057	0	Epithelial cells	ELF3
SFN	0	3.43739935842098	0.585	0.068	0	Epithelial cells	SFN
TM4SF1	0	2.8951365950752	0.594	0.101	0	Epithelial cells	TM4SF1
SPINT2	0	2.38962831083401	0.721	0.232	0	Epithelial cells	SPINT2
MGST1	0	3.21772749488835	0.585	0.096	0	Epithelial cells	MGST1
EFNA1	0	3.49913442912596	0.54	0.057	0	Epithelial cells	EFNA1
DSTN	0	1.91601855632165	0.872	0.39	0	Epithelial cells	DSTN
KLF5	0	3.22642794366383	0.552	0.071	0	Epithelial cells	KLF5
SOX4	0	2.34105692035933	0.68	0.208	0	Epithelial cells	SOX4
CD9	0	1.68444804385174	0.759	0.298	0	Epithelial cells	CD9
HSPB1	0	2.21053190328308	0.878	0.432	0	Epithelial cells	HSPB1
SLPI	0	3.74500593055718	0.548	0.104	0	Epithelial cells	SLPI
ATP1B1	0	2.44074647550952	0.628	0.192	0	Epithelial cells	ATP1B1
HES1	0	2.06053942241261	0.599	0.166	0	Epithelial cells	HES1
EMP2	0	2.95781834205879	0.539	0.107	0	Epithelial cells	EMP2
WFDC2	0	4.01377179977839	0.492	0.061	0	Epithelial cells	WFDC2
BEX3	0	2.14673448512177	0.579	0.155	0	Epithelial cells	BEX3
IFITM31	0	0.859810320668748	0.78	0.357	0	Epithelial cells	IFITM3
DSP	0	3.43084651013806	0.473	0.059	0	Epithelial cells	DSP
LGALS3BP1	0	1.97874232056432	0.598	0.185	0	Epithelial cells	LGALS3BP
MUC1	0	4.16502824014723	0.451	0.046	0	Epithelial cells	MUC1
SPTSSA	0	2.1631505725487	0.572	0.172	0	Epithelial cells	SPTSSA
GSTP1	0	2.06248745595787	0.936	0.538	0	Epithelial cells	GSTP1
SDC1	0	3.53996553196575	0.446	0.053	0	Epithelial cells	SDC1
CEBPD1	0	1.14349594027322	0.722	0.33	0	Epithelial cells	CEBPD
PTPRF	0	3.56544988974752	0.434	0.045	0	Epithelial cells	PTPRF
CXCL17	0	4.24104740611057	0.416	0.032	0	Epithelial cells	CXCL17
MAP3K13	0	2.05858168450008	0.566	0.182	0	Epithelial cells	MAP3K13
YBX3	0	1.22290331732807	0.702	0.319	0	Epithelial cells	YBX3
S100A16	0	2.73965104902364	0.458	0.077	0	Epithelial cells	S100A16
S100A13	0	2.21937544559307	0.546	0.166	0	Epithelial cells	S100A13
MAL2	0	4.09013676134936	0.411	0.032	0	Epithelial cells	MAL2
APLP21	0	1.1224763861807	0.749	0.371	0	Epithelial cells	APLP2
KRT7	0	3.97719336385515	0.415	0.044	0	Epithelial cells	KRT7
NQO1	0	2.5452357659453	0.446	0.076	0	Epithelial cells	NQO1
IFI27	0	1.41171327462189	0.61	0.243	0	Epithelial cells	IFI27
PRDX5	0	1.6373327065986	0.776	0.41	0	Epithelial cells	PRDX5
SELENOP	0	1.14518353879004	0.493	0.128	0	Epithelial cells	SELENOP
KRT17	0	3.36892842456336	0.429	0.065	0	Epithelial cells	KRT17
CLDN7	0	3.40868546037086	0.428	0.064	0	Epithelial cells	CLDN7
ASPH	0	2.03958043962763	0.508	0.146	0	Epithelial cells	ASPH
UQCRQ	0	1.26665082159978	0.767	0.412	0	Epithelial cells	UQCRQ
SFTA2	0	4.23878984746336	0.391	0.036	0	Epithelial cells	SFTA2
BNIP3	0	2.20739366786772	0.485	0.131	0	Epithelial cells	BNIP3
MT-RNR2	0	1.41116646529279	0.541	0.189	0	Epithelial cells	MT-RNR2
PDLIM1	0	1.79052028253062	0.499	0.147	0	Epithelial cells	PDLIM1
GPRC5A	0	4.46039604756189	0.381	0.029	0	Epithelial cells	GPRC5A
MT-RNR1	0	1.65074277624257	0.536	0.187	0	Epithelial cells	MT-RNR1
DMKN	0	3.68174490981395	0.385	0.037	0	Epithelial cells	DMKN
S100A14	0	3.91496518023854	0.376	0.028	0	Epithelial cells	S100A14
AKR1C1	0	2.6188971202506	0.419	0.072	0	Epithelial cells	AKR1C1
LGALS31	0	0.915807436211188	0.802	0.456	0	Epithelial cells	LGALS3
ROMO1	0	1.32848736847969	0.703	0.357	0	Epithelial cells	ROMO1
TCEAL9	0	1.81975880281824	0.496	0.15	0	Epithelial cells	TCEAL9
NAPSA	0	4.16306928070692	0.412	0.066	0	Epithelial cells	NAPSA
RAB25	0	3.82831504174662	0.377	0.032	0	Epithelial cells	RAB25
ID1	0	1.71453274882692	0.5	0.155	0	Epithelial cells	ID1
JUP	0	3.05458532041412	0.403	0.061	0	Epithelial cells	JUP
SELENOW	0	1.4883017023224	0.741	0.399	0	Epithelial cells	SELENOW
TSPAN3	0	2.10164175844517	0.483	0.141	0	Epithelial cells	TSPAN3
GLO1	0	1.57353898866003	0.544	0.204	0	Epithelial cells	GLO1
EIF2S2	0	1.49103279966163	0.643	0.303	0	Epithelial cells	EIF2S2
RNF145	0	1.44142736927269	0.605	0.266	0	Epithelial cells	RNF145
TXNDC17	0	1.54583856301609	0.619	0.285	0	Epithelial cells	TXNDC17
NUCKS1	0	1.08339906241478	0.739	0.405	0	Epithelial cells	NUCKS1
ANXA21	0	1.42025755865433	0.805	0.472	0	Epithelial cells	ANXA2
PRDX2	0	1.16651922150666	0.637	0.305	0	Epithelial cells	PRDX2
SLC34A2	0	4.30259275616905	0.365	0.033	0	Epithelial cells	SLC34A2
BLVRB1	0	1.39678257017466	0.551	0.22	0	Epithelial cells	BLVRB
RNASE11	0	2.40250201450867	0.487	0.157	0	Epithelial cells	RNASE1
CYB5A	0	2.72854611907524	0.562	0.233	0	Epithelial cells	CYB5A
NPC21	0	1.21288067821429	0.744	0.415	0	Epithelial cells	NPC2
TSC22D1	0	1.45890986529254	0.514	0.185	0	Epithelial cells	TSC22D1
CEACAM6	0	4.58549436730481	0.357	0.028	0	Epithelial cells	CEACAM6
VWA1	0	2.66155359164248	0.377	0.05	0	Epithelial cells	VWA1
MIEN1	0	1.54790782343021	0.542	0.216	0	Epithelial cells	MIEN1
HEBP2	0	1.72474256038927	0.57	0.245	0	Epithelial cells	HEBP2
MDK	0	2.55285573872573	0.418	0.093	0	Epithelial cells	MDK
NDUFB9	0	1.28204641903312	0.641	0.317	0	Epithelial cells	NDUFB9
PIGR	0	3.99966027991066	0.36	0.037	0	Epithelial cells	PIGR
IGFBP2	0	2.89988943684246	0.411	0.088	0	Epithelial cells	IGFBP2
NEDD4L	0	3.0831855903403	0.383	0.061	0	Epithelial cells	NEDD4L
MRPL14	0	1.55111713824094	0.531	0.21	0	Epithelial cells	MRPL14
PLS3	0	2.63936813123613	0.385	0.064	0	Epithelial cells	PLS3
CBR1	0	2.41204625069592	0.477	0.156	0	Epithelial cells	CBR1
PTGR1	0	2.54948133240403	0.408	0.088	0	Epithelial cells	PTGR1
PSMB5	0	1.59931810023622	0.507	0.188	0	Epithelial cells	PSMB5
ALCAM1	0	2.01832442507531	0.502	0.184	0	Epithelial cells	ALCAM
ENAH	0	2.30781646094192	0.391	0.073	0	Epithelial cells	ENAH
ANAPC11	0	1.12544851208534	0.618	0.301	0	Epithelial cells	ANAPC11
YWHAE	0	1.0241909760635	0.741	0.424	0	Epithelial cells	YWHAE
SUCLG1	0	1.51627097861298	0.55	0.234	0	Epithelial cells	SUCLG1
TNFSF10	0	1.86092781206164	0.505	0.189	0	Epithelial cells	TNFSF10
SDC4	0	2.6513360282476	0.415	0.099	0	Epithelial cells	SDC4
TCEAL4	0	1.60613103797228	0.518	0.203	0	Epithelial cells	TCEAL4
LMO7	0	3.22726876139399	0.375	0.062	0	Epithelial cells	LMO7
SMIM22	0	4.04497491933575	0.336	0.023	0	Epithelial cells	SMIM22
ADIRF	0	2.07862734086669	0.4	0.088	0	Epithelial cells	ADIRF
WASL	0	2.0675930131342	0.428	0.116	0	Epithelial cells	WASL
TKT1	0	1.01036857020353	0.618	0.306	0	Epithelial cells	TKT
NUCB2	0	1.54242494728574	0.517	0.207	0	Epithelial cells	NUCB2
MPZL2	0	3.13560509983389	0.366	0.056	0	Epithelial cells	MPZL2
TXN	0	1.43169727593735	0.872	0.564	0	Epithelial cells	TXN
EBAG9	0	1.67622677691939	0.465	0.157	0	Epithelial cells	EBAG9
P4HB	0	1.15193447371778	0.645	0.337	0	Epithelial cells	P4HB
RAB131	0	1.35540527740955	0.485	0.177	0	Epithelial cells	RAB13
CD151	0	1.63776542245094	0.504	0.196	0	Epithelial cells	CD151
CLU	0	1.47102085466266	0.447	0.14	0	Epithelial cells	CLU
CKB	0	2.61365	0.381	0.074	0	Epithelial cells	CKB
PLPP2	0	3.2262742196848	0.348	0.041	0	Epithelial cells	PLPP2
ATP5PD	0	1.09139719011046	0.671	0.365	0	Epithelial cells	ATP5PD
HMGB3	0	2.02724098431021	0.403	0.097	0	Epithelial cells	HMGB3
HSBP11	0	1.2413969811864	0.585	0.279	0	Epithelial cells	HSBP1
ATP5MPL	0	0.965395336894541	0.719	0.415	0	Epithelial cells	ATP5MPL
COA3	0	1.72208862622856	0.451	0.148	0	Epithelial cells	COA3
NDUFC1	0	1.09428403435184	0.575	0.272	0	Epithelial cells	NDUFC1
LAPTM4B	0	2.50848337422648	0.367	0.066	0	Epithelial cells	LAPTM4B
AGR3	0	4.2634442669215	0.326	0.025	0	Epithelial cells	AGR3
TSTD1	0	1.18861734428386	0.58	0.279	0	Epithelial cells	TSTD1
DYNC1I2	0	1.47404902516951	0.519	0.219	0	Epithelial cells	DYNC1I2
UQCR10	0	0.960111873389955	0.769	0.469	0	Epithelial cells	UQCR10
KRT6A	0	3.58338344044578	0.35	0.05	0	Epithelial cells	KRT6A
CD46	0	1.21166371213412	0.593	0.293	0	Epithelial cells	CD46
F11R	0	2.31245961192445	0.386	0.087	0	Epithelial cells	F11R
KTN1	0	1.21289270729169	0.744	0.446	0	Epithelial cells	KTN1
ATP5MF	0	0.965756450577851	0.73	0.433	0	Epithelial cells	ATP5MF
NKX2-1	0	4.30091036716864	0.315	0.019	0	Epithelial cells	NKX2-1
TALDO11	0	1.07755775659951	0.613	0.318	0	Epithelial cells	TALDO1
H1F0	0	2.55365043064416	0.358	0.064	0	Epithelial cells	H1F0
CDH1	0	3.76347313518296	0.321	0.027	0	Epithelial cells	CDH1
PTTG1IP1	0	1.13068128895233	0.575	0.281	0	Epithelial cells	PTTG1IP
SEM1	0	1.08078283825671	0.678	0.385	0	Epithelial cells	SEM1
GPX2	0	2.99212686806971	0.347	0.054	0	Epithelial cells	GPX2
ERLEC1	0	1.32592895974504	0.5	0.208	0	Epithelial cells	ERLEC1
EPHX1	0	2.47910865742466	0.392	0.1	0	Epithelial cells	EPHX1
GAS5	0	2.56675331299134	0.365	0.074	0	Epithelial cells	GAS5
CYR61	0	2.82262839412093	0.352	0.061	0	Epithelial cells	CYR61
ENO1	0	1.15324115001445	0.789	0.499	0	Epithelial cells	ENO1
SOX2	0	2.90046903623426	0.336	0.046	0	Epithelial cells	SOX2
PDIA3	0	1.21720407123824	0.76	0.471	0	Epithelial cells	PDIA3
CRNDE	0	3.22938992871102	0.332	0.043	0	Epithelial cells	CRNDE
EIF5B	0	1.26834000033193	0.586	0.297	0	Epithelial cells	EIF5B
EGFR	0	3.13463100860168	0.328	0.041	0	Epithelial cells	EGFR
TAX1BP1	0	1.32213384803099	0.676	0.389	0	Epithelial cells	TAX1BP1
LAD1	0	2.9710393603553	0.33	0.043	0	Epithelial cells	LAD1
CETN2	0	2.34168465776082	0.388	0.101	0	Epithelial cells	CETN2
DHCR24	0	3.3480778647076	0.34	0.053	0	Epithelial cells	DHCR24
NIPSNAP2	0	1.95495838112321	0.452	0.166	0	Epithelial cells	NIPSNAP2
MT-ATP8	0	1.2631794436335	0.629	0.344	0	Epithelial cells	MT-ATP8
CSTB1	0	0.89736346436156	0.761	0.476	0	Epithelial cells	CSTB
HOPX	0	2.72664698381686	0.465	0.18	0	Epithelial cells	HOPX
ATP1A1	0	1.26572553338329	0.627	0.342	0	Epithelial cells	ATP1A1
CPNE3	0	1.44457511184377	0.463	0.179	0	Epithelial cells	CPNE3
LIMA1	0	1.91842791171959	0.423	0.139	0	Epithelial cells	LIMA1
CXADR	0	3.84775012276702	0.309	0.025	0	Epithelial cells	CXADR
PDCD5	0	1.25829690513082	0.519	0.236	0	Epithelial cells	PDCD5
MRPS18B	0	1.54876594141329	0.444	0.161	0	Epithelial cells	MRPS18B
TCIM	0	3.24417126815568	0.335	0.053	0	Epithelial cells	TCIM
PKM1	0	0.993030764928548	0.696	0.414	0	Epithelial cells	PKM
PGRMC1	0	1.45052536754223	0.443	0.162	0	Epithelial cells	PGRMC1
CAV2	0	2.26048725193595	0.358	0.078	0	Epithelial cells	CAV2
CD24	0	2.97574970509578	0.341	0.062	0	Epithelial cells	CD24
UBXN4	0	1.0300295322842	0.638	0.36	0	Epithelial cells	UBXN4
HDLBP	0	1.16986019724364	0.496	0.218	0	Epithelial cells	HDLBP
DDR1	0	3.26383262807429	0.313	0.035	0	Epithelial cells	DDR1
RRBP1	0	0.989527747572182	0.531	0.254	0	Epithelial cells	RRBP1
FOLR1	0	3.95585602970384	0.307	0.03	0	Epithelial cells	FOLR1
SYNGR21	0	1.0751831305213	0.542	0.266	0	Epithelial cells	SYNGR2
RAC11	0	0.973089085150625	0.804	0.528	0	Epithelial cells	RAC1
TMEM54	0	3.13494672944998	0.316	0.04	0	Epithelial cells	TMEM54
MRPS21	0	0.922018695384843	0.609	0.333	0	Epithelial cells	MRPS21
S100A2	0	3.01107267806267	0.335	0.06	0	Epithelial cells	S100A2
MTUS1	0	2.44332688536114	0.332	0.057	0	Epithelial cells	MTUS1
MBIP	0	2.25926003038147	0.364	0.089	0	Epithelial cells	MBIP
DPY30	0	1.2572005903421	0.477	0.202	0	Epithelial cells	DPY30
AGR2	0	4.03245569193517	0.302	0.028	0	Epithelial cells	AGR2
ATF31	0	1.31177015588982	0.56	0.287	0	Epithelial cells	ATF3
HACD3	0	1.53641122632229	0.419	0.146	0	Epithelial cells	HACD3
CLPTM1L	0	1.45347546062453	0.443	0.17	0	Epithelial cells	CLPTM1L
PRSS8	0	4.25122006993243	0.291	0.018	0	Epithelial cells	PRSS8
TMCO1	0	1.04104117683148	0.548	0.276	0	Epithelial cells	TMCO1
LIMCH1	0	2.39318999296097	0.32	0.048	0	Epithelial cells	LIMCH1
PRKCI	0	2.2269087423739	0.348	0.076	0	Epithelial cells	PRKCI
TMEM258	0	0.767092590294454	0.718	0.446	0	Epithelial cells	TMEM258
ATP5ME	0	0.943315963540456	0.736	0.464	0	Epithelial cells	ATP5ME
TSPAN1	0	4.47548420815282	0.292	0.021	0	Epithelial cells	TSPAN1
C16orf89	0	4.10752355852988	0.296	0.025	0	Epithelial cells	C16orf89
PPA1	0	0.99064360874429	0.552	0.282	0	Epithelial cells	PPA1
CLTA	0	0.937987803224761	0.655	0.385	0	Epithelial cells	CLTA
SFTPB	0	4.25260439320675	0.399	0.129	0	Epithelial cells	SFTPB
SEPT10	0	2.13025268710818	0.368	0.099	0	Epithelial cells	SEPT10
POLR2I	0	1.28944655738633	0.485	0.216	0	Epithelial cells	POLR2I
DSG2	0	3.26163231080384	0.303	0.034	0	Epithelial cells	DSG2
FAM213A	0	2.16146453899527	0.364	0.095	0	Epithelial cells	FAM213A
AKR1C2	0	2.86227791413359	0.324	0.056	0	Epithelial cells	AKR1C2
KRT10	0	0.983373726339403	0.67	0.402	0	Epithelial cells	KRT10
THOC2	0	1.09648321512543	0.505	0.237	0	Epithelial cells	THOC2
ERRFI1	0	2.45248102232256	0.365	0.098	0	Epithelial cells	ERRFI1
RAB2A	0	0.903089619751963	0.608	0.341	0	Epithelial cells	RAB2A
SNRPE	0	1.05242336261238	0.551	0.285	0	Epithelial cells	SNRPE
ERGIC3	0	1.30008969676801	0.459	0.193	0	Epithelial cells	ERGIC3
MTATP6P1	0	1.64642816892669	0.378	0.112	0	Epithelial cells	MTATP6P1
PSMB4	0	1.07916241632175	0.528	0.263	0	Epithelial cells	PSMB4
LRRC75A-AS1	0	2.44340261707092	0.343	0.078	0	Epithelial cells	LRRC75A-AS1
NDUFS6	0	0.987645695716714	0.614	0.35	0	Epithelial cells	NDUFS6
SPATS2L	0	1.33933933771617	0.462	0.198	0	Epithelial cells	SPATS2L
CCND1	0	1.84688319656154	0.356	0.092	0	Epithelial cells	CCND1
REXO2	0	1.26222196335034	0.447	0.184	0	Epithelial cells	REXO2
EHF	0	3.87760651345697	0.283	0.02	0	Epithelial cells	EHF
EPS8	0	1.81952288422894	0.358	0.096	0	Epithelial cells	EPS8
BCAM	0	2.86446183084772	0.306	0.044	0	Epithelial cells	BCAM
SNRPC	0	1.19343185411438	0.469	0.208	0	Epithelial cells	SNRPC
CTNNA11	0	1.54087169705117	0.418	0.157	0	Epithelial cells	CTNNA1
CAPN2	0	1.45504167269594	0.444	0.183	0	Epithelial cells	CAPN2
ADI1	0	1.15618032035657	0.471	0.21	0	Epithelial cells	ADI1
DNAJC19	0	1.29826614478185	0.459	0.199	0	Epithelial cells	DNAJC19
SLC2A1	0	2.58875817006415	0.371	0.112	0	Epithelial cells	SLC2A1
ETFB	0	1.43366429961131	0.502	0.243	0	Epithelial cells	ETFB
SLK	0	1.71272395929118	0.443	0.184	0	Epithelial cells	SLK
COA6	0	1.66269936774231	0.404	0.145	0	Epithelial cells	COA6
ADGRF5	0	2.25584218903215	0.308	0.049	0	Epithelial cells	ADGRF5
PCBD11	0	1.56426023549768	0.415	0.156	0	Epithelial cells	PCBD1
RAD21	0	0.700048017827537	0.552	0.294	0	Epithelial cells	RAD21
LAMB3	0	3.01682563253101	0.305	0.047	0	Epithelial cells	LAMB3
CCT6A	0	1.54945758845787	0.55	0.293	0	Epithelial cells	CCT6A
SSRP1	0	1.36706591737885	0.405	0.148	0	Epithelial cells	SSRP1
EPS8L2	0	2.91697823192915	0.296	0.039	0	Epithelial cells	EPS8L2
CD59	0	1.19196253754452	0.493	0.236	0	Epithelial cells	CD59
TPM1	0	0.759558157183579	0.4	0.143	0	Epithelial cells	TPM1
RDX	0	1.18664026510231	0.451	0.194	0	Epithelial cells	RDX
SELENBP1	0	3.68600044393972	0.282	0.025	0	Epithelial cells	SELENBP1
MAOA	0	2.68934134472954	0.297	0.041	0	Epithelial cells	MAOA
CBX3	0	0.88271170685098	0.645	0.389	0	Epithelial cells	CBX3
COX5A	0	0.943553163628741	0.608	0.352	0	Epithelial cells	COX5A
PCYOX1	0	2.25529177857189	0.344	0.088	0	Epithelial cells	PCYOX1
IRX3	0	4.07142458388922	0.276	0.02	0	Epithelial cells	IRX3
LY6E	0	0.946693591282785	0.656	0.401	0	Epithelial cells	LY6E
EI24	0	1.52458742363051	0.378	0.123	0	Epithelial cells	EI24
TMC5	0	4.13162096027546	0.273	0.018	0	Epithelial cells	TMC5
ATP5MD	0	0.763326783430978	0.695	0.44	0	Epithelial cells	ATP5MD
FXR1	0	1.29938154554189	0.559	0.305	0	Epithelial cells	FXR1
CBX1	0	1.4480127026135	0.396	0.142	0	Epithelial cells	CBX1
PPCS	0	1.28531928741159	0.457	0.203	0	Epithelial cells	PPCS
TMEM159	0	2.13265280004126	0.337	0.083	0	Epithelial cells	TMEM159
LSR	0	1.96937422341542	0.32	0.067	0	Epithelial cells	LSR
BCAP31	0	0.85502298443568	0.563	0.31	0	Epithelial cells	BCAP31
SEC62	0	0.958782722113077	0.686	0.434	0	Epithelial cells	SEC62
RAI14	0	2.3740002594764	0.306	0.054	0	Epithelial cells	RAI14
GDF15	0	3.59956274406694	0.286	0.034	0	Epithelial cells	GDF15
CLDN3	0	4.42155341146542	0.269	0.017	0	Epithelial cells	CLDN3
ACBD3	0	1.13194909713764	0.492	0.241	0	Epithelial cells	ACBD3
GOLGA2	0	1.5348114643408	0.382	0.131	0	Epithelial cells	GOLGA2
FKBP2	0	0.803625201770726	0.556	0.306	0	Epithelial cells	FKBP2
COX5B	0	0.860281542668039	0.802	0.552	0	Epithelial cells	COX5B
PRPF40A	0	1.02974757026918	0.599	0.349	0	Epithelial cells	PRPF40A
ARPC5L	0	0.965631769299394	0.467	0.218	0	Epithelial cells	ARPC5L
NAXE	0	1.44873300606277	0.391	0.142	0	Epithelial cells	NAXE
ARHGAP5	0	1.45151900210009	0.38	0.131	0	Epithelial cells	ARHGAP5
CAVIN1	0	0.887776220882346	0.381	0.132	0	Epithelial cells	CAVIN1
ARPC1A	0	1.72444244510951	0.372	0.123	0	Epithelial cells	ARPC1A
SFTA3	0	4.19798324818798	0.266	0.017	0	Epithelial cells	SFTA3
DST	0	1.95800035535046	0.42	0.171	0	Epithelial cells	DST
F3	0	3.26707380877337	0.287	0.038	0	Epithelial cells	F3
MRPL33	0	0.853208272214048	0.569	0.32	0	Epithelial cells	MRPL33
FNBP1L	0	2.40741099831614	0.299	0.051	0	Epithelial cells	FNBP1L
C19orf33	0	3.65105529621148	0.272	0.025	0	Epithelial cells	C19orf33
GOLGB1	0	1.0923623015274	0.592	0.345	0	Epithelial cells	GOLGB1
LMAN1	0	0.994596665901418	0.526	0.279	0	Epithelial cells	LMAN1
ATP5PF	0	0.682000146694627	0.694	0.447	0	Epithelial cells	ATP5PF
PSMA4	0	0.89976186647633	0.599	0.353	0	Epithelial cells	PSMA4
STEAP4	0	3.72032456706591	0.266	0.021	0	Epithelial cells	STEAP4
CANX1	0	0.758159512525049	0.602	0.357	0	Epithelial cells	CANX
PDCD10	0	1.25788120310564	0.492	0.248	0	Epithelial cells	PDCD10
AKAP9	0	0.938730480434713	0.579	0.335	0	Epithelial cells	AKAP9
OCIAD2	0	1.11199152200028	0.448	0.205	0	Epithelial cells	OCIAD2
NENF	0	0.904375434167924	0.513	0.27	0	Epithelial cells	NENF
CTTN	0	2.55020323938737	0.291	0.048	0	Epithelial cells	CTTN
SERINC2	0	2.92039396617468	0.295	0.052	0	Epithelial cells	SERINC2
CFAP97	0	1.16641403942317	0.414	0.171	0	Epithelial cells	CFAP97
GPX1	0	0.643656060891718	0.371	0.129	0	Epithelial cells	GPX1
NDRG1	0	1.89552760355714	0.432	0.19	0	Epithelial cells	NDRG1
MCFD2	0	1.31627886337595	0.419	0.177	0	Epithelial cells	MCFD2
PLD31	0	0.509923580783196	0.443	0.201	0	Epithelial cells	PLD3
ATP5MC1	0	0.962093279992025	0.515	0.273	0	Epithelial cells	ATP5MC1
PAWR	0	2.1925775449804	0.3	0.059	0	Epithelial cells	PAWR
STOML2	0	1.26216414407384	0.428	0.187	0	Epithelial cells	STOML2
PPDPF	0	0.958524140189209	0.729	0.488	0	Epithelial cells	PPDPF
CNN3	0	1.62289646578339	0.314	0.073	0	Epithelial cells	CNN3
KRT15	0	3.48461363761693	0.27	0.03	0	Epithelial cells	KRT15
BTG3	0	0.882984421987606	0.462	0.222	0	Epithelial cells	BTG3
SCNN1A	0	3.64879709244078	0.263	0.024	0	Epithelial cells	SCNN1A
C4BPA	0	4.18384613304714	0.258	0.019	0	Epithelial cells	C4BPA
TIMM8B	0	0.956377337160663	0.482	0.243	0	Epithelial cells	TIMM8B
LUC7L3	0	0.740422616250686	0.517	0.278	0	Epithelial cells	LUC7L3
AKR1C3	0	2.30746453965017	0.342	0.104	0	Epithelial cells	AKR1C3
NFE2L1	0	1.70217396478704	0.355	0.117	0	Epithelial cells	NFE2L1
SLIRP	0	0.893173231779191	0.509	0.271	0	Epithelial cells	SLIRP
NDUFB12	0	0.623424883131514	0.613	0.375	0	Epithelial cells	NDUFB1
DYNLRB1	0	0.790005838053604	0.589	0.351	0	Epithelial cells	DYNLRB1
KDELR1	0	0.86476503253891	0.5	0.262	0	Epithelial cells	KDELR1
GGCT	0	1.72282120657821	0.352	0.114	0	Epithelial cells	GGCT
MYO6	0	2.08806126860161	0.311	0.073	0	Epithelial cells	MYO6
PRDX6	0	0.61628759689535	0.678	0.441	0	Epithelial cells	PRDX6
PON2	0	2.00238347947441	0.337	0.1	0	Epithelial cells	PON2
CD2AP	0	1.41569634054021	0.373	0.136	0	Epithelial cells	CD2AP
PDIA6	0	0.814788240106899	0.579	0.342	0	Epithelial cells	PDIA6
TMEM14A	0	1.76982555107394	0.341	0.105	0	Epithelial cells	TMEM14A
MRPS33	0	1.28931317064229	0.396	0.16	0	Epithelial cells	MRPS33
TIMM13	0	0.983040703935662	0.457	0.221	0	Epithelial cells	TIMM13
ADGRG1	0	1.7355674189769	0.316	0.08	0	Epithelial cells	ADGRG1
SPINT1	0	2.69185968936834	0.297	0.061	0	Epithelial cells	SPINT1
ELOB	0	0.755101587828733	0.814	0.579	0	Epithelial cells	ELOB
EIF4G1	0	1.15462295093339	0.42	0.185	0	Epithelial cells	EIF4G1
CWC15	0	0.927813761505978	0.486	0.252	0	Epithelial cells	CWC15
PSMB7	0	0.965450534432173	0.47	0.236	0	Epithelial cells	PSMB7
TSPAN13	0	2.83569517357834	0.286	0.052	0	Epithelial cells	TSPAN13
PHLDA21	0	1.3036735267494	0.412	0.178	0	Epithelial cells	PHLDA2
ATP5IF1	0	0.693731972315718	0.669	0.436	0	Epithelial cells	ATP5IF1
DYNC1LI2	0	1.17832318108998	0.386	0.153	0	Epithelial cells	DYNC1LI2
TCEA1	0	0.77047006869153	0.548	0.316	0	Epithelial cells	TCEA1
XIAP	0	1.2050124187188	0.39	0.158	0	Epithelial cells	XIAP
DENR	0	1.21685179569849	0.417	0.185	0	Epithelial cells	DENR
TBCA	0	0.63530994699741	0.628	0.396	0	Epithelial cells	TBCA
MT1E	0	1.16772578360962	0.414	0.182	0	Epithelial cells	MT1E
FAM129B	0	2.44493784162757	0.292	0.06	0	Epithelial cells	FAM129B
POLR2H	0	1.32460019487155	0.377	0.146	0	Epithelial cells	POLR2H
KRTCAP3	0	3.08301437637751	0.263	0.032	0	Epithelial cells	KRTCAP3
ALDH3A2	0	1.94717707526293	0.327	0.096	0	Epithelial cells	ALDH3A2
TMEM87A	0	0.946198106154594	0.433	0.202	0	Epithelial cells	TMEM87A
NDUFA10	0	0.948438591806907	0.473	0.242	0	Epithelial cells	NDUFA10
PRDX4	0	0.992856145221426	0.427	0.196	0	Epithelial cells	PRDX4
MYO1B	0	2.37985307248574	0.28	0.05	0	Epithelial cells	MYO1B
RPN2	0	0.794150431586906	0.525	0.295	0	Epithelial cells	RPN2
PTPN13	0	2.76378114055939	0.27	0.04	0	Epithelial cells	PTPN13
KDM5B	0	1.67486752158497	0.319	0.089	0	Epithelial cells	KDM5B
NAA38	0	0.732881060245521	0.511	0.281	0	Epithelial cells	NAA38
GADD45GIP1	0	0.727691262244935	0.582	0.352	0	Epithelial cells	GADD45GIP1
FLOT11	0	0.781059580839238	0.472	0.242	0	Epithelial cells	FLOT1
ZRANB2	0	0.918286527646978	0.442	0.213	0	Epithelial cells	ZRANB2
CAV1	0	1.81293881997606	0.353	0.124	0	Epithelial cells	CAV1
MRPL52	0	0.884532300153157	0.506	0.277	0	Epithelial cells	MRPL52
ZCRB1	0	1.16121147134276	0.421	0.192	0	Epithelial cells	ZCRB1
TMED4	0	0.931726256987878	0.455	0.227	0	Epithelial cells	TMED4
GLTP	0	1.40501507509863	0.41	0.182	0	Epithelial cells	GLTP
GSTM3	0	2.12200574921153	0.343	0.116	0	Epithelial cells	GSTM3
RALY	0	0.784894537017606	0.513	0.286	0	Epithelial cells	RALY
ZNHIT1	0	0.747182548868018	0.517	0.29	0	Epithelial cells	ZNHIT1
SNRPD2	0	0.956432621857521	0.71	0.483	0	Epithelial cells	SNRPD2
NDUFS8	0	0.791233205871338	0.506	0.279	0	Epithelial cells	NDUFS8
NDUFB6	0	1.08516064705579	0.415	0.188	0	Epithelial cells	NDUFB6
PDIA4	0	1.2122636262354	0.407	0.18	0	Epithelial cells	PDIA4
H1FX	0	0.531858786146438	0.55	0.324	0	Epithelial cells	H1FX
MORF4L2	0	0.624115577846748	0.534	0.308	0	Epithelial cells	MORF4L2
TMEM141	0	1.27228101048206	0.381	0.155	0	Epithelial cells	TMEM141
SMIM14	0	0.98277950681744	0.397	0.171	0	Epithelial cells	SMIM14
DBI1	0	0.93680457794137	0.766	0.54	0	Epithelial cells	DBI
APP	0	1.14897116594302	0.362	0.136	0	Epithelial cells	APP
ST13	0	0.631715386260682	0.654	0.429	0	Epithelial cells	ST13
NUPR11	0	0.595570168424789	0.403	0.178	0	Epithelial cells	NUPR1
CSNK2A1	0	1.16627348507135	0.399	0.174	0	Epithelial cells	CSNK2A1
CISD1	0	1.57420986701195	0.331	0.106	0	Epithelial cells	CISD1
SLC9A3R1	0	1.20291120476709	0.428	0.203	0	Epithelial cells	SLC9A3R1
PEBP1	0	0.614539975787229	0.692	0.467	0	Epithelial cells	PEBP1
TMEM147	0	1.04321167223917	0.449	0.225	0	Epithelial cells	TMEM147
TCEA3	0	3.02327591179639	0.26	0.036	0	Epithelial cells	TCEA3
PSMB6	0	0.827371778660274	0.605	0.381	0	Epithelial cells	PSMB6
LAMTOR21	0	0.739955428839175	0.492	0.268	0	Epithelial cells	LAMTOR2
CAST	0	0.847445458714849	0.681	0.458	0	Epithelial cells	CAST
MRPL51	0	0.686886757332364	0.512	0.289	0	Epithelial cells	MRPL51
MRPL57	0	0.630978687522027	0.528	0.305	0	Epithelial cells	MRPL57
BAIAP2L1	0	3.38870988505947	0.251	0.028	0	Epithelial cells	BAIAP2L1
S100A111	0	0.912178719090639	0.954	0.731	0	Epithelial cells	S100A11
TJP1	0	2.03300163799927	0.282	0.059	0	Epithelial cells	TJP1
NDUFB4	0	0.708809177991351	0.613	0.39	0	Epithelial cells	NDUFB4
PHPT1	0	0.855705787166503	0.544	0.322	0	Epithelial cells	PHPT1
CLDN1	0	2.98838295253963	0.272	0.05	0	Epithelial cells	CLDN1
METTL26	0	0.916242903129628	0.452	0.23	0	Epithelial cells	METTL26
GTF2H5	0	0.933662049903557	0.431	0.209	0	Epithelial cells	GTF2H5
TRIM2	0	3.17097693056257	0.25	0.028	0	Epithelial cells	TRIM2
RNF1811	0	0.82833980260817	0.47	0.248	0	Epithelial cells	RNF181
COX6C	0	0.817361453371389	0.806	0.585	0	Epithelial cells	COX6C
GPI	0	1.52236573268516	0.402	0.181	0	Epithelial cells	GPI
METAP2	0	0.756293847187455	0.48	0.259	0	Epithelial cells	METAP2
FAM114A1	0	1.79556490239693	0.295	0.074	0	Epithelial cells	FAM114A1
TFPI	0	1.94907366133159	0.29	0.069	0	Epithelial cells	TFPI
PA2G4	0	0.754257314804114	0.509	0.289	0	Epithelial cells	PA2G4
VEGFA1	0	0.923466980054291	0.395	0.175	0	Epithelial cells	VEGFA
NME1	0	1.19839976921809	0.39	0.17	0	Epithelial cells	NME1
ENO2	0	2.14681792349032	0.31	0.09	0	Epithelial cells	ENO2
TPI1	0	1.05003807155826	0.813	0.593	0	Epithelial cells	TPI1
EIF3J	0	0.914011161302629	0.499	0.279	0	Epithelial cells	EIF3J
PSMD2	0	1.16167633874238	0.409	0.189	0	Epithelial cells	PSMD2
BANF1	0	0.585087496630305	0.54	0.321	0	Epithelial cells	BANF1
TMED10	0	0.672439756363944	0.543	0.324	0	Epithelial cells	TMED10
IMPA2	0	2.2931912285937	0.274	0.055	0	Epithelial cells	IMPA2
HDGF	0	1.0265654700106	0.399	0.18	0	Epithelial cells	HDGF
MRPL36	0	1.25481671265499	0.368	0.149	0	Epithelial cells	MRPL36
DDX1	0	1.41307851891506	0.35	0.131	0	Epithelial cells	DDX1
COX14	0	0.752385685440575	0.501	0.283	0	Epithelial cells	COX14
TXN2	0	0.885978571752222	0.447	0.229	0	Epithelial cells	TXN2
EIF6	0	0.935689818888284	0.469	0.251	0	Epithelial cells	EIF6
PSMB3	0	0.591268846730669	0.592	0.374	0	Epithelial cells	PSMB3
C1orf43	0	0.787192843108759	0.491	0.273	0	Epithelial cells	C1orf43
WDR83OS	0	0.501400890534534	0.648	0.431	0	Epithelial cells	WDR83OS
IFT57	0	1.2394777234641	0.382	0.165	0	Epithelial cells	IFT57
MIR205HG	0	3.01815480415263	0.253	0.036	0	Epithelial cells	MIR205HG
ALDH3A1	0	2.86512404032287	0.252	0.035	0	Epithelial cells	ALDH3A1
RSL1D1	0	0.863065915790112	0.618	0.401	0	Epithelial cells	RSL1D1
CAPNS11	0	0.765036469953869	0.492	0.275	0	Epithelial cells	CAPNS1
SNHG6	0	2.11811422359493	0.289	0.072	0	Epithelial cells	SNHG6
TPM4	0	0.863623972521916	0.663	0.447	0	Epithelial cells	TPM4
PGD1	0	1.53526948749282	0.395	0.179	0	Epithelial cells	PGD
PHF14	0	1.08143495723694	0.386	0.17	0	Epithelial cells	PHF14
AK2	0	1.31694962203722	0.352	0.136	0	Epithelial cells	AK2
NDUFB7	0	0.593806399803943	0.573	0.357	0	Epithelial cells	NDUFB7
SLC25A4	0	1.56745803916383	0.292	0.076	0	Epithelial cells	SLC25A4
POLR2J	0	0.794347604217436	0.472	0.256	0	Epithelial cells	POLR2J
COX6B1	0	0.673566638030119	0.786	0.571	0	Epithelial cells	COX6B1
NEDD8	0	0.621141165031455	0.649	0.434	0	Epithelial cells	NEDD8
GNG12	0	2.11291578797421	0.281	0.066	0	Epithelial cells	GNG12
C9orf3	0	2.28670038228313	0.267	0.052	0	Epithelial cells	C9orf3
RALBP1	0	0.963049664017633	0.443	0.228	0	Epithelial cells	RALBP1
HMGA1	0	1.22383817344967	0.385	0.17	0	Epithelial cells	HMGA1
HINT2	0	1.20475405310021	0.368	0.153	0	Epithelial cells	HINT2
PDAP1	0	0.844538876019823	0.436	0.221	0	Epithelial cells	PDAP1
MRPS5	0	1.10923461202564	0.381	0.166	0	Epithelial cells	MRPS5
FAM13A	0	2.1348567138587	0.286	0.071	0	Epithelial cells	FAM13A
PTOV1	0	1.21152580731276	0.353	0.138	0	Epithelial cells	PTOV1
CLINT1	0	0.907552796617832	0.449	0.235	0	Epithelial cells	CLINT1
AFG3L2	0	1.31553937887873	0.364	0.15	0	Epithelial cells	AFG3L2
RPL26L1	0	1.16060795913135	0.373	0.159	0	Epithelial cells	RPL26L1
COX7B	0	0.628787432754663	0.711	0.497	0	Epithelial cells	COX7B
NDUFB21	0	0.520477579079197	0.728	0.514	0	Epithelial cells	NDUFB2
SNRPD3	0	0.614438217917176	0.529	0.316	0	Epithelial cells	SNRPD3
NDUFA6	0	0.679912811795126	0.515	0.302	0	Epithelial cells	NDUFA6
NDUFB10	0	0.652897701757954	0.569	0.356	0	Epithelial cells	NDUFB10
BRI31	0	0.369819924084937	0.624	0.412	0	Epithelial cells	BRI3
MAP1B	0	2.23286201954499	0.268	0.056	0	Epithelial cells	MAP1B
NTRK2	0	2.83521049936277	0.257	0.045	0	Epithelial cells	NTRK2
CENPX	0	0.919713999086673	0.404	0.192	0	Epithelial cells	CENPX
STRBP	0	1.5852594018996	0.306	0.094	0	Epithelial cells	STRBP
SSB	0	0.822157342553192	0.572	0.36	0	Epithelial cells	SSB
VDAC1	0	0.646234152565898	0.6	0.388	0	Epithelial cells	VDAC1
DUSP231	0	1.24804995635063	0.385	0.174	0	Epithelial cells	DUSP23
NDUFA1	0	0.743317414557756	0.688	0.477	0	Epithelial cells	NDUFA1
GSN1	0	0.305327562950811	0.48	0.269	0	Epithelial cells	GSN
HMGN3	0	0.970805629276824	0.531	0.321	0	Epithelial cells	HMGN3
EAPP	0	0.929952634027809	0.404	0.194	0	Epithelial cells	EAPP
C11orf58	0	0.553444891409696	0.647	0.437	0	Epithelial cells	C11orf58
ALG3	0	1.76266796000019	0.309	0.099	0	Epithelial cells	ALG3
NOP58	0	0.796718933648339	0.484	0.274	0	Epithelial cells	NOP58
EMC4	0	1.01102975864928	0.405	0.196	0	Epithelial cells	EMC4
AFDN	0	1.67398566524978	0.318	0.109	0	Epithelial cells	AFDN
STMP1	0	0.810894978247255	0.462	0.253	0	Epithelial cells	STMP1
WDR60	0	1.76481290400758	0.3	0.091	0	Epithelial cells	WDR60
COPZ1	0	0.946565693017192	0.408	0.199	0	Epithelial cells	COPZ1
SELENOS	0	0.684830976903493	0.534	0.326	0	Epithelial cells	SELENOS
SUDS3	0	1.30320431374077	0.331	0.123	0	Epithelial cells	SUDS3
RTL8A	0	1.98639381326555	0.281	0.073	0	Epithelial cells	RTL8A
HTATSF1	0	1.19382428961314	0.355	0.147	0	Epithelial cells	HTATSF1
SINHCAF	0	1.08448826035873	0.367	0.159	0	Epithelial cells	SINHCAF
POLR2L	0	0.728985647472941	0.719	0.511	0	Epithelial cells	POLR2L
ZMYND8	0	1.22724127827962	0.346	0.138	0	Epithelial cells	ZMYND8
RAB14	0	0.633686219798923	0.483	0.275	0	Epithelial cells	RAB14
ECI1	0	1.36259107923883	0.336	0.129	0	Epithelial cells	ECI1
ANK3	0	2.09933509198248	0.254	0.047	0	Epithelial cells	ANK3
TXNRD1	0	1.46827134537898	0.372	0.165	0	Epithelial cells	TXNRD1
NDUFA3	0	0.53880091554864	0.572	0.365	0	Epithelial cells	NDUFA3
DNPH1	0	0.869227570465063	0.388	0.182	0	Epithelial cells	DNPH1
TPR	0	0.649805444866555	0.52	0.314	0	Epithelial cells	TPR
CALU	0	0.839547592826997	0.397	0.191	0	Epithelial cells	CALU
WDR45B	0	1.03493834296449	0.42	0.214	0	Epithelial cells	WDR45B
MGLL	0	1.84295716979798	0.294	0.088	0	Epithelial cells	MGLL
SRSF11	0	0.41022981598382	0.643	0.438	0	Epithelial cells	SRSF11
ZFR	0	0.992869545261648	0.395	0.19	0	Epithelial cells	ZFR
NHP2	0	0.969138804956576	0.401	0.196	0	Epithelial cells	NHP2
TUBA1C	0	0.551154631970574	0.503	0.298	0	Epithelial cells	TUBA1C
SEC61G	0	1.49970735708991	0.676	0.472	0	Epithelial cells	SEC61G
NDUFAB1	0	0.601770431095447	0.522	0.318	0	Epithelial cells	NDUFAB1
DCXR	0	0.796606076286353	0.466	0.262	0	Epithelial cells	DCXR
C8orf59	0	0.641126541231592	0.499	0.295	0	Epithelial cells	C8orf59
RASSF7	0	2.1522606420581	0.258	0.054	0	Epithelial cells	RASSF7
WWTR1	0	1.87393672002633	0.265	0.061	0	Epithelial cells	WWTR1
FKBP3	0	1.13130177722843	0.362	0.158	0	Epithelial cells	FKBP3
MLEC	0	0.785800451573304	0.435	0.231	0	Epithelial cells	MLEC
RBM42	0	1.08381540746363	0.367	0.163	0	Epithelial cells	RBM42
PSMD11	0	0.925195326505185	0.41	0.206	0	Epithelial cells	PSMD11
AIMP1	0	0.840335850057276	0.414	0.21	0	Epithelial cells	AIMP1
CLIP1	0	1.2972538775197	0.372	0.168	0	Epithelial cells	CLIP1
PRDX1	0	0.736614105695804	0.815	0.611	0	Epithelial cells	PRDX1
COX7A2	0	0.739050661590082	0.783	0.58	0	Epithelial cells	COX7A2
C19orf70	0	0.607697682493735	0.507	0.304	0	Epithelial cells	C19orf70
CNIH4	0	0.989054517151559	0.378	0.175	0	Epithelial cells	CNIH4
RAD23B	0	0.955039396185716	0.384	0.181	0	Epithelial cells	RAD23B
DPM2	0	1.29793151775867	0.325	0.122	0	Epithelial cells	DPM2
TBL1XR1	0	0.97295927168263	0.387	0.184	0	Epithelial cells	TBL1XR1
IGFBP4	0	0.723957700261504	0.31	0.107	0	Epithelial cells	IGFBP4
CYC1	0	0.881822994139274	0.412	0.209	0	Epithelial cells	CYC1
STARD10	0	1.49022983773038	0.283	0.08	0	Epithelial cells	STARD10
U2SURP	0	0.681832396102498	0.517	0.315	0	Epithelial cells	U2SURP
SRP72	0	0.997620233394692	0.457	0.255	0	Epithelial cells	SRP72
UGDH	0	2.02039283085977	0.265	0.063	0	Epithelial cells	UGDH
ACP1	0	0.75796814187292	0.424	0.222	0	Epithelial cells	ACP1
MDH2	0	0.67516479124666	0.459	0.258	0	Epithelial cells	MDH2
HM131	0	0.740671733464701	0.434	0.233	0	Epithelial cells	HM13
NET1	0	1.94139247843986	0.282	0.081	0	Epithelial cells	NET1
HSP90B1	0	0.592652745554916	0.804	0.604	0	Epithelial cells	HSP90B1
HDAC2	0	1.22584303116107	0.342	0.142	0	Epithelial cells	HDAC2
NIFK	0	0.986728103632248	0.403	0.203	0	Epithelial cells	NIFK
PTMS1	0	0.410989714410557	0.494	0.294	0	Epithelial cells	PTMS
NARS	0	1.06164998557289	0.4	0.2	0	Epithelial cells	NARS
SERPINH1	0	1.0315738495666	0.302	0.102	0	Epithelial cells	SERPINH1
SLC25A36	0	0.860267380980532	0.384	0.184	0	Epithelial cells	SLC25A36
NCKAP1	0	2.05298312626638	0.252	0.052	0	Epithelial cells	NCKAP1
TMEM9	0	1.9033531063111	0.269	0.069	0	Epithelial cells	TMEM9
COX6A1	0	0.539176689839381	0.695	0.495	0	Epithelial cells	COX6A1
EGR1	0	0.97048232883659	0.59	0.39	0	Epithelial cells	EGR1
FKBP1A1	0	0.400797459545055	0.55	0.351	0	Epithelial cells	FKBP1A
TCEAL8	0	1.21937846228376	0.341	0.142	0	Epithelial cells	TCEAL8
PSMD4	0	0.860480921884696	0.401	0.202	0	Epithelial cells	PSMD4
EPRS	0	1.17561199371552	0.374	0.175	0	Epithelial cells	EPRS
NDUFV31	0	1.05405407655348	0.356	0.157	0	Epithelial cells	NDUFV3
TMEM106B	0	1.57273849718635	0.294	0.095	0	Epithelial cells	TMEM106B
TMEM205	0	1.18100564462459	0.35	0.151	0	Epithelial cells	TMEM205
DYNLT1	0	1.10502248538374	0.429	0.23	0	Epithelial cells	DYNLT1
SRP9	0	0.675799690768738	0.48	0.281	0	Epithelial cells	SRP9
PLXNB2	0	2.03800427201102	0.282	0.083	0	Epithelial cells	PLXNB2
ZC3H15	0	0.739188241998619	0.549	0.351	0	Epithelial cells	ZC3H15
EIF3A	0	0.707380112230702	0.627	0.429	0	Epithelial cells	EIF3A
GADD45G1	0	0.975351896031064	0.381	0.183	0	Epithelial cells	GADD45G
RAB101	0	0.926256919915452	0.429	0.231	0	Epithelial cells	RAB10
ANXA4	0	1.21389532471963	0.358	0.16	0	Epithelial cells	ANXA4
COPS9	0	0.494113320572518	0.565	0.367	0	Epithelial cells	COPS9
PRRG4	0	2.41462060998433	0.252	0.055	0	Epithelial cells	PRRG4
DARS	0	0.864010886846817	0.407	0.21	0	Epithelial cells	DARS
MYOF	0	1.75400330198435	0.287	0.09	0	Epithelial cells	MYOF
IFT20	0	1.14939259608892	0.337	0.141	0	Epithelial cells	IFT20
NFE2L2	0	0.930272644391867	0.653	0.457	0	Epithelial cells	NFE2L2
KDELR2	0	0.842247180485833	0.448	0.252	0	Epithelial cells	KDELR2
MRPS10	0	1.27319145278442	0.329	0.133	0	Epithelial cells	MRPS10
ME1	0	2.28994177425557	0.256	0.06	0	Epithelial cells	ME1
RAB11A	0	0.716018107687843	0.429	0.233	0	Epithelial cells	RAB11A
MRPS26	0	0.967259056288203	0.346	0.15	0	Epithelial cells	MRPS26
COX20	0	0.751744260602525	0.422	0.226	0	Epithelial cells	COX20
DESI2	0	1.03074193955053	0.341	0.146	0	Epithelial cells	DESI2
C1orf21	0	1.41330803711086	0.278	0.083	0	Epithelial cells	C1orf21
SF3B6	0	0.458175238352769	0.607	0.412	0	Epithelial cells	SF3B6
PSMB2	0	0.706980613609194	0.463	0.268	0	Epithelial cells	PSMB2
METTL5	0	1.07248735568699	0.35	0.155	0	Epithelial cells	METTL5
KIF5B	0	0.535953021836605	0.57	0.375	0	Epithelial cells	KIF5B
RHOB1	0	1.37474333727878	0.502	0.308	0	Epithelial cells	RHOB
TTC3	0	0.562881803795598	0.476	0.282	0	Epithelial cells	TTC3
TMED3	0	1.37443174571109	0.316	0.122	0	Epithelial cells	TMED3
NOL8	0	1.14674219728431	0.347	0.153	0	Epithelial cells	NOL8
YIF1A	0	1.03920991370412	0.353	0.159	0	Epithelial cells	YIF1A
YIPF3	0	0.979891942377236	0.35	0.156	0	Epithelial cells	YIPF3
SLC25A5	0	0.579500131194845	0.725	0.531	0	Epithelial cells	SLC25A5
NDUFS2	0	0.901085777300853	0.376	0.183	0	Epithelial cells	NDUFS2
JTB	0	0.493105788923754	0.602	0.409	0	Epithelial cells	JTB
RBX1	0	0.388285407039086	0.614	0.421	0	Epithelial cells	RBX1
CCDC47	0	0.794206796849809	0.387	0.194	0	Epithelial cells	CCDC47
VPS351	0	0.802392823291008	0.412	0.219	0	Epithelial cells	VPS35
RRAD	0	2.54953877871975	0.29	0.097	0	Epithelial cells	RRAD
PDCD6	0	0.702795500085725	0.469	0.276	0	Epithelial cells	PDCD6
RBMX	0	0.487282358016735	0.536	0.344	0	Epithelial cells	RBMX
ATP5MC3	0	0.619280670900626	0.664	0.472	0	Epithelial cells	ATP5MC3
MRPS34	0	0.751081886411085	0.404	0.212	0	Epithelial cells	MRPS34
LAMP21	0	0.685243892724329	0.429	0.237	0	Epithelial cells	LAMP2
NDUFA2	0	0.50384324654271	0.532	0.34	0	Epithelial cells	NDUFA2
TMEM165	0	0.898759898850458	0.433	0.241	0	Epithelial cells	TMEM165
SCOC	0	1.26175393806996	0.309	0.117	0	Epithelial cells	SCOC
MNAT1	0	1.39113578000914	0.288	0.096	0	Epithelial cells	MNAT1
TARS	0	1.31322930411716	0.361	0.169	0	Epithelial cells	TARS
GIPC1	0	1.52634673358672	0.288	0.096	0	Epithelial cells	GIPC1
MRPS35	0	1.23539897232008	0.324	0.133	0	Epithelial cells	MRPS35
SNHG5	0	1.52891137934657	0.269	0.078	0	Epithelial cells	SNHG5
TPD52	0	1.01203143029588	0.301	0.11	0	Epithelial cells	TPD52
RASD1	0	2.22610547816066	0.258	0.067	0	Epithelial cells	RASD1
LARP7	0	0.721563473984783	0.423	0.232	0	Epithelial cells	LARP7
MPST	0	1.48804734960906	0.288	0.097	0	Epithelial cells	MPST
SSR3	0	0.541506407482022	0.542	0.352	0	Epithelial cells	SSR3
ECHS11	0	0.765872916092346	0.405	0.215	0	Epithelial cells	ECHS1
MRPL55	0	0.874096204374161	0.374	0.184	0	Epithelial cells	MRPL55
RCN2	0	0.7008982420909	0.382	0.192	0	Epithelial cells	RCN2
RTN41	0	0.368511172597174	0.636	0.446	0	Epithelial cells	RTN4
NSRP1	0	0.972777280701996	0.365	0.175	0	Epithelial cells	NSRP1
GALNT3	0	1.67283850469357	0.256	0.066	0	Epithelial cells	GALNT3
FAM192A	0	0.962207676253939	0.356	0.166	0	Epithelial cells	FAM192A
MLF2	0	0.719521986103267	0.416	0.226	0	Epithelial cells	MLF2
MEA1	0	1.12382226614258	0.337	0.148	0	Epithelial cells	MEA1
CXCL21	0	1.65979291850744	0.401	0.212	0	Epithelial cells	CXCL2
VAMP81	0	0.275936624363276	0.628	0.439	0	Epithelial cells	VAMP8
USP8	0	0.616449369144802	0.458	0.269	0	Epithelial cells	USP8
FBXO9	0	1.12710899959064	0.325	0.136	0	Epithelial cells	FBXO9
RB1CC1	0	0.784303306723507	0.411	0.222	0	Epithelial cells	RB1CC1
ABLIM1	0	1.31411443907731	0.29	0.101	0	Epithelial cells	ABLIM1
CSNK1A1	0	0.405838181110952	0.555	0.367	0	Epithelial cells	CSNK1A1
PYURF	0	0.547546447066024	0.458	0.27	0	Epithelial cells	PYURF
TBL1X	0	1.64745871478214	0.297	0.109	0	Epithelial cells	TBL1X
VPS25	0	1.32111560835644	0.302	0.114	0	Epithelial cells	VPS25
CTSH1	0	1.29945462685995	0.454	0.266	0	Epithelial cells	CTSH
UBAP2	0	1.31225	0.31	0.123	0	Epithelial cells	UBAP2
OCIAD1	0	0.520858500945437	0.485	0.298	0	Epithelial cells	OCIAD1
SRPK1	0	1.13730640890697	0.316	0.129	0	Epithelial cells	SRPK1
RPL7L1	0	0.770659232266919	0.381	0.194	0	Epithelial cells	RPL7L1
ATP6V1G1	0	0.518911345293758	0.753	0.567	0	Epithelial cells	ATP6V1G1
PTPN11	0	0.994647572187595	0.33	0.144	0	Epithelial cells	PTPN11
CEBPZOS	0	1.1118428985789	0.327	0.141	0	Epithelial cells	CEBPZOS
AHCY	0	1.61334865304186	0.277	0.091	0	Epithelial cells	AHCY
GCLM	0	1.59192997345499	0.298	0.112	0	Epithelial cells	GCLM
AP2M1	0	0.700140625266547	0.521	0.335	0	Epithelial cells	AP2M1
ATP5PO	0	0.478762242001013	0.529	0.343	0	Epithelial cells	ATP5PO
HSBP1L1	0	1.85196479901105	0.253	0.067	0	Epithelial cells	HSBP1L1
SCGB3A2	0	3.79641260061738	0.257	0.071	0	Epithelial cells	SCGB3A2
NDUFAF8	0	0.706562032362695	0.411	0.225	0	Epithelial cells	NDUFAF8
SLC50A1	0	1.51339597740635	0.284	0.098	0	Epithelial cells	SLC50A1
ATP5F1B	0	0.463236662298518	0.575	0.389	0	Epithelial cells	ATP5F1B
UBL5	0	0.422661381870289	0.79	0.605	0	Epithelial cells	UBL5
SEC31A	0	0.645869401657591	0.404	0.219	0	Epithelial cells	SEC31A
AP2B1	0	0.790923898061555	0.378	0.193	0	Epithelial cells	AP2B1
PRPF4	0	1.37387020832106	0.317	0.132	0	Epithelial cells	PRPF4
EIF3I	0	0.550419294012203	0.49	0.305	0	Epithelial cells	EIF3I
SH3YL1	0	1.52797358065781	0.254	0.069	0	Epithelial cells	SH3YL1
MRPL27	0	0.957717387784812	0.346	0.161	0	Epithelial cells	MRPL27
ADSS	0	0.804136964544809	0.376	0.192	0	Epithelial cells	ADSS
UQCRC1	0	0.93819746135987	0.36	0.176	0	Epithelial cells	UQCRC1
TBCB	0	0.685338649572825	0.49	0.306	0	Epithelial cells	TBCB
MLPH	0	1.87286121975839	0.256	0.072	0	Epithelial cells	MLPH
FABP51	0	1.61984093465839	0.553	0.37	0	Epithelial cells	FABP5
PSMC1	0	0.787452781790248	0.388	0.205	0	Epithelial cells	PSMC1
STARD7	0	0.777255639556964	0.395	0.212	0	Epithelial cells	STARD7
IARS2	0	1.29345146449706	0.299	0.116	0	Epithelial cells	IARS2
PRPF6	0	0.90013188916133	0.356	0.173	0	Epithelial cells	PRPF6
SCP21	0	0.596495024279379	0.461	0.278	0	Epithelial cells	SCP2
EMP1	0	1.88610975873681	0.306	0.123	0	Epithelial cells	EMP1
SQLE	0	1.54782775817745	0.285	0.102	0	Epithelial cells	SQLE
LACTB2	0	1.76369459075381	0.261	0.078	0	Epithelial cells	LACTB2
EBPL	0	1.05867314943763	0.309	0.126	0	Epithelial cells	EBPL
SSR4	0	0.532434555919217	0.8	0.618	0	Epithelial cells	SSR4
PSMA7	0	0.932322887024265	0.791	0.609	0	Epithelial cells	PSMA7
NDUFA11	0	0.460962952061833	0.531	0.349	0	Epithelial cells	NDUFA11
RND3	0	1.14677545664049	0.268	0.086	0	Epithelial cells	RND3
CYSTM11	0	0.787889663291478	0.4	0.218	0	Epithelial cells	CYSTM1
RAD23A	0	0.504098202545346	0.456	0.274	0	Epithelial cells	RAD23A
SMIM7	0	0.856398050220764	0.363	0.181	0	Epithelial cells	SMIM7
BAD	0	1.03025997260655	0.314	0.132	0	Epithelial cells	BAD
ESF1	0	1.01604761230489	0.342	0.161	0	Epithelial cells	ESF1
PPIC	0	1.58111744850266	0.267	0.086	0	Epithelial cells	PPIC
SMAD5	0	1.38341617248236	0.277	0.096	0	Epithelial cells	SMAD5
BOLA3	0	0.975839556205735	0.33	0.149	0	Epithelial cells	BOLA3
DAD1	0	0.448899623761292	0.623	0.442	0	Epithelial cells	DAD1
SIGMAR1	0	1.61549258737014	0.26	0.079	0	Epithelial cells	SIGMAR1
DDX18	0	0.551917706556091	0.515	0.334	0	Epithelial cells	DDX18
VMP11	0	0.550527970306385	0.515	0.334	0	Epithelial cells	VMP1
TMOD3	0	0.782491941816961	0.417	0.236	0	Epithelial cells	TMOD3
PMM1	0	1.5988979147324	0.261	0.08	0	Epithelial cells	PMM1
BAZ1B	0	0.807026570673136	0.352	0.171	0	Epithelial cells	BAZ1B
UQCR111	0	0.302088050858064	0.669	0.489	0	Epithelial cells	UQCR11
TMEM134	0	0.851998795693194	0.341	0.161	0	Epithelial cells	TMEM134
NDUFA5	0	0.511735171449146	0.438	0.258	0	Epithelial cells	NDUFA5
SSR11	0	0.729060746453399	0.407	0.227	0	Epithelial cells	SSR1
SET	0	0.566221990075264	0.73	0.55	0	Epithelial cells	SET
HNRNPD	0	0.301014505621348	0.556	0.377	0	Epithelial cells	HNRNPD
TIMM17B	0	0.841819773665014	0.333	0.154	0	Epithelial cells	TIMM17B
CTNNBIP1	0	1.65475668342629	0.266	0.087	0	Epithelial cells	CTNNBIP1
MCTS1	0	1.02655703849026	0.343	0.164	0	Epithelial cells	MCTS1
MESD	0	0.705544884750303	0.418	0.239	0	Epithelial cells	MESD
NMT1	0	0.929648843039974	0.355	0.176	0	Epithelial cells	NMT1
HP1BP3	0	0.342670890516763	0.539	0.361	0	Epithelial cells	HP1BP3
SSBP1	0	0.464229088744001	0.54	0.362	0	Epithelial cells	SSBP1
UQCC2	0	0.963158127826026	0.342	0.164	0	Epithelial cells	UQCC2
TIMMDC1	0	1.12241839680576	0.32	0.142	0	Epithelial cells	TIMMDC1
TSG101	0	0.968000336838167	0.323	0.145	0	Epithelial cells	TSG101
SF3B2	0	0.501777702941043	0.479	0.301	0	Epithelial cells	SF3B2
ZNF638	0	0.64552021436381	0.377	0.199	0	Epithelial cells	ZNF638
LAGE3	0	0.8502523009763	0.364	0.186	0	Epithelial cells	LAGE3
SARS	0	0.819770909514659	0.366	0.188	0	Epithelial cells	SARS
BSG1	0	0.30481598537101	0.52	0.342	0	Epithelial cells	BSG
CHMP2A1	0	0.461511524565193	0.459	0.281	0	Epithelial cells	CHMP2A
SERBP1	0	0.411714653086268	0.672	0.495	0	Epithelial cells	SERBP1
COPB1	0	0.626991400848915	0.393	0.216	0	Epithelial cells	COPB1
IK	0	0.632421768392386	0.473	0.296	0	Epithelial cells	IK
MMP24OS	0	0.830434010564334	0.357	0.18	0	Epithelial cells	MMP24OS
BUD23	0	0.532702940514324	0.432	0.255	0	Epithelial cells	BUD23
ACAP2	0	1.10178689799317	0.479	0.302	0	Epithelial cells	ACAP2
LAMTOR11	0	0.324346473931937	0.496	0.319	0	Epithelial cells	LAMTOR1
SNRPG	0	0.40443865867503	0.627	0.45	0	Epithelial cells	SNRPG
NCOA7	0	1.36832387846144	0.35	0.173	0	Epithelial cells	NCOA7
CIR1	0	0.576420194070675	0.404	0.228	0	Epithelial cells	CIR1
C1D	0	0.696999844917354	0.391	0.215	0	Epithelial cells	C1D
SCD	0	1.45881182232023	0.274	0.098	0	Epithelial cells	SCD
BEX2	0	1.31372	0.252	0.076	0	Epithelial cells	BEX2
RDH10	0	2.10137084982123	0.25	0.074	0	Epithelial cells	RDH10
SMS1	0	0.843344545487483	0.407	0.231	0	Epithelial cells	SMS
ENSA	0	0.335135805714334	0.525	0.35	0	Epithelial cells	ENSA
RTF1	0	0.552666769966324	0.461	0.286	0	Epithelial cells	RTF1
KIF22	0	1.52192654031839	0.27	0.095	0	Epithelial cells	KIF22
BAIAP2	0	1.46961713311285	0.269	0.094	0	Epithelial cells	BAIAP2
NCBP2	0	1.03114600446527	0.339	0.164	0	Epithelial cells	NCBP2
NDUFB51	0	0.624473706655757	0.453	0.278	0	Epithelial cells	NDUFB5
MRPL21	0	0.861584305094978	0.349	0.174	0	Epithelial cells	MRPL21
OLA1	0	0.817785185294912	0.355	0.18	0	Epithelial cells	OLA1
SLC39A4	0	1.58225100890819	0.252	0.077	0	Epithelial cells	SLC39A4
ATP5PB	0	0.638339293973695	0.409	0.234	0	Epithelial cells	ATP5PB
YIPF6	0	1.21365697181867	0.28	0.106	0	Epithelial cells	YIPF6
RHOBTB3	0	1.48378839372117	0.265	0.091	0	Epithelial cells	RHOBTB3
TMEM208	0	0.713089062713596	0.379	0.205	0	Epithelial cells	TMEM208
HIST1H1C	0	0.770392759369709	0.339	0.165	0	Epithelial cells	HIST1H1C
NKAP	0	1.01857530285116	0.317	0.143	0	Epithelial cells	NKAP
TRIP11	0	0.917260413360268	0.319	0.145	0	Epithelial cells	TRIP11
MRPL41	0	0.438331089142974	0.512	0.338	0	Epithelial cells	MRPL41
LARS	0	0.860325050412128	0.346	0.172	0	Epithelial cells	LARS
VCP	0	0.677753316383509	0.423	0.249	0	Epithelial cells	VCP
RPF2	0	1.19099575534232	0.292	0.118	0	Epithelial cells	RPF2
SUPT16H	0	0.731566199026416	0.36	0.186	0	Epithelial cells	SUPT16H
UXS1	0	1.1273581270765	0.282	0.108	0	Epithelial cells	UXS1
TMBIM61	0	0.471344090860806	0.827	0.653	0	Epithelial cells	TMBIM6
SNRPB2	0	0.49455088396258	0.52	0.347	0	Epithelial cells	SNRPB2
THOC7	0	0.766983885414823	0.378	0.205	0	Epithelial cells	THOC7
PNKD	0	0.941917716530104	0.326	0.153	0	Epithelial cells	PNKD
FAM162A	0	1.02721669890915	0.391	0.218	0	Epithelial cells	FAM162A
ADK	0	1.25364374789022	0.268	0.095	0	Epithelial cells	ADK
PARP1	0	0.724794214561134	0.36	0.187	0	Epithelial cells	PARP1
TFG	0	0.817848769516698	0.351	0.178	0	Epithelial cells	TFG
C19orf53	0	0.29381357738789	0.627	0.454	0	Epithelial cells	C19orf53
HK1	0	1.15653181535174	0.308	0.135	0	Epithelial cells	HK1
NPEPPS	0	1.10779389987128	0.296	0.123	0	Epithelial cells	NPEPPS
FAM210B	0	1.55926545645822	0.258	0.085	0	Epithelial cells	FAM210B
RFC1	0	0.729094902220669	0.333	0.161	0	Epithelial cells	RFC1
COQ4	0	1.33880943853332	0.269	0.097	0	Epithelial cells	COQ4
MRPL24	0	1.47270973856928	0.266	0.094	0	Epithelial cells	MRPL24
ZDHHC3	0	1.60916151099182	0.29	0.118	0	Epithelial cells	ZDHHC3
NOL7	0	0.517517849354546	0.485	0.313	0	Epithelial cells	NOL7
NUDT14	0	1.10793550938778	0.294	0.122	0	Epithelial cells	NUDT14
PHF3	0	0.493084672427182	0.454	0.283	0	Epithelial cells	PHF3
DCAF6	0	1.38421971209081	0.271	0.1	0	Epithelial cells	DCAF6
DKC1	0	1.09258881832004	0.293	0.122	0	Epithelial cells	DKC1
TMED9	0	0.466469286941269	0.479	0.308	0	Epithelial cells	TMED9
MRPL20	0	0.397137255603651	0.481	0.31	0	Epithelial cells	MRPL20
C8orf33	0	1.19128333854291	0.287	0.116	0	Epithelial cells	C8orf33
SVIL	0	1.1403724784592	0.283	0.112	0	Epithelial cells	SVIL
NDUFB11	0	0.344892651016492	0.666	0.496	0	Epithelial cells	NDUFB11
LEPROT1	0	0.670656858745717	0.382	0.212	0	Epithelial cells	LEPROT
EMC2	0	1.32363620936643	0.267	0.097	0	Epithelial cells	EMC2
ORMDL2	0	1.01371468496604	0.319	0.149	0	Epithelial cells	ORMDL2
AHCYL11	0	0.964792451590301	0.327	0.157	0	Epithelial cells	AHCYL1
LPP	0	0.855121626679747	0.331	0.161	0	Epithelial cells	LPP
NFIC	0	0.824116586144703	0.335	0.165	0	Epithelial cells	NFIC
NDUFC2	0	0.362029926667204	0.503	0.333	0	Epithelial cells	NDUFC2
MTCH1	0	0.461699080893206	0.451	0.281	0	Epithelial cells	MTCH1
ANP32B	0	0.347538488830803	0.614	0.444	0	Epithelial cells	ANP32B
FAM136A	0	0.941003182400801	0.309	0.139	0	Epithelial cells	FAM136A
LAMTOR5	0	0.398583860204214	0.504	0.334	0	Epithelial cells	LAMTOR5
FIS1	0	0.439049230659883	0.52	0.351	0	Epithelial cells	FIS1
GPX41	0	0.39031579601401	0.788	0.619	0	Epithelial cells	GPX4
TMEM14B	0	0.532423277409978	0.457	0.288	0	Epithelial cells	TMEM14B
RPAIN	0	0.817062169982933	0.34	0.171	0	Epithelial cells	RPAIN
UQCC3	0	1.23655762432252	0.27	0.101	0	Epithelial cells	UQCC3
KNOP1	0	1.53552128095445	0.252	0.083	0	Epithelial cells	KNOP1
TMEM179B	0	0.725856690346413	0.357	0.188	0	Epithelial cells	TMEM179B
RPL31	0	1.59040660850288	0.823	0.654	0	Epithelial cells	RPL31
SMARCA5	0	0.371277090615602	0.513	0.345	0	Epithelial cells	SMARCA5
PLEKHA1	0	1.21022418929435	0.264	0.096	0	Epithelial cells	PLEKHA1
C6orf48	0	0.632032395218497	0.402	0.234	0	Epithelial cells	C6orf48
ECH1	0	0.477920503167709	0.44	0.272	0	Epithelial cells	ECH1
BZW2	0	0.887779878456937	0.308	0.14	0	Epithelial cells	BZW2
ABCF1	0	0.587443633651396	0.409	0.241	0	Epithelial cells	ABCF1
C4orf31	0	0.386485162864892	0.616	0.448	0	Epithelial cells	C4orf3
CDK2AP2	0	0.642940935289443	0.36	0.192	0	Epithelial cells	CDK2AP2
MTCH2	0	1.06439929871195	0.305	0.137	0	Epithelial cells	MTCH2
CCT3	0	0.395342232107871	0.465	0.298	0	Epithelial cells	CCT3
RNF7	0	0.577805680623659	0.541	0.374	0	Epithelial cells	RNF7
PSMC6	0	0.592066257480071	0.371	0.204	0	Epithelial cells	PSMC6
C14orf119	0	0.884086284898558	0.318	0.151	0	Epithelial cells	C14orf119
SNRNP27	0	0.807760403304544	0.33	0.163	0	Epithelial cells	SNRNP27
SNRPD1	0	0.652566047447712	0.501	0.334	0	Epithelial cells	SNRPD1
PSMD7	0	0.588877977186926	0.436	0.269	0	Epithelial cells	PSMD7
PKN2	0	0.643993059970029	0.347	0.18	0	Epithelial cells	PKN2
RBM471	0	1.21420763086801	0.285	0.118	0	Epithelial cells	RBM47
DDT	0	0.44481101187082	0.531	0.365	0	Epithelial cells	DDT
COMT1	0	0.600013543200848	0.385	0.219	0	Epithelial cells	COMT
BFAR	0	0.778402287360258	0.325	0.159	0	Epithelial cells	BFAR
MPLKIP	0	1.00790200307467	0.308	0.142	0	Epithelial cells	MPLKIP
RTN31	0	0.492882566670616	0.408	0.242	0	Epithelial cells	RTN3
PLA2G16	0	0.898109729370351	0.346	0.18	0	Epithelial cells	PLA2G16
SDCCAG81	0	1.06139774314586	0.304	0.138	0	Epithelial cells	SDCCAG8
ZKSCAN1	0	1.17045029002045	0.282	0.116	0	Epithelial cells	ZKSCAN1
MZT2B	0	0.319133649879585	0.679	0.514	0	Epithelial cells	MZT2B
PPP2R1A	0	0.794722217122793	0.322	0.157	0	Epithelial cells	PPP2R1A
TOX4	0	0.608972434675434	0.385	0.22	0	Epithelial cells	TOX4
CUL5	0	0.859864682935004	0.312	0.147	0	Epithelial cells	CUL5
SNHG9	0	0.96574145701481	0.32	0.155	0	Epithelial cells	SNHG9
CAMK2D	0	1.25524424460873	0.266	0.101	0	Epithelial cells	CAMK2D
VAPA	0	0.343660233630808	0.607	0.442	0	Epithelial cells	VAPA
TES	0	0.701388420734501	0.351	0.186	0	Epithelial cells	TES
SYPL1	0	0.422253307842657	0.407	0.242	0	Epithelial cells	SYPL1
VGLL4	0	1.1080541979858	0.271	0.107	0	Epithelial cells	VGLL4
RSRC1	0	0.985084543164507	0.328	0.164	0	Epithelial cells	RSRC1
TTC11	0	0.794977356252449	0.335	0.171	0	Epithelial cells	TTC1
NUDT5	0	0.843783454465505	0.305	0.141	0	Epithelial cells	NUDT5
PHF20L11	0	0.508861986669456	0.383	0.219	0	Epithelial cells	PHF20L1
MCUR1	0	1.09363612747837	0.288	0.124	0	Epithelial cells	MCUR1
BCCIP	0	0.987250568019893	0.296	0.132	0	Epithelial cells	BCCIP
CNP	0	1.04541725586176	0.283	0.119	0	Epithelial cells	CNP
DNAJC8	0	0.327251342687528	0.488	0.324	0	Epithelial cells	DNAJC8
GATAD1	0	1.02148754265284	0.291	0.127	0	Epithelial cells	GATAD1
UBE2H	0	0.683958917949291	0.346	0.182	0	Epithelial cells	UBE2H
HSPA5	0	0.370984673285243	0.719	0.555	0	Epithelial cells	HSPA5
SLC25A39	0	0.800577349087437	0.332	0.169	0	Epithelial cells	SLC25A39
TRIM24	0	1.55659690994515	0.263	0.1	0	Epithelial cells	TRIM24
ATP6V1D1	0	0.704125090386488	0.35	0.187	0	Epithelial cells	ATP6V1D
PFDN1	0	0.733933201414534	0.344	0.181	0	Epithelial cells	PFDN1
CREG11	0	0.66306636754388	0.36	0.197	0	Epithelial cells	CREG1
MTIF3	0	0.743405866940223	0.346	0.183	0	Epithelial cells	MTIF3
MRPS23	0	1.07768772520866	0.282	0.119	0	Epithelial cells	MRPS23
PSENEN	0	1.11276638306802	0.343	0.181	0	Epithelial cells	PSENEN
SLC40A1	0	0.666107354970542	0.254	0.092	0	Epithelial cells	SLC40A1
ETS21	0	0.314183051373309	0.391	0.229	0	Epithelial cells	ETS2
CTNND1	0	1.40095743573771	0.252	0.09	0	Epithelial cells	CTNND1
PSMA1	0	0.347318815611336	0.474	0.312	0	Epithelial cells	PSMA1
YY1	0	0.368563818141805	0.488	0.326	0	Epithelial cells	YY1
GNL3	0	0.798001648511145	0.346	0.184	0	Epithelial cells	GNL3
ATF4	0	0.281256676889011	0.533	0.372	0	Epithelial cells	ATF4
NDUFS4	0	0.764911173955482	0.354	0.193	0	Epithelial cells	NDUFS4
ANAPC13	0	0.983629833444599	0.288	0.127	0	Epithelial cells	ANAPC13
NME4	0	1.18816921377396	0.288	0.127	0	Epithelial cells	NME4
MMADHC	0	0.755614977200196	0.335	0.175	0	Epithelial cells	MMADHC
CCDC186	0	0.635002644254108	0.333	0.173	0	Epithelial cells	CCDC186
STAU1	0	0.549567060904564	0.399	0.239	0	Epithelial cells	STAU1
ELOC	0	0.277298993158265	0.512	0.352	0	Epithelial cells	ELOC
FDPS	0	0.774450206669234	0.342	0.182	0	Epithelial cells	FDPS
ZMAT2	0	0.582050081405566	0.381	0.221	0	Epithelial cells	ZMAT2
ADM1	0	1.3751718555002	0.306	0.146	0	Epithelial cells	ADM
UBE2V2	0	0.93328849128031	0.305	0.145	0	Epithelial cells	UBE2V2
NOLC1	0	0.882607067493523	0.302	0.142	0	Epithelial cells	NOLC1
GPNMB1	0	1.32396113794507	0.353	0.193	0	Epithelial cells	GPNMB
BRIX1	0	0.907225166131285	0.289	0.129	0	Epithelial cells	BRIX1
FAM200B	0	1.00402875372245	0.289	0.129	0	Epithelial cells	FAM200B
TMEM256	0	0.767522395868579	0.351	0.191	0	Epithelial cells	TMEM256
LYRM2	0	0.710300493229033	0.339	0.18	0	Epithelial cells	LYRM2
EBNA1BP2	0	1.0449080139262	0.276	0.117	0	Epithelial cells	EBNA1BP2
MALSU1	0	1.0521634791774	0.272	0.113	0	Epithelial cells	MALSU1
CFAP36	0	1.08833781109845	0.276	0.117	0	Epithelial cells	CFAP36
TMEM30A	0	0.971712951856585	0.305	0.146	0	Epithelial cells	TMEM30A
TMEM245	0	1.10680869616197	0.259	0.1	0	Epithelial cells	TMEM245
SNX6	0	0.542737390081317	0.497	0.338	0	Epithelial cells	SNX6
COX17	0	0.378050966437874	0.481	0.322	0	Epithelial cells	COX17
NDUFA8	0	0.981632911616131	0.298	0.139	0	Epithelial cells	NDUFA8
PPM1G	0	0.466391387679701	0.406	0.248	0	Epithelial cells	PPM1G
CHCHD1	0	0.695118612237557	0.332	0.174	0	Epithelial cells	CHCHD1
MYC	0	1.13774396661908	0.271	0.113	0	Epithelial cells	MYC
PPP2R5A	0	0.726065821722937	0.313	0.155	0	Epithelial cells	PPP2R5A
GOLIM4	0	0.869966402690853	0.321	0.163	0	Epithelial cells	GOLIM4
WDR43	0	0.890360595562589	0.315	0.157	0	Epithelial cells	WDR43
AP1S1	0	1.44525464673499	0.253	0.095	0	Epithelial cells	AP1S1
MRPS16	0	0.822609184555622	0.313	0.155	0	Epithelial cells	MRPS16
ACTN4	0	0.333221031427102	0.473	0.315	0	Epithelial cells	ACTN4
PSMD14	0	0.725829438684361	0.353	0.195	0	Epithelial cells	PSMD14
VEZF1	0	0.805966847693687	0.297	0.139	0	Epithelial cells	VEZF1
SEC63	0	0.680395388798918	0.33	0.173	0	Epithelial cells	SEC63
GORASP2	0	0.945732786128764	0.276	0.119	0	Epithelial cells	GORASP2
RSF1	0	0.457769699631689	0.391	0.234	0	Epithelial cells	RSF1
MRPS15	0	0.572278816044318	0.364	0.207	0	Epithelial cells	MRPS15
SNW1	0	0.569836785103229	0.38	0.223	0	Epithelial cells	SNW1
EIF2AK1	0	0.900777939750852	0.301	0.144	0	Epithelial cells	EIF2AK1
PAIP1	0	0.947203351373692	0.298	0.141	0	Epithelial cells	PAIP1
TUFM	0	0.407878125393794	0.433	0.276	0	Epithelial cells	TUFM
SYNCRIP	0	0.397202511672545	0.438	0.281	0	Epithelial cells	SYNCRIP
MAPKAP1	0	1.03810854222218	0.294	0.137	0	Epithelial cells	MAPKAP1
RAB18	0	0.729046892932017	0.334	0.178	0	Epithelial cells	RAB18
SMARCA4	0	1.06044282525143	0.265	0.109	0	Epithelial cells	SMARCA4
LPCAT1	0	1.42746089416233	0.277	0.121	0	Epithelial cells	LPCAT1
SLC39A7	0	1.23681715277742	0.252	0.096	0	Epithelial cells	SLC39A7
GFPT1	0	1.06137067559885	0.257	0.101	0	Epithelial cells	GFPT1
PIN4	0	0.97679949211041	0.286	0.13	0	Epithelial cells	PIN4
ALDH1A1	0	1.32773745491956	0.282	0.126	0	Epithelial cells	ALDH1A1
PSMD12	0	0.69628951563038	0.352	0.196	0	Epithelial cells	PSMD12
PRKAR1A	0	0.59740494255675	0.421	0.265	0	Epithelial cells	PRKAR1A
AQP3	0	1.27262843671238	0.293	0.137	0	Epithelial cells	AQP3
BRD7	0	0.603846730825356	0.336	0.181	0	Epithelial cells	BRD7
YTHDC1	0	0.328756714753345	0.46	0.305	0	Epithelial cells	YTHDC1
RBBP8	0	1.15134779245044	0.273	0.118	0	Epithelial cells	RBBP8
DDX52	0	0.981974429907053	0.279	0.124	0	Epithelial cells	DDX52
MRPL12	0	1.02037147278472	0.275	0.12	0	Epithelial cells	MRPL12
CAMTA1	0	0.554820404176827	0.402	0.247	0	Epithelial cells	CAMTA1
DUSP61	0	0.502791547831934	0.381	0.226	0	Epithelial cells	DUSP6
ILF3	0	0.322458366202861	0.421	0.266	0	Epithelial cells	ILF3
CDC5L	0	0.581465590225535	0.354	0.199	0	Epithelial cells	CDC5L
DCUN1D1	0	1.0256283902364	0.286	0.131	0	Epithelial cells	DCUN1D1
PUM3	0	1.14189026895398	0.263	0.109	0	Epithelial cells	PUM3
PHB	0	0.527790510976301	0.376	0.222	0	Epithelial cells	PHB
VBP1	0	0.704467393098193	0.319	0.165	0	Epithelial cells	VBP1
ESD	0	0.487775450331395	0.382	0.228	0	Epithelial cells	ESD
CUX1	0	0.938507237806673	0.296	0.142	0	Epithelial cells	CUX1
TRIB11	0	0.816830568154107	0.318	0.164	0	Epithelial cells	TRIB1
ZNF593	0	0.840042619443376	0.293	0.139	0	Epithelial cells	ZNF593
COPB2	0	0.9684350892706	0.284	0.13	0	Epithelial cells	COPB2
SLC25A6	0	0.528672333333363	0.71	0.556	0	Epithelial cells	SLC25A6
PPP1R14B	0	0.508027226166726	0.395	0.242	0	Epithelial cells	PPP1R14B
SRI	0	0.600629464723274	0.465	0.312	0	Epithelial cells	SRI
TMEM2191	0	0.365756368270859	0.452	0.299	0	Epithelial cells	TMEM219
DAAM1	0	0.895519409414037	0.272	0.119	0	Epithelial cells	DAAM1
CHMP51	0	0.46111722878353	0.37	0.217	0	Epithelial cells	CHMP5
PSMC3	0	0.52594002610262	0.357	0.204	0	Epithelial cells	PSMC3
RALA1	0	0.608237059194571	0.374	0.221	0	Epithelial cells	RALA
MRPS12	0	0.78987231801786	0.311	0.158	0	Epithelial cells	MRPS12
SPTBN1	0	0.41838695386041	0.319	0.166	0	Epithelial cells	SPTBN1
SDHC	0	0.805083942748734	0.305	0.152	0	Epithelial cells	SDHC
SMARCD2	0	1.06652	0.254	0.101	0	Epithelial cells	SMARCD2
LSM5	0	0.481218255191742	0.419	0.266	0	Epithelial cells	LSM5
ROCK2	0	0.864659899768455	0.286	0.133	0	Epithelial cells	ROCK2
NDUFA4	0	0.414802273705391	0.82	0.667	0	Epithelial cells	NDUFA4
HADHA	0	0.46751922558642	0.438	0.286	0	Epithelial cells	HADHA
MRPL43	0	0.581616606148341	0.337	0.185	0	Epithelial cells	MRPL43
ZFAND6	0	0.535677551755171	0.375	0.223	0	Epithelial cells	ZFAND6
MFF	0	0.805621373343541	0.312	0.16	0	Epithelial cells	MFF
DIAPH2	0	1.2574933242604	0.27	0.119	0	Epithelial cells	DIAPH2
CSTA	0	2.47712833566183	0.332	0.181	0	Epithelial cells	CSTA
PGK1	0	0.688832190776175	0.659	0.508	0	Epithelial cells	PGK1
CPNE1	0	0.620481242473188	0.34	0.189	0	Epithelial cells	CPNE1
PFDN6	0	1.13410868817388	0.259	0.108	0	Epithelial cells	PFDN6
TOR1AIP2	0	0.764873659454606	0.301	0.15	0	Epithelial cells	TOR1AIP2
MDH1	0	0.621439783704852	0.382	0.231	0	Epithelial cells	MDH1
FAM120A1	0	0.542401866523887	0.375	0.224	0	Epithelial cells	FAM120A
POLR2E1	0	0.548946306133138	0.36	0.209	0	Epithelial cells	POLR2E
FAM3C	0	1.04047386044054	0.284	0.133	0	Epithelial cells	FAM3C
RTL8C	0	1.31721994942094	0.253	0.103	0	Epithelial cells	RTL8C
ZC3H14	0	1.01544316506049	0.255	0.105	0	Epithelial cells	ZC3H14
ATOX11	0	0.2892793633481	0.443	0.293	0	Epithelial cells	ATOX1
REEP3	0	0.82419478356391	0.307	0.157	0	Epithelial cells	REEP3
TM9SF3	0	0.420932797622194	0.383	0.233	0	Epithelial cells	TM9SF3
HTATIP2	0	0.995017233464986	0.285	0.135	0	Epithelial cells	HTATIP2
SLC44A1	0	0.86605720232766	0.288	0.138	0	Epithelial cells	SLC44A1
PTP4A1	0	0.457163056775866	0.424	0.274	0	Epithelial cells	PTP4A1
TMEM230	0	0.337457250479629	0.432	0.283	0	Epithelial cells	TMEM230
UTP11	0	0.916584885456325	0.271	0.122	0	Epithelial cells	UTP11
SMIM301	0	0.985656012747357	0.274	0.125	0	Epithelial cells	SMIM30
HECTD1	0	0.549375237451103	0.34	0.191	0	Epithelial cells	HECTD1
RAB34	0	1.01744838888762	0.273	0.124	0	Epithelial cells	RAB34
STOM	0	0.65165678840253	0.365	0.216	0	Epithelial cells	STOM
CHMP3	0	0.647818955508502	0.32	0.171	0	Epithelial cells	CHMP3
SREK1IP1	0	0.719906201132546	0.314	0.165	0	Epithelial cells	SREK1IP1
VPS36	0	0.864527855526634	0.311	0.162	0	Epithelial cells	VPS36
AGPAT21	0	0.968669119524279	0.29	0.141	0	Epithelial cells	AGPAT2
LTBP3	0	1.04382121509867	0.25	0.101	0	Epithelial cells	LTBP3
GTF2I	0	0.697220466708598	0.347	0.198	0	Epithelial cells	GTF2I
RAB1A1	0	0.353806565630793	0.407	0.258	0	Epithelial cells	RAB1A
PRRC2B	0	0.537225883723641	0.333	0.185	0	Epithelial cells	PRRC2B
UBTF	0	0.527174950604747	0.32	0.172	0	Epithelial cells	UBTF
PRKRIP1	0	0.980096499962285	0.269	0.121	0	Epithelial cells	PRKRIP1
RAB1B	0	0.556248296850478	0.322	0.174	0	Epithelial cells	RAB1B
MVP	0	1.03175090989049	0.261	0.113	0	Epithelial cells	MVP
ZBTB38	0	0.472102583022783	0.364	0.216	0	Epithelial cells	ZBTB38
BCAP29	0	0.854558281414065	0.295	0.147	0	Epithelial cells	BCAP29
USP7	0	0.489054308743799	0.347	0.199	0	Epithelial cells	USP7
S100A101	0	0.999554838146102	0.893	0.746	0	Epithelial cells	S100A10
SNF8	0	0.526839404141221	0.386	0.239	0	Epithelial cells	SNF8
NDUFAF2	0	1.0549631670832	0.261	0.114	0	Epithelial cells	NDUFAF2
RBMX2	0	1.09820283922339	0.267	0.12	0	Epithelial cells	RBMX2
CAPN1	0	1.01362248265429	0.272	0.125	0	Epithelial cells	CAPN1
OXR1	0	1.06888632002435	0.26	0.113	0	Epithelial cells	OXR1
LDLR	0	1.05044401938533	0.26	0.113	0	Epithelial cells	LDLR
TFAM	0	0.688009864914908	0.303	0.156	0	Epithelial cells	TFAM
VPS4B	0	0.787617212375538	0.349	0.202	0	Epithelial cells	VPS4B
GOLGA4	0	0.40879191798022	0.421	0.274	0	Epithelial cells	GOLGA4
APEX1	0	0.427984340487597	0.383	0.237	0	Epithelial cells	APEX1
MRPS7	0	0.555472734001015	0.339	0.193	0	Epithelial cells	MRPS7
C2orf49	0	1.00193311605552	0.253	0.107	0	Epithelial cells	C2orf49
XRN2	0	0.388308458785395	0.438	0.292	0	Epithelial cells	XRN2
SMIM15	0	0.900757408373997	0.272	0.126	0	Epithelial cells	SMIM15
PDXDC1	0	0.843958595835872	0.273	0.127	0	Epithelial cells	PDXDC1
NUB11	0	0.49745310370102	0.343	0.197	0	Epithelial cells	NUB1
CRIPT	0	0.939740839778724	0.261	0.115	0	Epithelial cells	CRIPT
SHTN11	0	1.28999419842223	0.256	0.11	0	Epithelial cells	SHTN1
NDUFB31	0	0.470083252888371	0.377	0.231	0	Epithelial cells	NDUFB3
ADIPOR11	0	0.722880609145242	0.298	0.152	0	Epithelial cells	ADIPOR1
LRP10	0	0.60404917635835	0.311	0.165	0	Epithelial cells	LRP10
TRAM1	0	0.507136618550413	0.473	0.327	0	Epithelial cells	TRAM1
FAM96B	0	0.388421478449923	0.48	0.334	0	Epithelial cells	FAM96B
HINT1	0	0.310874455091847	0.833	0.687	0	Epithelial cells	HINT1
UBQLN1	0	0.655302224227507	0.325	0.18	0	Epithelial cells	UBQLN1
PPIE	0	0.866096632668088	0.268	0.123	0	Epithelial cells	PPIE
DAP	0	1.04886330327333	0.267	0.122	0	Epithelial cells	DAP
TECR	0	0.280056749922957	0.389	0.244	0	Epithelial cells	TECR
UBE2K	0	0.396492789559221	0.378	0.233	0	Epithelial cells	UBE2K
MRPL40	0	0.806828184427903	0.297	0.152	0	Epithelial cells	MRPL40
XBP1	0	0.434653177583792	0.497	0.353	0	Epithelial cells	XBP1
PFDN4	0	0.82841903023825	0.281	0.137	0	Epithelial cells	PFDN4
GUSB1	0	0.725341814468831	0.326	0.182	0	Epithelial cells	GUSB
RIOK3	0	0.720842765785682	0.375	0.231	0	Epithelial cells	RIOK3
MPHOSPH10	0	0.705249199833268	0.297	0.153	0	Epithelial cells	MPHOSPH10
VKORC11	0	0.634180713045762	0.352	0.208	0	Epithelial cells	VKORC1
SECISBP2	0	0.658905600277171	0.287	0.143	0	Epithelial cells	SECISBP2
RHOC	0	0.462974260043204	0.349	0.205	0	Epithelial cells	RHOC
HIGD1A	0	0.79580336645473	0.287	0.143	0	Epithelial cells	HIGD1A
C1QBP	0	0.399720920679233	0.447	0.304	0	Epithelial cells	C1QBP
BLVRA1	0	0.921598762436197	0.277	0.134	0	Epithelial cells	BLVRA
KRAS	0	0.36375710140946	0.36	0.217	0	Epithelial cells	KRAS
BROX	0	0.68088259855826	0.293	0.15	0	Epithelial cells	BROX
CISD31	0	0.863374233922773	0.285	0.142	0	Epithelial cells	CISD3
WASF2	0	0.451157283494972	0.481	0.338	0	Epithelial cells	WASF2
CCDC137	0	1.02736900031938	0.254	0.112	0	Epithelial cells	CCDC137
SELENOM	0	0.286824381454199	0.382	0.24	0	Epithelial cells	SELENOM
FEZ2	0	1.0841593122189	0.274	0.132	0	Epithelial cells	FEZ2
KMT2C	0	0.342401536489719	0.404	0.262	0	Epithelial cells	KMT2C
LYPLA1	0	0.628848964386348	0.323	0.181	0	Epithelial cells	LYPLA1
UBAC1	0	1.03616056726043	0.274	0.132	0	Epithelial cells	UBAC1
CTBP2	0	1.03508400983761	0.253	0.111	0	Epithelial cells	CTBP2
RERE	0	0.628531370861832	0.283	0.141	0	Epithelial cells	RERE
RNF168	0	0.951378449396035	0.357	0.215	0	Epithelial cells	RNF168
SREK1	0	0.381953818390676	0.347	0.205	0	Epithelial cells	SREK1
JUN	0	0.426812057647124	0.826	0.684	0	Epithelial cells	JUN
RPS20	0	0.416393635949271	0.815	0.673	0	Epithelial cells	RPS20
CEP350	0	0.384585423070353	0.401	0.26	0	Epithelial cells	CEP350
ARL1	0	0.838898498701147	0.272	0.131	0	Epithelial cells	ARL1
NDUFAF3	0	0.426663799726012	0.378	0.237	0	Epithelial cells	NDUFAF3
NRDC	0	0.490716587301803	0.341	0.2	0	Epithelial cells	NRDC
PRPF4B	0	0.263018781881951	0.425	0.284	0	Epithelial cells	PRPF4B
KPNB1	0	0.367129137010664	0.383	0.242	0	Epithelial cells	KPNB1
G6PD	0	1.12008227535343	0.26	0.119	0	Epithelial cells	G6PD
PAK11	0	0.819558063561847	0.31	0.169	0	Epithelial cells	PAK1
CNPY2	0	0.622810563290174	0.306	0.165	0	Epithelial cells	CNPY2
DDX42	0	0.806767056477819	0.262	0.122	0	Epithelial cells	DDX42
GOLPH3	0	0.761329941112516	0.273	0.133	0	Epithelial cells	GOLPH3
ZFP36L11	0	0.487166143692125	0.673	0.533	0	Epithelial cells	ZFP36L1
ZC3H13	0	0.420354976072801	0.363	0.223	0	Epithelial cells	ZC3H13
LDHB	0	0.475665588610848	0.605	0.465	0	Epithelial cells	LDHB
NIPBL	0	0.301333692678656	0.422	0.283	0	Epithelial cells	NIPBL
C1orf35	0	0.6711018281655	0.277	0.138	0	Epithelial cells	C1orf35
ATXN7L3B	0	0.675769514733426	0.276	0.137	0	Epithelial cells	ATXN7L3B
NBR1	0	0.894261646806188	0.25	0.111	0	Epithelial cells	NBR1
SERPINB11	0	0.610140852378335	0.456	0.317	0	Epithelial cells	SERPINB1
CEBPZ	0	0.342831266145742	0.395	0.256	0	Epithelial cells	CEBPZ
MRPL23	0	0.883401522342909	0.26	0.121	0	Epithelial cells	MRPL23
C12orf65	0	0.775239878078247	0.26	0.121	0	Epithelial cells	C12orf65
KLHL24	0	0.783493101567153	0.263	0.124	0	Epithelial cells	KLHL24
NORAD	0	0.310137282718184	0.387	0.248	0	Epithelial cells	NORAD
SPG211	0	0.645383845954593	0.303	0.164	0	Epithelial cells	SPG21
HBEGF1	0	0.47257527961405	0.311	0.173	0	Epithelial cells	HBEGF
COPS6	0	0.47555500562063	0.338	0.2	0	Epithelial cells	COPS6
ATP6AP11	0	0.43090187250654	0.359	0.221	0	Epithelial cells	ATP6AP1
ABHD2	0	0.993244471346559	0.258	0.121	0	Epithelial cells	ABHD2
CLTC1	0	0.543126660007742	0.333	0.196	0	Epithelial cells	CLTC
MRPL13	0	0.813994499296496	0.275	0.138	0	Epithelial cells	MRPL13
MID1IP1	0	1.0225722004723	0.252	0.115	0	Epithelial cells	MID1IP1
POLR2G	0	0.742607500106523	0.291	0.154	0	Epithelial cells	POLR2G
ATF61	0	0.640511588232161	0.3	0.163	0	Epithelial cells	ATF6
POLR2F	0	0.392992741965212	0.357	0.22	0	Epithelial cells	POLR2F
NELFE	0	0.726032256147451	0.278	0.142	0	Epithelial cells	NELFE
S100A61	0	1.32561791056361	0.963	0.827	0	Epithelial cells	S100A6
ING2	0	0.798331049716603	0.258	0.122	0	Epithelial cells	ING2
PWP1	0	0.613839055692911	0.299	0.163	0	Epithelial cells	PWP1
CYB5R3	0	0.466202748742186	0.324	0.189	0	Epithelial cells	CYB5R3
ACADVL1	0	0.435298365485786	0.372	0.237	0	Epithelial cells	ACADVL
GTF2F2	0	0.950007419925677	0.251	0.116	0	Epithelial cells	GTF2F2
GARS	0	1.07346240832218	0.255	0.12	0	Epithelial cells	GARS
SNHG7	0	0.285669904677181	0.378	0.243	0	Epithelial cells	SNHG7
NDUFV1	0	0.518915498019218	0.319	0.184	0	Epithelial cells	NDUFV1
ACIN1	0	0.315380157846623	0.351	0.216	0	Epithelial cells	ACIN1
SEC61A1	0	0.727730801709397	0.278	0.144	0	Epithelial cells	SEC61A1
YWHAG1	0	0.522918497827124	0.339	0.205	0	Epithelial cells	YWHAG
ZDHHC12	0	0.804793017734794	0.262	0.128	0	Epithelial cells	ZDHHC12
PSMD3	0	0.880812501748322	0.258	0.124	0	Epithelial cells	PSMD3
EIF2AK4	0	1.00337661910909	0.268	0.134	0	Epithelial cells	EIF2AK4
HCFC1R1	0	0.885354647438454	0.267	0.133	0	Epithelial cells	HCFC1R1
PCMTD1	0	0.375265001091871	0.332	0.198	0	Epithelial cells	PCMTD1
GINM1	0	0.578007651109133	0.302	0.168	0	Epithelial cells	GINM1
PMVK	0	0.835594791240532	0.253	0.12	0	Epithelial cells	PMVK
TATDN1	0	0.831995361317186	0.255	0.122	0	Epithelial cells	TATDN1
NDUFS3	0	0.532365492940797	0.306	0.173	0	Epithelial cells	NDUFS3
SUPT5H	0	0.286103814806211	0.372	0.239	0	Epithelial cells	SUPT5H
EEF1E1	0	0.789791001695484	0.252	0.119	0	Epithelial cells	EEF1E1
CHP11	0	0.831807689339088	0.273	0.14	0	Epithelial cells	CHP1
RBCK1	0	0.453416741079744	0.318	0.185	0	Epithelial cells	RBCK1
ATRAID	0	0.326508478195725	0.381	0.248	0	Epithelial cells	ATRAID
SCGB3A1	0	2.73562606979966	0.328	0.195	0	Epithelial cells	SCGB3A1
USP34	0	0.463284993454263	0.344	0.211	0	Epithelial cells	USP34
POR1	0	0.539700014716996	0.289	0.156	0	Epithelial cells	POR
COPRS	0	0.84779450938592	0.277	0.145	0	Epithelial cells	COPRS
SENP6	0	0.37231618106551	0.337	0.205	0	Epithelial cells	SENP6
CWC22	0	0.77303403142342	0.26	0.128	0	Epithelial cells	CWC22
BAG1	0	0.418864290399887	0.368	0.236	0	Epithelial cells	BAG1
RSBN1L	0	0.27569723199051	0.327	0.195	0	Epithelial cells	RSBN1L
PRDX31	0	0.519562122690279	0.323	0.191	0	Epithelial cells	PRDX3
PPP2R5E	0	0.534093908538064	0.302	0.17	0	Epithelial cells	PPP2R5E
DPM3	0	0.655488307223018	0.294	0.162	0	Epithelial cells	DPM3
CCDC6	0	0.601082839364485	0.282	0.15	0	Epithelial cells	CCDC6
RAB4A	0	0.615831223911466	0.29	0.158	0	Epithelial cells	RAB4A
QSOX11	0	0.872845118457206	0.268	0.137	0	Epithelial cells	QSOX1
RPL7	0	0.61014271726996	0.865	0.734	0	Epithelial cells	RPL7
NME3	0	0.323124874939511	0.39	0.259	0	Epithelial cells	NME3
OFD1	0	0.264750396916796	0.302	0.171	0	Epithelial cells	OFD1
CDK4	0	0.923962265079867	0.256	0.126	0	Epithelial cells	CDK4
EMC6	0	0.555093741479869	0.302	0.172	0	Epithelial cells	EMC6
ATXN10	0	0.746683124465748	0.251	0.121	0	Epithelial cells	ATXN10
MED13L	0	0.457767584298827	0.303	0.173	0	Epithelial cells	MED13L
NAA20	0	0.589537251590758	0.313	0.183	0	Epithelial cells	NAA20
CHMP4B1	0	0.506995711912418	0.322	0.192	0	Epithelial cells	CHMP4B
ADD3	0	0.443094958099873	0.313	0.183	0	Epithelial cells	ADD3
RPN11	0	0.567958669235665	0.311	0.181	0	Epithelial cells	RPN1
OTUB1	0	0.48611695250022	0.306	0.176	0	Epithelial cells	OTUB1
DNAJC2	0	0.621126586816056	0.301	0.171	0	Epithelial cells	DNAJC2
IER3IP1	0	0.676150306484567	0.276	0.147	0	Epithelial cells	IER3IP1
PSEN11	0	0.745475693992548	0.271	0.142	0	Epithelial cells	PSEN1
FBL	0	0.462332817608743	0.314	0.185	0	Epithelial cells	FBL
NAA10	0	0.401102297871673	0.328	0.199	0	Epithelial cells	NAA10
DYNLT3	0	0.704459578568336	0.301	0.172	0	Epithelial cells	DYNLT3
MSI2	0	0.661291897825416	0.252	0.123	0	Epithelial cells	MSI2
PDHA1	0	0.774788116012994	0.259	0.13	0	Epithelial cells	PDHA1
USO1	0	0.750160871740792	0.261	0.132	0	Epithelial cells	USO1
ICAM11	0	0.627082358411176	0.348	0.219	0	Epithelial cells	ICAM1
BAZ2B1	0	0.532731925141863	0.296	0.167	0	Epithelial cells	BAZ2B
MRPL3	0	0.781643400833087	0.268	0.14	0	Epithelial cells	MRPL3
ARFGAP3	0	0.498893531490368	0.322	0.194	0	Epithelial cells	ARFGAP3
CWF19L2	0	0.704771527810155	0.266	0.138	0	Epithelial cells	CWF19L2
SCARB21	0	0.681045390327279	0.282	0.154	0	Epithelial cells	SCARB2
[truncated: 5,778 more rows]
