# Supplementary material for: Multi-omics integration reveals that pyrimidine metabolism in lung adenocarcinoma drives an immunosuppressive microenvironment
Source: iScience. 2026 Mar 18;29(4):115326. doi: 10.1016/j.isci.2026.115326 (PMC13084340; doi:10.1016/j.isci.2026.115326)
Supplement: Table S2. Canonical marker genes for T/NK cell subpopulations, related to Figure 5 [file mmc3.xlsx]

## Sheet: Supplementary Tables2_T_NK_cell
Table S2.List of LUAD T/NK cell subpopulation markers.
gene	p_val	avg_log2FC	pct.1	pct.2	p_val_adj	cluster	gene
FGFBP2	0	4.44052088765461	0.796	0.05	0	NK cells	FGFBP2
GZMB	0	2.85849785912825	0.913	0.174	0	NK cells	GZMB
GNLY	0	3.20028036436744	0.859	0.159	0	NK cells	GNLY
KLRD1	0	3.01275326482015	0.831	0.138	0	NK cells	KLRD1
NKG7	0	2.9704665139982	0.993	0.315	0	NK cells	NKG7
FCGR3A	0	4.46372310365434	0.678	0.045	0	NK cells	FCGR3A
TYROBP	0	3.00268684384512	0.773	0.144	0	NK cells	TYROBP
PRF1	0	3.27852467958085	0.747	0.123	0	NK cells	PRF1
GZMH	0	2.30565026087541	0.764	0.167	0	NK cells	GZMH
SPON2	0	4.1035113314779	0.666	0.087	0	NK cells	SPON2
CCL4	0	2.32192016939937	0.93	0.355	0	NK cells	CCL4
KLRF1	0	4.80115763376107	0.602	0.028	0	NK cells	KLRF1
CST7	0	2.03292497730294	0.931	0.383	0	NK cells	CST7
EFHD2	0	2.14134988164438	0.773	0.299	0	NK cells	EFHD2
CTSW	0	1.9353122712551	0.677	0.217	0	NK cells	CTSW
ZEB2	0	2.10904940417394	0.636	0.186	0	NK cells	ZEB2
PLAC8	0	2.83661830146552	0.553	0.124	0	NK cells	PLAC8
CCL3	0	3.54659542258127	0.554	0.128	0	NK cells	CCL3
CLIC3	0	3.1414786276174	0.512	0.089	0	NK cells	CLIC3
GZMA	0	1.0063595195961	0.753	0.337	0	NK cells	GZMA
CD247	0	1.89353618430915	0.726	0.316	0	NK cells	CD247
GZMM	0	1.55363284930926	0.732	0.329	0	NK cells	GZMM
CCL5	0	0.726590619157402	0.923	0.524	0	NK cells	CCL5
ABHD17A	0	1.86107796327385	0.666	0.267	0	NK cells	ABHD17A
XCL2	0	2.10116492947535	0.542	0.145	0	NK cells	XCL2
PLEK	0	3.44261609345944	0.419	0.046	0	NK cells	PLEK
METRNL	0	1.43166449556338	0.733	0.365	0	NK cells	METRNL
CMC1	0	2.16365693868338	0.509	0.152	0	NK cells	CMC1
S1PR5	0	4.40764451492197	0.376	0.022	0	NK cells	S1PR5
ITGB2	0	1.62762005431101	0.634	0.282	0	NK cells	ITGB2
LITAF	0	1.38114181289051	0.756	0.406	0	NK cells	LITAF
SYNE1	0	2.17395885067034	0.482	0.135	0	NK cells	SYNE1
CCL4L2	0	1.96681191880273	0.57	0.232	0	NK cells	CCL4L2
HOPX	0	1.52982351494869	0.534	0.205	0	NK cells	HOPX
IFITM2	0	1.3163502513414	0.809	0.484	0	NK cells	IFITM2
ADGRG1	0	3.12514006416599	0.379	0.057	0	NK cells	ADGRG1
BHLHE40	0	1.66883646939498	0.586	0.265	0	NK cells	BHLHE40
PYHIN1	0	2.32088081727853	0.413	0.099	0	NK cells	PYHIN1
FCER1G	0	3.15447842065448	0.367	0.066	0	NK cells	FCER1G
FOSL2	0	1.40703219882008	0.642	0.345	0	NK cells	FOSL2
RUNX3	0	0.979510504520181	0.764	0.47	0	NK cells	RUNX3
NR4A2	0	1.15626162784051	0.798	0.505	0	NK cells	NR4A2
BIN2	0	1.88096389633446	0.439	0.148	0	NK cells	BIN2
MAP3K8	0	1.81852875895547	0.438	0.153	0	NK cells	MAP3K8
MATK	0	1.98287672847155	0.38	0.102	0	NK cells	MATK
FLNA	0	1.1654249249841	0.636	0.36	0	NK cells	FLNA
MAPK1	0	1.97830840439557	0.416	0.14	0	NK cells	MAPK1
GNG2	0	1.25912766755961	0.584	0.312	0	NK cells	GNG2
SAMD3	0	2.25578781560526	0.343	0.075	0	NK cells	SAMD3
GTF3C1	0	2.60028318131881	0.349	0.081	0	NK cells	GTF3C1
IFNG	0	1.40767217708109	0.421	0.156	0	NK cells	IFNG
CDC42SE1	0	1.26015182612917	0.583	0.32	0	NK cells	CDC42SE1
ID2	0	0.960442493948824	0.69	0.429	0	NK cells	ID2
TRDC	0	2.46579087889676	0.295	0.041	0	NK cells	TRDC
ITGAL	0	1.62070465701721	0.401	0.15	0	NK cells	ITGAL
CEP78	0	3.14188411884022	0.295	0.045	0	NK cells	CEP78
MYOM2	0	5.21186419811434	0.268	0.019	0	NK cells	MYOM2
RAP1B	0	1.05185786828211	0.723	0.474	0	NK cells	RAP1B
UTRN	0	1.40266155628051	0.475	0.226	0	NK cells	UTRN
GPR65	0	1.35743757220667	0.453	0.205	0	NK cells	GPR65
VPS37B	0	1.5190937269047	0.455	0.207	0	NK cells	VPS37B
LCP1	0	0.956477336374347	0.745	0.497	0	NK cells	LCP1
SYTL3	0	1.1657722410205	0.527	0.281	0	NK cells	SYTL3
AKNA	0	1.16758467436503	0.502	0.256	0	NK cells	AKNA
C1orf21	0	3.06386681062497	0.29	0.045	0	NK cells	C1orf21
IL2RB	0	1.4170995683184	0.438	0.194	0	NK cells	IL2RB
HCST	0	0.904669539710574	0.865	0.623	0	NK cells	HCST
PIP4K2A	0	1.12921275108456	0.511	0.272	0	NK cells	PIP4K2A
IER2	0	0.812873338253601	0.881	0.644	0	NK cells	IER2
SYNE2	0	1.05256373997336	0.656	0.424	0	NK cells	SYNE2
LAIR2	0	1.93915366797393	0.297	0.065	0	NK cells	LAIR2
SUN2	0	1.45636507702715	0.405	0.175	0	NK cells	SUN2
APMAP	0	1.61541317579422	0.382	0.152	0	NK cells	APMAP
BTG2	0	0.887765529958182	0.686	0.457	0	NK cells	BTG2
ARL4C	0	0.952803414608355	0.854	0.625	0	NK cells	ARL4C
RAB8B	0	1.18783072983358	0.497	0.27	0	NK cells	RAB8B
MYBL1	0	2.29892796045319	0.291	0.065	0	NK cells	MYBL1
CCND3	0	1.0994115277932	0.508	0.29	0	NK cells	CCND3
ATM	0	1.3400693280905	0.408	0.191	0	NK cells	ATM
IRF1	0	0.937237670661518	0.667	0.451	0	NK cells	IRF1
PTPN12	0	3.02795222375604	0.26	0.047	0	NK cells	PTPN12
RASSF1	0	1.84833519427756	0.306	0.096	0	NK cells	RASSF1
TFDP2	0	2.14001580018955	0.301	0.092	0	NK cells	TFDP2
MYO1F	0	2.18816566051541	0.274	0.066	0	NK cells	MYO1F
DDX3Y	0	1.60761239436752	0.345	0.138	0	NK cells	DDX3Y
IGF2R	0	2.04450678404129	0.296	0.09	0	NK cells	IGF2R
RAB29	0	2.10855712978754	0.28	0.081	0	NK cells	RAB29
PTPRE	0	1.89912152342024	0.294	0.097	0	NK cells	PTPRE
REL	0	0.899023201135832	0.715	0.518	0	NK cells	REL
YES1	0	2.74667463173371	0.254	0.058	0	NK cells	YES1
CDKN2D	0	1.60853886360296	0.321	0.127	0	NK cells	CDKN2D
SPN	0	1.53283226579341	0.317	0.124	0	NK cells	SPN
ARPC2	0	0.704953842222282	0.843	0.657	0	NK cells	ARPC2
HIPK2	0	2.14676762735612	0.267	0.082	0	NK cells	HIPK2
TBX21	0	1.84714558863566	0.257	0.074	0	NK cells	TBX21
GNPTAB	0	1.72520978418936	0.289	0.107	0	NK cells	GNPTAB
NEAT1	0	0.757541844456856	0.802	0.627	0	NK cells	NEAT1
MYL12A	0	0.774904016438919	0.862	0.692	0	NK cells	MYL12A
CYBA	0	1.01762142547022	0.964	0.795	0	NK cells	CYBA
PTPN4	0	1.7065295127974	0.257	0.089	0	NK cells	PTPN4
PFN1	0	0.76242632975152	0.957	0.828	0	NK cells	PFN1
DDX5	0	0.685352968257087	0.921	0.8	0	NK cells	DDX5
HLA-E	0	0.605168962633757	0.968	0.884	0	NK cells	HLA-E
HLA-C	0	0.493786143200456	0.991	0.941	0	NK cells	HLA-C
ACTB	0	0.549875811007721	0.986	0.954	0	NK cells	ACTB
HLA-B	0	0.326804845108082	0.998	0.979	0	NK cells	HLA-B
MT-ND4	0	0.491888304028278	0.992	0.975	0	NK cells	MT-ND4
MT-ATP6	0	0.922092919514252	0.993	0.981	0	NK cells	MT-ATP6
MT-CO1	0	0.613640959257486	0.997	0.99	0	NK cells	MT-CO1
MT-CO2	0	0.626732630209066	0.998	0.991	0	NK cells	MT-CO2
CEMIP2	4.00240364601505e-305	0.992624033467628	0.574	0.351	1.25575414393722e-300	NK cells	CEMIP2
ARPC5L	1.63155741214193e-297	1.32488782752801	0.362	0.173	5.11901138059531e-293	NK cells	ARPC5L
TGFBR3	3.10360014494694e-295	1.59455822491478	0.251	0.093	9.73754545477102e-291	NK cells	TGFBR3
FMNL1	1.30667939547448e-278	1.19265331431006	0.401	0.207	4.09970660330118e-274	NK cells	FMNL1
MAFF	1.39058364665351e-278	1.48842928140043	0.279	0.115	4.36295619137539e-274	NK cells	MAFF
STK10	1.99258802168543e-277	1.25152290234342	0.345	0.161	6.25174491803804e-273	NK cells	STK10
RIPOR2	1.74819369965433e-275	1.33131061914568	0.328	0.152	5.48495773266545e-271	NK cells	RIPOR2
MACF1	1.08372037189403e-270	1.12526764552879	0.463	0.269	3.40017266681753e-266	NK cells	MACF1
RNF213	1.1182169554865e-268	0.864466875151167	0.579	0.376	3.50840569783888e-264	NK cells	RNF213
CD7	1.1757660585941e-265	0.654380141963116	0.689	0.451	3.688966008839e-261	NK cells	CD7
MT-ND5	6.93285402764678e-264	0.54037383276763	0.863	0.749	2.17518295117418e-259	NK cells	MT-ND5
KLRB1	1.04430070094222e-261	0.655665322689904	0.63	0.391	3.27649344920621e-257	NK cells	KLRB1
CNOT2	5.8346019050219e-260	1.3245338997567	0.397	0.218	1.83060634770062e-255	NK cells	CNOT2
JAK1	5.02218635603626e-259	0.82353975321858	0.672	0.49	1.57571096920638e-254	NK cells	JAK1
PNRC1	3.45069940738551e-256	0.565557988245185	0.857	0.742	1.0826569390672e-251	NK cells	PNRC1
AES	3.87514827494577e-254	0.75668623398427	0.68	0.487	1.21582777126424e-249	NK cells	AES
PPP2R5C	6.40487880137883e-253	0.71009462841341	0.736	0.567	2.00953072393261e-248	NK cells	PPP2R5C
DUSP2	3.92321980677629e-250	0.531546103160356	0.853	0.689	1.23091021437606e-245	NK cells	DUSP2
MSN	6.53461863769299e-249	0.812308654353209	0.589	0.392	2.05023659757618e-244	NK cells	MSN
DGKZ	4.30995002632074e-248	1.29199359793677	0.285	0.125	1.35224682075813e-243	NK cells	DGKZ
DSTN	2.36650445374989e-245	0.993298503434307	0.452	0.256	7.42490772364029e-241	NK cells	DSTN
CD63	6.15854999255961e-239	0.711089008811796	0.58	0.369	1.93224506016558e-234	NK cells	CD63
RAC2	2.17206539375906e-238	0.73908983509135	0.649	0.454	6.81485517291905e-234	NK cells	RAC2
HMGN3	7.67683735074272e-237	1.18395096947567	0.362	0.192	2.40860771879553e-232	NK cells	HMGN3
GRASP	5.08934490402446e-236	1.80942782322252	0.254	0.112	1.59678196363767e-231	NK cells	GRASP
LNPEP	1.8299523975786e-233	1.25989323955063	0.307	0.147	5.74147564740287e-229	NK cells	LNPEP
CLEC2B	9.26510564220732e-230	0.713508564770716	0.602	0.395	2.90692689524255e-225	NK cells	CLEC2B
TXNIP	4.5576667787524e-226	0.904260562508842	0.637	0.466	1.42996795183357e-221	NK cells	TXNIP
TNFRSF1B	1.95657073303226e-225	0.816368373281138	0.566	0.371	6.13874067488873e-221	NK cells	TNFRSF1B
TLN1	2.10268773099533e-224	1.1289808544619	0.38	0.212	6.59718275599786e-220	NK cells	TLN1
PRKACB	7.50862328460709e-222	1.34355301357616	0.259	0.114	2.35583055554547e-217	NK cells	PRKACB
MBP	3.56448176937867e-216	0.959683344894852	0.463	0.286	1.11835615514256e-211	NK cells	MBP
CTSC	1.49706265801827e-214	0.783961400478921	0.452	0.262	4.69703408953233e-210	NK cells	CTSC
RNF166	3.96420278777415e-214	1.13183110265726	0.335	0.173	1.24376862466414e-209	NK cells	RNF166
MT-ND3	4.50238791396585e-214	0.28582345569647	0.991	0.97	1.41262420800679e-209	NK cells	MT-ND3
BTN3A2	4.76469918217217e-214	1.18961269218664	0.3	0.146	1.49492436840652e-209	NK cells	BTN3A2
MT-CYB	6.33126948716176e-214	0.41102189805251	0.978	0.965	1.986435801597e-209	NK cells	MT-CYB
ADGRE5	3.6989359341704e-211	0.714041573118942	0.613	0.424	1.16054114934596e-206	NK cells	ADGRE5
PTPN7	6.51340069315321e-211	1.07878258922468	0.331	0.169	2.04357946747682e-206	NK cells	PTPN7
ZAP70	2.2731011989831e-210	1.20349878259036	0.264	0.119	7.13185501180948e-206	NK cells	ZAP70
AUTS2	2.80716391857286e-210	1.08617698244745	0.294	0.139	8.80747679452235e-206	NK cells	AUTS2
RASSF5	3.91049132247305e-206	1.08591315766713	0.343	0.182	1.22691665242592e-201	NK cells	RASSF5
CD47	3.32718928750758e-202	0.922615511998613	0.482	0.31	1.0439056389555e-197	NK cells	CD47
CFL1	3.72236921562455e-201	0.405167021830292	0.932	0.856	1.1678933414022e-196	NK cells	CFL1
SORL1	7.93579020810859e-200	1.25500251556637	0.285	0.141	2.48985417779407e-195	NK cells	SORL1
RAB5IF	1.10015716626482e-199	1.0380109674889	0.359	0.196	3.45174310915586e-195	NK cells	RAB5IF
IFNGR1	2.40260536024373e-199	1.03452927924907	0.378	0.213	7.5381743177647e-195	NK cells	IFNGR1
IER3	2.07656624574412e-195	1.26168644759959	0.284	0.14	6.51522659602219e-191	NK cells	IER3
TES	5.4917470566864e-193	1.26973063649548	0.284	0.143	1.72303563903536e-188	NK cells	TES
PIK3R1	9.99195039234809e-193	0.796702034889382	0.62	0.459	3.13497443559921e-188	NK cells	PIK3R1
PPP1R18	1.75235513202671e-191	1.19661632768388	0.258	0.121	5.49801422673381e-187	NK cells	PPP1R18
NR4A3	8.85461332059717e-189	0.916030645228678	0.437	0.268	2.77813492933736e-184	NK cells	NR4A3
NFKBIA	1.56413908608733e-186	0.622740894869958	0.851	0.761	4.90748638259901e-182	NK cells	NFKBIA
HNRNPA2B1	8.38359547261723e-185	0.546947014718253	0.754	0.617	2.63035307953366e-180	NK cells	HNRNPA2B1
TCF25	1.11812811409332e-184	0.854603187052079	0.489	0.325	3.5081269579678e-180	NK cells	TCF25
DNAJB6	1.40605169402528e-184	0.555984188662189	0.77	0.629	4.41148719000432e-180	NK cells	DNAJB6
CEBPD	4.0345729874693e-184	1.15630398889495	0.276	0.137	1.26584727481849e-179	NK cells	CEBPD
CCL3L1	4.44206836617048e-184	1.77113	0.298	0.157	1.39369894988599e-179	NK cells	CCL3L1
APOL6	2.86821513970778e-182	1.07009	0.316	0.167	8.99902500083316e-178	NK cells	APOL6
PAXX	4.62630928892672e-182	0.714473723501327	0.523	0.348	1.45150453940076e-177	NK cells	PAXX
CD164	8.91557870228302e-182	0.959945017543446	0.406	0.249	2.7972628178413e-177	NK cells	CD164
MT-ND4L	1.00122867721658e-181	0.589968448325716	0.768	0.63	3.14135497476701e-177	NK cells	MT-ND4L
SRSF5	3.20055693318494e-181	0.440795074373515	0.861	0.757	1.00417473778677e-176	NK cells	SRSF5
RSRP1	1.46559129906618e-180	0.770970717913536	0.515	0.345	4.59829270082014e-176	NK cells	RSRP1
APOBEC3G	1.57491094801736e-180	0.801756860248279	0.353	0.188	4.94128309940446e-176	NK cells	APOBEC3G
SEPT7	2.07716802905194e-179	0.576972624171514	0.669	0.516	6.51711469115048e-175	NK cells	SEPT7
RASGEF1B	3.50491525339018e-179	1.07796421834499	0.297	0.152	1.09966716075117e-174	NK cells	RASGEF1B
DDX6	2.49293940099529e-177	0.852695071842399	0.464	0.302	7.82159737062271e-173	NK cells	DDX6
DDX17	1.1705216960524e-176	0.816728131580618	0.481	0.32	3.67251182136442e-172	NK cells	DDX17
TPM3	1.75049452884409e-176	0.580568303995305	0.685	0.537	5.49217658424834e-172	NK cells	TPM3
KLF2	1.89511056157649e-176	0.356595259036526	0.763	0.539	5.94590938694624e-172	NK cells	KLF2
MAPRE2	1.0135932487184e-175	1.03704173088783	0.348	0.198	3.18014881785398e-171	NK cells	MAPRE2
KLF3	4.72845633672207e-175	1.02894112012073	0.353	0.203	1.48355317564655e-170	NK cells	KLF3
SYTL1	1.55805723833788e-172	1.19979008343705	0.262	0.132	4.88840458528511e-168	NK cells	SYTL1
PRKCH	5.12282303633644e-171	0.951416263255246	0.354	0.203	1.60728572765056e-166	NK cells	PRKCH
C12orf75	2.63876790979005e-170	0.918171312600631	0.347	0.195	8.27913431696629e-166	NK cells	C12orf75
LIMD2	2.35649758648496e-168	0.752635640865335	0.503	0.337	7.39351117759655e-164	NK cells	LIMD2
AREG	6.17888285539564e-165	1.63066160899577	0.347	0.209	1.93862449588038e-160	NK cells	AREG
TLE4	7.26656384775419e-165	0.809292972422645	0.451	0.288	2.27988440723288e-160	NK cells	TLE4
TBC1D10C	1.65454935322589e-162	0.969965206889457	0.303	0.163	5.19114859574621e-158	NK cells	TBC1D10C
SLC9A3R1	4.60341214870177e-162	0.881384248176825	0.36	0.21	1.44432056165518e-157	NK cells	SLC9A3R1
NFE2L2	1.43019464530569e-158	0.792058370523638	0.462	0.31	4.4872356996466e-154	NK cells	NFE2L2
DOK2	3.89175857972929e-158	0.717637881636546	0.446	0.281	1.22103925439006e-153	NK cells	DOK2
FAM49B	2.06033035639669e-157	0.828934725881244	0.442	0.289	6.46428649319461e-153	NK cells	FAM49B
KLF13	3.78669237158768e-156	0.854613040656571	0.405	0.254	1.18807473158564e-151	NK cells	KLF13
ARGLU1	1.86404426812959e-155	0.708525058472248	0.522	0.365	5.84843889125659e-151	NK cells	ARGLU1
TENT4B	2.60695738034579e-155	1.15514626145308	0.254	0.13	8.17932878083493e-151	NK cells	TENT4B
IFITM1	5.11195532800154e-155	0.803423403059369	0.428	0.274	1.60387598416048e-150	NK cells	IFITM1
HELZ	3.41646128753768e-154	1.11621320715907	0.254	0.13	1.07191472896495e-149	NK cells	HELZ
CALM1	1.24645666272809e-152	0.282554731110322	0.975	0.939	3.91075777930937e-148	NK cells	CALM1
RASA2	2.094370374897e-152	0.932225882464972	0.32	0.181	6.57108705123934e-148	NK cells	RASA2
SH2D2A	6.65148847856755e-152	1.05114955535531	0.26	0.134	2.08690451015057e-147	NK cells	SH2D2A
PPP1CA	1.96782228643155e-149	0.95915535751434	0.338	0.202	6.17404242367897e-145	NK cells	PPP1CA
TGFB1	2.17478174987988e-148	0.58720642657259	0.637	0.474	6.82337774024811e-144	NK cells	TGFB1
IQGAP2	2.23272132480044e-146	0.74480669628709	0.453	0.299	7.00516315656137e-142	NK cells	IQGAP2
CD53	6.20102607992817e-146	0.578494901576008	0.62	0.46	1.94557193257746e-141	NK cells	CD53
HNRNPA3	3.9149170390839e-145	0.62571141585483	0.593	0.453	1.22830522101257e-140	NK cells	HNRNPA3
XBP1	6.95119369400678e-145	0.836954955109225	0.402	0.258	2.18093702149463e-140	NK cells	XBP1
PTPRC	3.73866934600993e-141	0.35727745302048	0.893	0.798	1.17300750731062e-136	NK cells	PTPRC
VAMP2	2.96039234601823e-140	0.766234443875893	0.446	0.301	9.28823098563218e-136	NK cells	VAMP2
PNN	1.04287561068718e-137	0.919058310033767	0.351	0.22	3.27202222853102e-133	NK cells	PNN
CAST	4.88421899980093e-137	0.6787751247738	0.479	0.331	1.53242371118754e-132	NK cells	CAST
GADD45B	1.24346328997696e-135	0.546332443971874	0.643	0.497	3.90136607230271e-131	NK cells	GADD45B
PRKCB	1.76179674231229e-133	1.03836894475207	0.251	0.135	5.5276372790048e-129	NK cells	PRKCB
NCL	1.86859561844337e-133	0.439949551305715	0.797	0.685	5.86271875286608e-129	NK cells	NCL
UHMK1	4.3595799741407e-133	1.07566084935991	0.254	0.139	1.36781821688665e-128	NK cells	UHMK1
EMP3	3.78465769515525e-132	0.525052402046502	0.615	0.462	1.18743635185496e-127	NK cells	EMP3
ERBIN	1.8433371383809e-130	0.99514664730025	0.264	0.146	5.78347027167006e-126	NK cells	ERBIN
SLA	1.5767068984207e-128	0.684088148969023	0.439	0.293	4.94691789379496e-124	NK cells	SLA
RBM39	3.24039541827756e-127	0.434641328996804	0.789	0.687	1.01667406248459e-122	NK cells	RBM39
CEBPB	9.35511258938012e-127	0.788921149878902	0.407	0.27	2.93516657491801e-122	NK cells	CEBPB
MIDN	1.16851379744142e-126	0.611820205336687	0.505	0.356	3.66621203947246e-122	NK cells	MIDN
ZNF207	1.52894353322896e-126	0.881451918539438	0.342	0.216	4.79706033550587e-122	NK cells	ZNF207
ACTR2	3.37234083900585e-126	0.662311796733065	0.497	0.36	1.05807193823809e-121	NK cells	ACTR2
PTPN22	4.89891688349879e-124	0.586582254135958	0.439	0.288	1.53703517219775e-119	NK cells	PTPN22
VPS13C	9.65428834045991e-119	0.828410442931633	0.323	0.199	3.0290329668193e-114	NK cells	VPS13C
OSTF1	1.75076009975164e-116	0.658322063446817	0.422	0.285	5.49300981297076e-112	NK cells	OSTF1
DIAPH1	1.82976799778847e-116	0.807899641987433	0.339	0.215	5.74089709306132e-112	NK cells	DIAPH1
BPTF	3.47090734654656e-116	0.755648211186442	0.404	0.277	1.08899717997898e-111	NK cells	BPTF
ARHGAP9	8.54719401396935e-116	0.728198210866706	0.358	0.226	2.68168212188288e-111	NK cells	ARHGAP9
SRRM2	5.92043580637698e-115	0.494953140174562	0.657	0.54	1.85753673425078e-110	NK cells	SRRM2
PTP4A2	8.43643990105313e-115	0.563191229524223	0.557	0.423	2.64693301895542e-110	NK cells	PTP4A2
IER5	2.77901753186609e-114	0.719520669038731	0.375	0.244	8.71916750622985e-110	NK cells	IER5
CCDC88C	2.79481306365517e-113	0.885930309435926	0.271	0.157	8.76872598721811e-109	NK cells	CCDC88C
WIPF1	2.97694211367844e-112	0.601325216710517	0.446	0.308	9.34015588166611e-108	NK cells	WIPF1
CAP1	5.61884158402821e-112	0.731252239464013	0.401	0.276	1.76291154698885e-107	NK cells	CAP1
PRMT2	3.28163250873552e-111	1.01793675107534	0.272	0.164	1.02961219961577e-106	NK cells	PRMT2
AC245297.3	1.09196534201804e-109	0.816378954207412	0.264	0.151	3.42604126058159e-105	NK cells	AC245297.3
YPEL3	1.47500685655515e-109	0.751486834610011	0.373	0.249	4.6278340124418e-105	NK cells	YPEL3
PABPN1	3.45833044608436e-109	0.860628499663708	0.277	0.165	1.08505117745897e-104	NK cells	PABPN1
LUC7L3	5.20041248257565e-109	0.884940588521934	0.307	0.194	1.63162941640811e-104	NK cells	LUC7L3
SAMD9	6.04855313224172e-109	0.858335463938242	0.275	0.162	1.89773354524084e-104	NK cells	SAMD9
RNF115	3.20369416941695e-108	0.906714730302652	0.27	0.161	1.00515904565457e-103	NK cells	RNF115
RARRES3	4.13056713427268e-108	0.542129155276045	0.526	0.389	1.29596543837805e-103	NK cells	RARRES3
SSBP4	4.36893767034621e-108	0.858699431802042	0.261	0.151	1.37075419407112e-103	NK cells	SSBP4
ARPC4	8.35078232907721e-108	0.813333811848028	0.339	0.221	2.62005795574797e-103	NK cells	ARPC4
MLLT6	8.46807990262855e-108	0.870046620783584	0.274	0.163	2.65686006944971e-103	NK cells	MLLT6
BZW1	4.25885390684803e-107	0.507277081309299	0.64	0.524	1.33621541327357e-102	NK cells	BZW1
CD99	2.27927131107348e-105	0.45798102027016	0.665	0.542	7.15121373849303e-101	NK cells	CD99
ARHGEF1	4.40354069964595e-105	0.619956932139269	0.422	0.291	1.38161089451392e-100	NK cells	ARHGEF1
IKZF1	6.47241578074883e-105	0.634939204980861	0.431	0.299	2.03072045120995e-100	NK cells	IKZF1
CD81	1.96087490338384e-104	0.524207785629636	0.54	0.404	6.1522450093668e-100	NK cells	CD81
RAP2B	4.69938242949572e-103	0.882172793605156	0.276	0.168	1.47443123725428e-98	NK cells	RAP2B
OGA	7.55566889766182e-103	0.766907515530782	0.287	0.174	2.3705911166414e-98	NK cells	OGA
TAOK3	3.37765523336714e-102	0.875121119314554	0.278	0.171	1.05973932946894e-97	NK cells	TAOK3
PSMB9	2.09438155958855e-101	0.547146039497499	0.465	0.335	6.57112214320909e-97	NK cells	PSMB9
TAPBP	2.46611684973338e-101	0.630222867664482	0.433	0.309	7.73744161603847e-97	NK cells	TAPBP
CHD1	3.94623655245955e-101	0.646905538832231	0.458	0.337	1.23813171833418e-96	NK cells	CHD1
LYST	7.82317196474911e-101	0.796166355563276	0.283	0.173	2.45452020394003e-96	NK cells	LYST
ADD3	1.44707608079593e-100	0.887692129232788	0.279	0.174	4.54020120349723e-96	NK cells	ADD3
CD55	2.47433391625844e-100	0.66769434309913	0.436	0.313	7.76322266226085e-96	NK cells	CD55
SH3GLB1	3.44548426848375e-100	0.824654352149936	0.307	0.197	1.08102068923678e-95	NK cells	SH3GLB1
PRELID1	1.97677279458143e-99	0.686094095872722	0.39	0.272	6.20212464299924e-95	NK cells	PRELID1
PDE4D	7.70388174306393e-99	0.704776615493396	0.377	0.256	2.41709289688631e-94	NK cells	PDE4D
STOM	2.16451372610173e-98	0.855001651401044	0.253	0.149	6.79116181564416e-94	NK cells	STOM
MAT2A	1.3394755367071e-96	0.761361293503138	0.291	0.181	4.20260449641853e-92	NK cells	MAT2A
ACTR3	6.84742693831772e-96	0.614723633823331	0.448	0.33	2.14838020189719e-91	NK cells	ACTR3
MGAT4A	8.86421345184326e-96	0.678730680624314	0.331	0.215	2.78114697051582e-91	NK cells	MGAT4A
MAP2K3	1.55840999819173e-94	0.774047064414215	0.298	0.189	4.88951136932656e-90	NK cells	MAP2K3
LYAR	4.44302534224277e-94	0.722164216406138	0.308	0.196	1.39399920112867e-89	NK cells	LYAR
PREX1	2.69155749934274e-93	0.756584900963616	0.307	0.197	8.44476165418784e-89	NK cells	PREX1
MTPN	7.04438649968087e-93	0.779675303579766	0.34	0.233	2.21017626427487e-88	NK cells	MTPN
LGALS1	8.99092953149345e-93	0.363702583914353	0.554	0.412	2.82090414050607e-88	NK cells	LGALS1
CTSD	9.01536102074139e-93	0.629406731286268	0.391	0.273	2.82856952025761e-88	NK cells	CTSD
JMJD6	9.83535342075913e-93	0.624364493333483	0.364	0.244	3.08584213576318e-88	NK cells	JMJD6
KDM5A	1.20407752223931e-92	0.813104129069887	0.281	0.178	3.77779322602582e-88	NK cells	KDM5A
SETX	3.27470280042737e-92	0.833521757561818	0.271	0.169	1.02743800363409e-87	NK cells	SETX
CELF2	4.92803073030728e-90	0.47107953065726	0.55	0.42	1.54616964163391e-85	NK cells	CELF2
PRDM1	1.77403966716284e-89	0.58838195388236	0.313	0.198	5.56604945572341e-85	NK cells	PRDM1
PRPF4B	2.52416276733909e-89	0.680521015666332	0.347	0.237	7.91956068252638e-85	NK cells	PRPF4B
H2AFJ	5.33239666485043e-89	0.847628208449321	0.327	0.222	1.67303945359682e-84	NK cells	H2AFJ
FOXN3	3.68958521450959e-88	0.781855639738297	0.278	0.177	1.15760736105238e-83	NK cells	FOXN3
DBI	3.77317696983967e-88	0.483494083168688	0.541	0.416	1.1838342742872e-83	NK cells	DBI
YWHAZ	4.87092881083488e-87	0.351945790681818	0.784	0.692	1.52825391439944e-82	NK cells	YWHAZ
AKAP13	7.15967443017513e-87	0.390007160320665	0.652	0.532	2.24634785246745e-82	NK cells	AKAP13
TGOLN2	1.06243549065608e-86	0.787245440647297	0.297	0.196	3.33339135193346e-82	NK cells	TGOLN2
PNISR	7.6595493160724e-86	0.627714040860257	0.394	0.282	2.40318359791771e-81	NK cells	PNISR
ACTN4	6.74670532973302e-85	0.605522811237059	0.388	0.276	2.11677879720374e-80	NK cells	ACTN4
PDIA3	1.09961754332939e-83	0.344572533816242	0.467	0.341	3.45005004219595e-79	NK cells	PDIA3
BST2	2.66370793030107e-83	0.669284320899645	0.322	0.216	8.35738363131959e-79	NK cells	BST2
ACTG1	3.39930220875064e-83	0.278293008936918	0.905	0.832	1.06653106799551e-78	NK cells	ACTG1
HLA-F	1.84403244405709e-81	0.529463756118203	0.484	0.371	5.78565179322913e-77	NK cells	HLA-F
SIGIRR	3.4500452624803e-81	0.692910685531992	0.3	0.197	1.08245170110319e-76	NK cells	SIGIRR
ARPC5	9.27703139942156e-81	0.61243233605678	0.371	0.265	2.91066860156852e-76	NK cells	ARPC5
SSH2	2.27269788534239e-80	0.801640008906426	0.264	0.17	7.13058961526175e-76	NK cells	SSH2
POLR2A	1.80250112086586e-78	0.60443270793892	0.348	0.241	5.65534726671662e-74	NK cells	POLR2A
DHRS7	5.44401186309711e-78	0.653519266920107	0.343	0.241	1.70805872204672e-73	NK cells	DHRS7
SLC38A1	8.98849223389576e-77	0.515839505671452	0.529	0.427	2.8201394383848e-72	NK cells	SLC38A1
TACC1	1.2234725230348e-76	0.68342722125405	0.271	0.175	3.83864504102168e-72	NK cells	TACC1
ZC3H12A	7.82057365216719e-75	0.7354638704932	0.256	0.163	2.45370498336746e-70	NK cells	ZC3H12A
SMG1	9.02187226655344e-75	0.685215142207677	0.296	0.199	2.83061242363114e-70	NK cells	SMG1
ARAP2	2.88157576481025e-74	0.645625405156914	0.296	0.197	9.04094396209217e-70	NK cells	ARAP2
GNAI2	9.96451968347023e-72	0.440651725379581	0.575	0.474	3.12636805068878e-67	NK cells	GNAI2
CDC42	1.41485637483321e-71	0.33558750894159	0.716	0.626	4.4391118760392e-67	NK cells	CDC42
UPP1	9.04771373635055e-71	0.605124031612902	0.322	0.224	2.83872018477999e-66	NK cells	UPP1
ITGA4	1.60491580270945e-70	0.521030270833019	0.349	0.244	5.03542333100089e-66	NK cells	ITGA4
B4GALT1	1.15196937433485e-69	0.571448530218193	0.377	0.274	3.61430391197559e-65	NK cells	B4GALT1
ROCK1	2.00279047327198e-69	0.670352142705016	0.32	0.227	6.28375510989083e-65	NK cells	ROCK1
EPB41	2.4562211589832e-69	0.683299153012516	0.25	0.161	7.70639388630981e-65	NK cells	EPB41
PLEKHA2	2.68428008046229e-69	0.688667009100864	0.273	0.181	8.42192875245043e-65	NK cells	PLEKHA2
KANSL1	1.1658299588155e-68	0.649415985304047	0.274	0.182	3.65779149578363e-64	NK cells	KANSL1
PPP1R12A	1.95732592577296e-68	0.683381964092063	0.302	0.212	6.14111009211266e-64	NK cells	PPP1R12A
ZBTB1	1.46426401019744e-67	0.556454486248723	0.405	0.304	4.59412833199447e-63	NK cells	ZBTB1
VASP	3.99087463898717e-66	0.699226341125451	0.253	0.167	1.25213691798223e-61	NK cells	VASP
BRD2	6.36099567109441e-66	0.34953300573749	0.594	0.495	1.99576239180587e-61	NK cells	BRD2
GRK2	1.82419873595322e-65	0.654297591436339	0.256	0.168	5.72342353405322e-61	NK cells	GRK2
BIRC6	2.6828222875862e-65	0.671363362451506	0.254	0.168	8.41735492730171e-61	NK cells	BIRC6
STAT4	1.51113994626101e-64	0.530394261301087	0.361	0.26	4.74120158139392e-60	NK cells	STAT4
CHMP1B	1.18726069494861e-63	0.503636599034701	0.409	0.308	3.72503043040128e-59	NK cells	CHMP1B
PTGER4	5.60422825204736e-63	0.440606688617388	0.485	0.375	1.75832661407986e-58	NK cells	PTGER4
ANKRD11	6.08656341443547e-63	0.550205893291369	0.36	0.264	1.90965927127913e-58	NK cells	ANKRD11
CASP8	7.55969534481563e-63	0.668865805995601	0.265	0.18	2.3718544144359e-58	NK cells	CASP8
PRRC2C	1.29088315415644e-61	0.371252353530932	0.6	0.5	4.05014589616582e-57	NK cells	PRRC2C
IQGAP1	3.45719463029373e-61	0.410333852335747	0.471	0.369	1.08469481525466e-56	NK cells	IQGAP1
RORA	5.87042737629175e-60	0.412602654573851	0.524	0.422	1.84184658931154e-55	NK cells	RORA
ADAR	7.67117467193239e-60	0.698531170545692	0.264	0.182	2.40683105331879e-55	NK cells	ADAR
NFKB1	1.07190035572115e-59	0.568296240549427	0.398	0.306	3.36308736607511e-55	NK cells	NFKB1
MOB1A	3.47977674390283e-59	0.537222896005771	0.371	0.281	1.09177995339951e-54	NK cells	MOB1A
SERPINB1	3.84035343400899e-59	0.668850837345115	0.258	0.176	1.20491088992032e-54	NK cells	SERPINB1
UCP2	9.26625626694057e-59	0.490697335477244	0.338	0.246	2.90728790375261e-54	NK cells	UCP2
HP1BP3	3.57422109514546e-58	0.494642339247747	0.376	0.285	1.12141186860189e-53	NK cells	HP1BP3
GLS	1.37834264479551e-56	0.444067632425761	0.41	0.313	4.32455004804591e-52	NK cells	GLS
HIPK1	3.92411925166452e-56	0.554615520144835	0.339	0.25	1.23119241520974e-51	NK cells	HIPK1
DDIT4	5.73324701870513e-56	0.271200957480455	0.628	0.514	1.79880625211874e-51	NK cells	DDIT4
EIF4A1	8.06409735694094e-56	0.524902127188601	0.317	0.228	2.53011054574022e-51	NK cells	EIF4A1
HSPA5	3.12690695259452e-55	0.333290033808758	0.643	0.556	9.81067056376531e-51	NK cells	HSPA5
HSP90B1	3.36701602753818e-55	0.284032285187956	0.576	0.47	1.0564012786401e-50	NK cells	HSP90B1
FYN	5.60472018908476e-55	0.29205695187783	0.661	0.558	1.75848095932534e-50	NK cells	FYN
CORO1A	9.20266919149937e-55	0.322982034656038	0.598	0.491	2.88733745883293e-50	NK cells	CORO1A
TRIM22	1.57244829633572e-54	0.534781376860021	0.271	0.187	4.93355652975334e-50	NK cells	TRIM22
ATRX	2.4190967625038e-53	0.456326931769885	0.396	0.309	7.58991609235567e-49	NK cells	ATRX
ANKRD44	3.07028112544114e-53	0.544394600303264	0.257	0.176	9.63300703107159e-49	NK cells	ANKRD44
GABARAPL1	5.99732824447672e-53	0.469153405216118	0.336	0.246	1.88166173670457e-48	NK cells	GABARAPL1
SPTY2D1	3.15911497871067e-52	0.541073012153152	0.32	0.237	9.91172324570472e-48	NK cells	SPTY2D1
HCLS1	1.45992515531023e-51	0.476391331495391	0.34	0.252	4.58051517478583e-47	NK cells	HCLS1
EVL	2.34407679790032e-51	0.378687237431237	0.408	0.31	7.35454095341224e-47	NK cells	EVL
HNRNPK	3.02936847268855e-51	0.33047289908316	0.615	0.534	9.50464358306032e-47	NK cells	HNRNPK
MAP2K2	5.62426890755626e-51	0.534020189570639	0.321	0.238	1.76461436974578e-46	NK cells	MAP2K2
LSP1	9.71657329118624e-51	0.358319391533265	0.451	0.35	3.04857487010968e-46	NK cells	LSP1
PTPN2	1.67865711093281e-50	0.657783826975892	0.26	0.185	5.26678668555168e-46	NK cells	PTPN2
ETS1	1.85148747946635e-50	0.297021642706956	0.628	0.537	5.80904196682569e-46	NK cells	ETS1
NDUFB7	2.20395210135416e-50	0.549293711185608	0.329	0.249	6.91489971799869e-46	NK cells	NDUFB7
SRP9	5.89794329707124e-50	0.59350787144714	0.267	0.192	1.8504797094561e-45	NK cells	SRP9
MYLIP	7.37254553373309e-50	0.55413118002863	0.25	0.174	2.31313616120876e-45	NK cells	MYLIP
DDX46	8.17253105670458e-50	0.556037267054719	0.315	0.237	2.56413161904106e-45	NK cells	DDX46
ARF6	1.97132290050107e-49	0.305760610601994	0.575	0.479	6.18502560032211e-45	NK cells	ARF6
CFLAR	2.54686176795885e-49	0.411574833395421	0.396	0.307	7.99077879697089e-45	NK cells	CFLAR
CD48	3.39309082035098e-49	0.360650761084914	0.501	0.405	1.06458224488512e-44	NK cells	CD48
PITPNC1	8.92852838110567e-49	0.540087141058042	0.256	0.178	2.8013257795719e-44	NK cells	PITPNC1
CYTH1	1.87103028965678e-48	0.469149166179805	0.365	0.281	5.87035753379813e-44	NK cells	CYTH1
IDI1	2.56506640556947e-48	0.326141157621049	0.525	0.432	8.04789584747421e-44	NK cells	IDI1
MAZ	2.67886603352939e-48	0.574061965846218	0.269	0.192	8.40494218019846e-44	NK cells	MAZ
CHORDC1	1.73522010970482e-47	0.558803556242024	0.28	0.204	5.44425309419887e-43	NK cells	CHORDC1
TAX1BP1	3.52040353699874e-47	0.406645552621063	0.374	0.288	1.10452660973335e-42	NK cells	TAX1BP1
GLUL	6.11910844657524e-47	0.465946167559241	0.282	0.204	1.91987027511298e-42	NK cells	GLUL
ORMDL1	6.32999601788416e-47	0.561028915569057	0.301	0.226	1.98603625061116e-42	NK cells	ORMDL1
SLFN5	2.97844944392996e-46	0.562805880494558	0.267	0.193	9.34488513033025e-42	NK cells	SLFN5
NDUFB2	3.65393646781314e-44	0.352458161057003	0.491	0.402	1.14642256677637e-39	NK cells	NDUFB2
RNF168	6.40151212482127e-44	0.559424346713912	0.271	0.2	2.00847442916267e-39	NK cells	RNF168
ACAP2	8.75356572491676e-44	0.440241381345211	0.265	0.191	2.74643124619263e-39	NK cells	ACAP2
CCND2	1.92539489828479e-43	0.378647053632865	0.381	0.297	6.04092649336852e-39	NK cells	CCND2
NIPBL	6.5423162443388e-43	0.532143788577991	0.3	0.229	2.0526517216613e-38	NK cells	NIPBL
MBNL1	3.27767991820192e-42	0.302251073789815	0.562	0.482	1.02837207433585e-37	NK cells	MBNL1
WAC	4.29547435824619e-42	0.443196874913558	0.36	0.283	1.34770507989974e-37	NK cells	WAC
EIF3G	6.20934195813693e-42	0.424029283508804	0.514	0.445	1.94818103936546e-37	NK cells	EIF3G
ISG20	5.90059325994873e-41	0.263118990967839	0.712	0.627	1.85131113530891e-36	NK cells	ISG20
CCDC107	8.16975781646087e-41	0.518592342634413	0.303	0.232	2.5632615149146e-36	NK cells	CCDC107
TNFRSF14	1.97343539585309e-40	0.545609263466914	0.259	0.19	6.19165355448908e-36	NK cells	TNFRSF14
ZFP36L1	2.35484822369031e-40	0.3788910068025	0.533	0.461	7.38833630182836e-36	NK cells	ZFP36L1
TAF7	1.91507497503248e-39	0.389741161624908	0.383	0.308	6.0085477341644e-35	NK cells	TAF7
FAM133B	2.1444678844063e-39	0.428548418699737	0.381	0.309	6.72826798732477e-35	NK cells	FAM133B
RALGAPA1	6.10669732311569e-39	0.45079038977474	0.317	0.244	1.91597628512755e-34	NK cells	RALGAPA1
SCAF11	9.30942326405518e-39	0.405034480562911	0.39	0.315	2.92083154909731e-34	NK cells	SCAF11
SLC38A2	9.82997839238239e-39	0.311766574445042	0.57	0.496	3.08415572060997e-34	NK cells	SLC38A2
RGS2	3.26135557263653e-38	0.340210134796441	0.386	0.307	1.02325031091471e-33	NK cells	RGS2
APBB1IP	5.03737779002988e-38	0.412587583719576	0.287	0.213	1.58047728162187e-33	NK cells	APBB1IP
RBM38	9.01199455205823e-38	0.381851082223121	0.405	0.326	2.82751329070827e-33	NK cells	RBM38
BAX	1.3860975649282e-37	0.389288668554551	0.336	0.263	4.34888110996223e-33	NK cells	BAX
GOLGA4	1.84117525211819e-37	0.505396187879477	0.285	0.219	5.77668735352082e-33	NK cells	GOLGA4
PSMB8	1.99530059269149e-37	0.378185555596969	0.378	0.302	6.26025560956954e-33	NK cells	PSMB8
EIF4A2	3.06526238780576e-37	0.260657512818295	0.599	0.527	9.61726074174056e-33	NK cells	EIF4A2
BIRC2	3.47941581011461e-37	0.498170590980192	0.289	0.221	1.09166671042346e-32	NK cells	BIRC2
CREBRF	7.5066238857087e-37	0.446136719957616	0.316	0.244	2.3552032441411e-32	NK cells	CREBRF
GPSM3	9.10522992074018e-37	0.364645225154713	0.382	0.304	2.85676588763223e-32	NK cells	GPSM3
CHD4	9.47696884685269e-37	0.534250159027822	0.268	0.204	2.97339897570003e-32	NK cells	CHD4
SQSTM1	9.74839605182261e-37	0.322699652144491	0.544	0.47	3.05855926125934e-32	NK cells	SQSTM1
CCDC85B	1.03295572798875e-35	0.321863739378804	0.407	0.328	3.2408985965647e-31	NK cells	CCDC85B
RNF125	2.46727115934299e-35	0.358540887645342	0.386	0.307	7.74106326243864e-31	NK cells	RNF125
KMT2E	2.48002498412576e-35	0.289966472074735	0.605	0.546	7.78107838769456e-31	NK cells	KMT2E
SRSF9	3.5127478976713e-35	0.369112291015898	0.449	0.38	1.10212465289437e-30	NK cells	SRSF9
MECP2	5.11050775434121e-35	0.484132039855736	0.275	0.211	1.60342180792455e-30	NK cells	MECP2
PRPF38B	7.59087724300841e-35	0.366653010205374	0.399	0.328	2.38163773499389e-30	NK cells	PRPF38B
ORAI1	8.85367776502287e-35	0.473151674832784	0.274	0.209	2.77784139877593e-30	NK cells	ORAI1
GNB1	4.03418155975635e-34	0.481058170186968	0.298	0.234	1.26572446437356e-29	NK cells	GNB1
AHNAK	5.94243558498982e-34	0.270187489230905	0.525	0.45	1.86443916479056e-29	NK cells	AHNAK
WASF2	1.8009185692496e-33	0.41815402807158	0.324	0.259	5.65038201102061e-29	NK cells	WASF2
SP100	3.53990190852528e-33	0.399557947284087	0.32	0.254	1.11064422379981e-28	NK cells	SP100
PARP8	3.78213261898764e-33	0.251617376503947	0.402	0.319	1.18664410920737e-28	NK cells	PARP8
RPS19BP1	1.83008470577106e-32	0.454603576557449	0.303	0.241	5.7418907643567e-28	NK cells	RPS19BP1
NUFIP2	2.83743374764666e-32	0.431998800150268	0.278	0.215	8.90244838324139e-28	NK cells	NUFIP2
SRSF11	3.51401987028474e-32	0.295289550354699	0.454	0.384	1.10252373430184e-27	NK cells	SRSF11
SLTM	4.20644146141961e-32	0.419206481751093	0.329	0.267	1.3197710085204e-27	NK cells	SLTM
LMAN2	6.25806050157548e-32	0.474343108328468	0.281	0.221	1.96346648236931e-27	NK cells	LMAN2
C6orf62	7.4404335690591e-32	0.423008782661444	0.294	0.23	2.33443603229229e-27	NK cells	C6orf62
HNRNPD	9.8423864389596e-32	0.363932093708319	0.352	0.285	3.08804874522357e-27	NK cells	HNRNPD
SKAP1	1.40224362022649e-31	0.381196003603975	0.282	0.216	4.3995393584606e-27	NK cells	SKAP1
SPCS3	2.92055068380741e-31	0.429189945929941	0.345	0.282	9.16322777044573e-27	NK cells	SPCS3
IFI16	3.17813835468785e-31	0.270206455116871	0.402	0.325	9.97140908783313e-27	NK cells	IFI16
AAK1	4.30424271496216e-31	0.367953215799792	0.344	0.278	1.35045615181938e-26	NK cells	AAK1
RAB2A	4.83502764999602e-31	0.420695922228073	0.305	0.243	1.51698992518625e-26	NK cells	RAB2A
DYNC1H1	1.46980762060612e-30	0.416451458856513	0.358	0.297	4.61152140965171e-26	NK cells	DYNC1H1
MXD4	4.00705075408841e-30	0.362518235695044	0.37	0.303	1.25721217409524e-25	NK cells	MXD4
CALR	5.35820519455199e-30	0.312219806018081	0.588	0.535	1.68113687979069e-25	NK cells	CALR
TAGAP	8.88310471151662e-30	0.334230997087938	0.372	0.302	2.78707410323834e-25	NK cells	TAGAP
ARID1B	1.27585619024466e-29	0.460182496673628	0.252	0.193	4.00299879689261e-25	NK cells	ARID1B
TCP1	3.6547602900499e-29	0.406385846042214	0.297	0.237	1.14668104100316e-24	NK cells	TCP1
UFM1	5.49934609268034e-29	0.436113360836365	0.278	0.22	1.72541983657846e-24	NK cells	UFM1
SEMA4D	5.9979348960103e-29	0.367104328176669	0.31	0.246	1.88185207362323e-24	NK cells	SEMA4D
DEK	6.41797792416658e-29	0.263271973470916	0.417	0.344	2.01364057370726e-24	NK cells	DEK
SEC11A	1.38802910310768e-28	0.391914964810283	0.343	0.285	4.35494131100034e-24	NK cells	SEC11A
SH3KBP1	2.03552601552567e-28	0.274263277559899	0.311	0.247	6.38646287371178e-24	NK cells	SH3KBP1
LRRFIP1	3.6127843283052e-28	0.263964305947711	0.525	0.461	1.13351108300576e-23	NK cells	LRRFIP1
YY1	1.24614444478932e-27	0.397726093767456	0.337	0.282	3.9097781955265e-23	NK cells	YY1
PCBP1	1.62894908077481e-27	0.286561944714636	0.464	0.402	5.11082774093097e-23	NK cells	PCBP1
NKTR	9.79118880581438e-27	0.342856110071102	0.343	0.282	3.07198548782426e-22	NK cells	NKTR
CSNK1D	1.1144800379192e-26	0.436634153425886	0.289	0.233	3.49668111897149e-22	NK cells	CSNK1D
PSAP	1.52133453045097e-26	0.328635152187022	0.262	0.203	4.77318708928992e-22	NK cells	PSAP
RTN4	2.25796268419277e-26	0.340255419102495	0.351	0.292	7.08435792165481e-22	NK cells	RTN4
SPSB3	2.61641990449848e-26	0.388065799239768	0.252	0.196	8.20901745036398e-22	NK cells	SPSB3
PNPLA8	3.57949830676973e-26	0.415194627099184	0.276	0.219	1.123067593749e-21	NK cells	PNPLA8
HNRNPAB	8.08918649536341e-26	0.293148454040052	0.405	0.344	2.53798226292027e-21	NK cells	HNRNPAB
IVNS1ABP	1.54311049200067e-25	0.317873598722049	0.396	0.336	4.84150916865211e-21	NK cells	IVNS1ABP
GNG5	1.77858426593731e-25	0.297303049249802	0.416	0.355	5.58030813437831e-21	NK cells	GNG5
LAMTOR4	1.92516510143054e-25	0.292824659362269	0.369	0.308	6.04020550573833e-21	NK cells	LAMTOR4
CLK1	2.7247236717751e-25	0.271364315001524	0.442	0.379	8.54882052019439e-21	NK cells	CLK1
AHSA1	3.89784024063625e-24	0.365192892307189	0.274	0.219	1.22294737549962e-19	NK cells	AHSA1
OPTN	5.76491489429565e-24	0.379143393990974	0.267	0.214	1.80874204808526e-19	NK cells	OPTN
STUB1	6.3070711305041e-24	0.406199789893871	0.279	0.227	1.97884356719566e-19	NK cells	STUB1
VAMP8	1.0731662188237e-23	0.330042741719097	0.368	0.313	3.36705901155935e-19	NK cells	VAMP8
SNHG15	1.15762492246883e-23	0.325320050354078	0.349	0.293	3.63204819424596e-19	NK cells	SNHG15
GNAI3	8.80107690329098e-23	0.364017231912962	0.281	0.229	2.76133787840754e-18	NK cells	GNAI3
AKAP9	2.06091684020845e-22	0.333649234059942	0.315	0.261	6.46612658615403e-18	NK cells	AKAP9
HNRNPL	3.08619382073948e-22	0.385620685107755	0.271	0.22	9.68293311257013e-18	NK cells	HNRNPL
SELENOW	2.53017193252474e-21	0.253812675300701	0.355	0.299	7.93841443829638e-17	NK cells	SELENOW
WDR83OS	3.88076871408123e-21	0.273937879658173	0.373	0.319	1.21759118404299e-16	NK cells	WDR83OS
USP16	3.92267119887958e-21	0.371291305015746	0.28	0.231	1.23073808864847e-16	NK cells	USP16
AC016831.7	8.4295776367642e-21	0.312865515330823	0.271	0.217	2.64477998353477e-16	NK cells	AC016831.7
PRR13	1.02705240532592e-20	0.38781978906961	0.277	0.23	3.22237692171007e-16	NK cells	PRR13
SNX6	2.69064561446025e-20	0.351225280387324	0.296	0.248	8.44190061536904e-16	NK cells	SNX6
CENPC	2.69682886477708e-20	0.363061552489522	0.25	0.202	8.46130056323807e-16	NK cells	CENPC
PAFAH1B1	4.57737784614005e-20	0.359185432527039	0.287	0.24	1.43615229922644e-15	NK cells	PAFAH1B1
U2SURP	9.58291404765471e-20	0.279916544255595	0.301	0.25	3.00663928245166e-15	NK cells	U2SURP
FAM96B	1.26546617904111e-19	0.340708848986517	0.298	0.25	3.97040013674148e-15	NK cells	FAM96B
TPR	2.0236323992756e-19	0.297875003130002	0.3	0.249	6.34914665272721e-15	NK cells	TPR
DNTTIP2	2.50653527763328e-19	0.320809903767787	0.342	0.294	7.86425443357443e-15	NK cells	DNTTIP2
NFKBIZ	3.03310619162789e-19	0.38524014783702	0.268	0.221	9.5163706762325e-15	NK cells	NFKBIZ
TIPARP	4.71616507264052e-19	0.306986578585746	0.307	0.256	1.47969679154096e-14	NK cells	TIPARP
P4HB	6.29028245758234e-19	0.383489193670746	0.259	0.215	1.97357612106646e-14	NK cells	P4HB
PPP4R3A	8.13777017361734e-19	0.303222439185837	0.314	0.263	2.55322539197244e-14	NK cells	PPP4R3A
CD46	8.18689962447238e-19	0.367763152750602	0.252	0.209	2.56863975717821e-14	NK cells	CD46
SRSF10	9.29137503085405e-19	0.334462279107558	0.3	0.255	2.91516891593046e-14	NK cells	SRSF10
YTHDC1	1.38017409638617e-18	0.319229287931639	0.298	0.252	4.33029622741162e-14	NK cells	YTHDC1
TRAPPC1	1.90672690009633e-18	0.393750379045151	0.268	0.225	5.98235564905225e-14	NK cells	TRAPPC1
KDM2A	2.34635432664862e-18	0.304607756987505	0.293	0.244	7.36168669986005e-14	NK cells	KDM2A
BSG	2.41404928417719e-18	0.35591482881084	0.294	0.25	7.57407962910592e-14	NK cells	BSG
SUPT4H1	4.6421222351644e-18	0.399324882067892	0.265	0.223	1.45646585128283e-13	NK cells	SUPT4H1
DHX36	5.47412739052104e-18	0.323684400031109	0.347	0.303	1.71750746877598e-13	NK cells	DHX36
JOSD1	1.00800581816265e-17	0.258216389237487	0.349	0.298	3.16261825448532e-13	NK cells	JOSD1
SMARCA5	1.72015416303378e-17	0.268689274702319	0.341	0.292	5.39698368651848e-13	NK cells	SMARCA5
TBCB	2.40057016001495e-17	0.266280536077191	0.269	0.222	7.53178887704692e-13	NK cells	TBCB
SYF2	7.6668418314742e-17	0.254343349102666	0.377	0.332	2.40547162462503e-12	NK cells	SYF2
STAG2	9.95825510980317e-17	0.351101105919426	0.252	0.211	3.12440254070075e-12	NK cells	STAG2
PRDM2	1.5283094134241e-16	0.327229650863162	0.253	0.209	4.79507078461812e-12	NK cells	PRDM2
KMT2A	2.14451454416241e-16	0.303540654405093	0.277	0.233	6.72841438230955e-12	NK cells	KMT2A
HNRNPR	2.1864915894006e-16	0.319593271034797	0.304	0.262	6.86011736174438e-12	NK cells	HNRNPR
RNPS1	6.15936798695627e-16	0.33174819832752	0.296	0.256	1.93250170590753e-11	NK cells	RNPS1
SF3B2	9.73053999294126e-15	0.292531514236276	0.279	0.239	3.05295692278532e-10	NK cells	SF3B2
SERINC1	1.07969087091846e-14	0.258917800007743	0.324	0.279	3.38753010750666e-10	NK cells	SERINC1
TMF1	1.86693380426581e-14	0.296054483315796	0.268	0.227	5.85750481088398e-10	NK cells	TMF1
KRR1	4.09382248927331e-14	0.363027122073706	0.251	0.215	1.2844368060095e-09	NK cells	KRR1
BRK1	4.23350541922955e-14	0.284890900414708	0.296	0.257	1.32826232528327e-09	NK cells	BRK1
PHF20	6.28596370599343e-14	0.29852495122248	0.305	0.266	1.97222111275544e-09	NK cells	PHF20
SERPINB9	1.60937400952294e-13	0.250781798976191	0.272	0.229	5.04941095487823e-09	NK cells	SERPINB9
FNBP4	1.76723136197568e-13	0.283336853836587	0.256	0.218	5.54468839819868e-09	NK cells	FNBP4
RAB21	2.04170424290278e-13	0.287796311308419	0.295	0.256	6.40584706210748e-09	NK cells	RAB21
MPHOSPH8	1.21932850899233e-12	0.280996296058778	0.287	0.252	3.82564319696343e-08	NK cells	MPHOSPH8
MIER1	7.17735352491537e-12	0.258611001649668	0.277	0.242	2.2518946684422e-07	NK cells	MIER1
MED10	1.30547095904793e-11	0.2586589751189	0.307	0.271	4.09591513401287e-07	NK cells	MED10
NDUFA2	5.97938449678401e-11	0.251088122012437	0.281	0.247	1.87603188586598e-06	NK cells	NDUFA2
BRD4	1.54002094069276e-09	0.286846733558468	0.263	0.233	4.83181570142355e-05	NK cells	BRD4
IL7R	0	1.05297189732332	0.915	0.503	0	Helper T cells	IL7R
LTB	0	1.16294613183034	0.691	0.314	0	Helper T cells	LTB
CCR7	0	2.05369659870565	0.493	0.136	0	Helper T cells	CCR7
GPR183	0	1.29007679302053	0.581	0.251	0	Helper T cells	GPR183
SPOCK2	0	0.64337126316431	0.632	0.391	0	Helper T cells	SPOCK2
LDHB	0	0.726797309192042	0.664	0.424	0	Helper T cells	LDHB
RNASET2	0	0.971962164445248	0.538	0.302	0	Helper T cells	RNASET2
LEPROTL1	0	0.528148014934912	0.825	0.591	0	Helper T cells	LEPROTL1
FXYD5	0	0.676647689509223	0.747	0.516	0	Helper T cells	FXYD5
SF1	0	0.736911592240017	0.678	0.454	0	Helper T cells	SF1
NOP53	0	0.694609391901076	0.745	0.527	0	Helper T cells	NOP53
EIF3E	0	0.717951890887423	0.64	0.429	0	Helper T cells	EIF3E
RPS20	0	0.797073560379117	0.782	0.591	0	Helper T cells	RPS20
LMNA	0	0.65972906723992	0.729	0.538	0	Helper T cells	LMNA
RPL7	0	0.576040285481203	0.86	0.679	0	Helper T cells	RPL7
RPL23	0	0.758413193063584	0.921	0.75	0	Helper T cells	RPL23
MCUB	0	0.921463420468221	0.352	0.181	0	Helper T cells	MCUB
RPL4	0	0.60276449145262	0.849	0.678	0	Helper T cells	RPL4
SARAF	0	0.748696584959194	0.978	0.808	0	Helper T cells	SARAF
IRS2	0	1.04398579344023	0.307	0.144	0	Helper T cells	IRS2
EZR	0	0.587591558708916	0.854	0.696	0	Helper T cells	EZR
ANXA1	0	0.737756486477055	0.822	0.669	0	Helper T cells	ANXA1
VIM	0	0.59482580145921	0.95	0.802	0	Helper T cells	VIM
RPS10	0	0.454422280391409	0.874	0.728	0	Helper T cells	RPS10
RPL13A	0	0.6192029825154	0.91	0.774	0	Helper T cells	RPL13A
RPLP0	0	0.565756516458296	0.928	0.793	0	Helper T cells	RPLP0
RPL22	0	0.677346159038059	0.957	0.833	0	Helper T cells	RPL22
RPL38	0	0.529126709361195	0.948	0.83	0	Helper T cells	RPL38
ZFP36L2	0	0.405912885361574	0.937	0.825	0	Helper T cells	ZFP36L2
RPL37A	0	0.543618488221044	0.943	0.835	0	Helper T cells	RPL37A
EEF1B2	0	0.666031932623082	0.964	0.858	0	Helper T cells	EEF1B2
RPS11	0	0.744762149917123	0.943	0.839	0	Helper T cells	RPS11
RPSA	0	0.667725776093535	0.971	0.868	0	Helper T cells	RPSA
RPL27A	0	0.670198333486627	0.986	0.901	0	Helper T cells	RPL27A
RPL10A	0	0.660350404783995	0.985	0.901	0	Helper T cells	RPL10A
RACK1	0	0.50809414919096	0.974	0.895	0	Helper T cells	RACK1
RPS16	0	0.63450538457688	0.989	0.911	0	Helper T cells	RPS16
RPL27	0	0.362212192621361	0.97	0.901	0	Helper T cells	RPL27
UBA52	0	0.505680557361565	0.983	0.916	0	Helper T cells	UBA52
NACA	0	0.478832097390069	0.98	0.918	0	Helper T cells	NACA
RPS5	0	0.592861202984427	0.99	0.934	0	Helper T cells	RPS5
RPL23A	0	0.51593885280617	0.99	0.937	0	Helper T cells	RPL23A
RPS21	0	0.279726830683138	0.984	0.933	0	Helper T cells	RPS21
RPL6	0	0.437619900092397	0.98	0.931	0	Helper T cells	RPL6
RPL35	0	0.336552859256385	0.985	0.936	0	Helper T cells	RPL35
RPLP2	0	0.452766380058064	0.992	0.948	0	Helper T cells	RPLP2
RPL5	0	0.609767915823033	0.994	0.951	0	Helper T cells	RPL5
RPS2	0	0.472906371662038	0.996	0.963	0	Helper T cells	RPS2
RPS9	0	0.571245950395697	0.997	0.964	0	Helper T cells	RPS9
RPL9	0	0.703695876948425	0.997	0.964	0	Helper T cells	RPL9
RPS25	0	0.556886874756281	0.997	0.965	0	Helper T cells	RPS25
RPL29	0	0.50143257894157	0.996	0.965	0	Helper T cells	RPL29
RPL24	0	0.393202955308164	0.995	0.964	0	Helper T cells	RPL24
RPL26	0	0.426634832735529	0.998	0.967	0	Helper T cells	RPL26
RPL21	0	0.542641842340228	0.995	0.965	0	Helper T cells	RPL21
RPS8	0	0.779790190828308	0.998	0.969	0	Helper T cells	RPS8
RPS6	0	0.746434921714269	0.997	0.97	0	Helper T cells	RPS6
RPL7A	0	0.414313439039339	0.998	0.971	0	Helper T cells	RPL7A
RPL15	0	0.386288208741223	0.995	0.968	0	Helper T cells	RPL15
RPL37	0	0.468386445223697	0.997	0.971	0	Helper T cells	RPL37
RPS13	0	0.626169567145494	0.997	0.971	0	Helper T cells	RPS13
RPL8	0	0.481577800798051	0.997	0.971	0	Helper T cells	RPL8
RPL35A	0	0.461714481834536	0.997	0.972	0	Helper T cells	RPL35A
RPL14	0	0.496667396725934	0.996	0.971	0	Helper T cells	RPL14
RPL36	0	0.524201756744064	0.998	0.973	0	Helper T cells	RPL36
RPS4X	0	0.608417096598322	0.999	0.975	0	Helper T cells	RPS4X
RPL12	0	0.502851367061462	0.998	0.974	0	Helper T cells	RPL12
RPS7	0	0.451234145193372	0.998	0.974	0	Helper T cells	RPS7
RPL41	0	0.3691151467714	1	0.978	0	Helper T cells	RPL41
FTH1	0	0.686078021106871	0.999	0.98	0	Helper T cells	FTH1
RPS29	0	0.518525347206715	0.998	0.979	0	Helper T cells	RPS29
RPL18	0	0.518762801686967	0.999	0.982	0	Helper T cells	RPL18
RPL3	0	0.643556655754538	0.999	0.983	0	Helper T cells	RPL3
RPS15A	0	0.461003447882869	1	0.985	0	Helper T cells	RPS15A
RPS23	0	0.584301586183561	1	0.985	0	Helper T cells	RPS23
RPL19	0	0.586931138580488	0.999	0.986	0	Helper T cells	RPL19
RPL28	0	0.470624533991516	1	0.987	0	Helper T cells	RPL28
RPS3A	0	0.549660333252018	0.999	0.986	0	Helper T cells	RPS3A
TPT1	0	0.825060689246368	1	0.988	0	Helper T cells	TPT1
RPS14	0	0.550696976182257	0.999	0.987	0	Helper T cells	RPS14
RPS28	0	0.433274560446611	1	0.988	0	Helper T cells	RPS28
RPL34	0	0.630160428805526	0.999	0.988	0	Helper T cells	RPL34
RPL11	0	0.686678378518651	0.999	0.988	0	Helper T cells	RPL11
RPL18A	0	0.592238897436363	0.999	0.988	0	Helper T cells	RPL18A
RPL39	0	0.439521917989419	0.999	0.989	0	Helper T cells	RPL39
RPS18	0	0.665071750393674	1	0.99	0	Helper T cells	RPS18
EEF1A1	0	0.670431142623934	1	0.99	0	Helper T cells	EEF1A1
RPL30	0	0.573221972494478	1	0.991	0	Helper T cells	RPL30
RPS12	0	0.611596352320425	1	0.992	0	Helper T cells	RPS12
RPS15	0	0.374506075795542	0.999	0.991	0	Helper T cells	RPS15
RPL32	0	0.662483187202378	0.999	0.991	0	Helper T cells	RPL32
RPS3	0	0.49403220120356	1	0.993	0	Helper T cells	RPS3
RPL10	0	0.524154785851314	1	0.994	0	Helper T cells	RPL10
RPS19	0	0.319341856451882	1	0.995	0	Helper T cells	RPS19
RPS27A	0	0.557763396685774	1	0.995	0	Helper T cells	RPS27A
RPL13	0	0.668392576588849	1	0.997	0	Helper T cells	RPL13
RPLP1	0	0.498352280664038	1	0.998	0	Helper T cells	RPLP1
RPS27	0	0.313984430383404	1	0.999	0	Helper T cells	RPS27
AQP3	2.77410228242431e-303	1.03539374411812	0.275	0.126	8.70374591110628e-299	Helper T cells	AQP3
BCL11B	1.28455835112591e-302	0.815603390375201	0.429	0.245	4.03030182665754e-298	Helper T cells	BCL11B
SOCS3	5.864233585679e-286	1.11816845809582	0.317	0.165	1.83990328750679e-281	Helper T cells	SOCS3
PFDN5	1.08206395815149e-282	0.327697133795698	0.946	0.867	3.39497566870031e-278	Helper T cells	PFDN5
EEF1D	2.72279102017787e-280	0.352587472174884	0.947	0.864	8.54275682580807e-276	Helper T cells	EEF1D
RCAN3	9.90555056372475e-279	0.90573474144241	0.315	0.16	3.10786648936864e-274	Helper T cells	RCAN3
ANKRD12	2.43810608016263e-273	0.675041990712387	0.609	0.434	7.64955782651024e-269	Helper T cells	ANKRD12
FOXP1	5.9631308240857e-264	0.726366621540019	0.467	0.291	1.87093229605689e-259	Helper T cells	FOXP1
SLC2A3	1.3505508937422e-260	0.643522215231061	0.549	0.363	4.23735342911614e-256	Helper T cells	SLC2A3
RGCC	4.78770400375038e-258	0.335930484166385	0.882	0.686	1.50214213117668e-253	Helper T cells	RGCC
TCF7	1.16131846087691e-248	0.950244469687038	0.258	0.124	3.64363667100132e-244	Helper T cells	TCF7
TNFAIP8	1.76398078286901e-246	0.759948534759883	0.379	0.219	5.53448970625152e-242	Helper T cells	TNFAIP8
FAM107B	1.7674390617274e-245	0.55043694444145	0.627	0.44	5.5453400561697e-241	Helper T cells	FAM107B
TOMM7	3.81395292518068e-245	0.418157892181865	0.817	0.674	1.19662773027544e-240	Helper T cells	TOMM7
BTF3	7.74117313204377e-239	0.343618302270869	0.914	0.801	2.42879307017873e-234	Helper T cells	BTF3
FYB1	2.02524438594537e-237	0.596773720393052	0.569	0.393	6.35420426090361e-233	Helper T cells	FYB1
SMCHD1	8.45493674192434e-237	0.595628739480626	0.643	0.478	2.65273640277876e-232	Helper T cells	SMCHD1
NDFIP1	3.4861883827059e-235	0.701690222094778	0.497	0.334	1.09379160507398e-230	Helper T cells	NDFIP1
ARID5A	6.95044499913731e-230	0.662630650263302	0.447	0.278	2.18070211847933e-225	Helper T cells	ARID5A
PPP1CB	1.18961491514485e-225	0.497658603145791	0.674	0.503	3.73241679626697e-221	Helper T cells	PPP1CB
RILPL2	1.15217651084977e-220	0.739501592557299	0.396	0.242	3.61495380279116e-216	Helper T cells	RILPL2
EEF2	3.39531978246026e-220	0.451944984353417	0.735	0.575	1.06528158174691e-215	Helper T cells	EEF2
TMEM123	2.60866066924778e-217	0.671783892314639	0.418	0.264	8.18467284976491e-213	Helper T cells	TMEM123
CRYBG1	1.30797577052996e-208	0.583918921785511	0.508	0.34	4.10377398003776e-204	Helper T cells	CRYBG1
RPS17	2.17651451305758e-207	0.871174105617639	0.286	0.157	6.82881428471815e-203	Helper T cells	RPS17
SRGN	1.14267286736653e-206	0.272936901036451	0.986	0.901	3.5851361213625e-202	Helper T cells	SRGN
NPM1	1.0096382836255e-192	0.27512357356502	0.938	0.84	3.167740114875e-188	Helper T cells	NPM1
NAP1L1	7.95351714546094e-191	0.449875947581184	0.658	0.5	2.49541600438837e-186	Helper T cells	NAP1L1
HINT1	6.00816999643486e-189	0.340111599696098	0.838	0.706	1.88506333638144e-184	Helper T cells	HINT1
NDUFV2	3.12953283962836e-186	0.562440271614813	0.456	0.302	9.81890928433399e-182	Helper T cells	NDUFV2
CD481	4.15744454186303e-182	0.473410969473123	0.539	0.371	1.30439822500953e-177	Helper T cells	CD48
IRF2BP2	6.94698957379007e-179	0.643184433970994	0.408	0.268	2.17961797877663e-174	Helper T cells	IRF2BP2
ITM2A	3.03231060750737e-176	0.442636191783695	0.539	0.37	9.51387453105437e-172	Helper T cells	ITM2A
KLF21	5.38040356797173e-175	0.458345896216502	0.678	0.528	1.68810161945113e-170	Helper T cells	KLF2
FAM177A1	7.20373735475498e-173	0.466947517534253	0.615	0.467	2.26017259505438e-168	Helper T cells	FAM177A1
SATB1	4.92941963349195e-172	0.788728822203702	0.27	0.153	1.5466054100081e-167	Helper T cells	SATB1
RPL36AL	3.47138291340047e-171	0.261264931430111	0.937	0.851	1.0891463890794e-166	Helper T cells	RPL36AL
IDS	1.7427523050762e-170	0.477272136743907	0.604	0.45	5.46788535717658e-166	Helper T cells	IDS
EML4	1.42356983237165e-162	0.495084600448167	0.517	0.373	4.46645034906606e-158	Helper T cells	EML4
PLK3	2.28140459885872e-159	0.573331519303976	0.334	0.205	7.15790692891922e-155	Helper T cells	PLK3
ICOS	1.73834698445117e-158	0.482958175389978	0.329	0.198	5.45406366371555e-154	Helper T cells	ICOS
CREM	1.09109931025455e-154	0.335281739568538	0.772	0.615	3.42332408592364e-150	Helper T cells	CREM
CD44	2.15215726144724e-153	0.307920884257069	0.755	0.597	6.75239340779072e-149	Helper T cells	CD44
PIM1	3.72716961771792e-153	0.696540451356412	0.278	0.164	1.169399467559e-148	Helper T cells	PIM1
PBXIP1	2.91966849437966e-152	0.528291160528545	0.357	0.226	9.16045990111617e-148	Helper T cells	PBXIP1
ARHGAP15	1.75900212146599e-151	0.64628217249067	0.271	0.158	5.51886915609954e-147	Helper T cells	ARHGAP15
WDR74	4.46244474135018e-148	0.762282916203023	0.273	0.164	1.40009203759862e-143	Helper T cells	WDR74
RGS10	4.04584096400587e-146	0.530299157044708	0.375	0.244	1.26938260245684e-141	Helper T cells	RGS10
PMEPA1	2.64076509460913e-143	0.618546535132686	0.284	0.171	8.28540048433613e-139	Helper T cells	PMEPA1
CCNI	4.95783145284609e-143	0.350342936401172	0.72	0.585	1.55551961833046e-138	Helper T cells	CCNI
TOMM20	7.49172211916875e-143	0.374803550912289	0.654	0.505	2.3505278148892e-138	Helper T cells	TOMM20
SOD2	1.08673903805818e-138	0.647734449094795	0.309	0.197	3.40964373190754e-134	Helper T cells	SOD2
ARL4A	5.14987567947861e-137	0.490778196661938	0.435	0.306	1.61577349443641e-132	Helper T cells	ARL4A
YPEL5	4.92363768197538e-135	0.370449853749059	0.693	0.555	1.54479132271977e-130	Helper T cells	YPEL5
EIF3L	3.73373098574612e-133	0.585525801561773	0.294	0.182	1.17145809677784e-128	Helper T cells	EIF3L
CD6	3.03292097455138e-129	0.538375970775742	0.27	0.162	9.51578955765495e-125	Helper T cells	CD6
PER1	7.22808050365971e-127	0.416043711968236	0.418	0.285	2.26781025802323e-122	Helper T cells	PER1
PTGER41	2.03647422404197e-126	0.391820957509293	0.491	0.352	6.38943787793168e-122	Helper T cells	PTGER4
ARL4C1	1.9115465841949e-124	0.260666971414552	0.762	0.616	5.9974774079115e-120	Helper T cells	ARL4C
GIMAP7	1.23101263492133e-123	0.499371940665512	0.274	0.169	3.86230214206567e-119	Helper T cells	GIMAP7
ABRACL	3.55062788253778e-122	0.43275602073861	0.454	0.327	1.11400949814623e-117	Helper T cells	ABRACL
KLF31	4.50782479172242e-120	0.59755851992212	0.299	0.195	1.41433002840291e-115	Helper T cells	KLF3
ANP32B	4.12088782243651e-117	0.371872038912852	0.515	0.378	1.29292855428946e-112	Helper T cells	ANP32B
CNOT6L	1.61876869767327e-116	0.267867357883045	0.716	0.558	5.0788867889499e-112	Helper T cells	CNOT6L
RPS4Y1	2.29491404018946e-116	0.724918447132942	0.377	0.287	7.20029280109444e-112	Helper T cells	RPS4Y1
RPL17	2.83910753964224e-116	0.451708530099704	0.355	0.236	8.90769990562754e-112	Helper T cells	RPL17
GSPT1	3.71732936203376e-116	0.424575360778524	0.499	0.376	1.16631208733809e-111	Helper T cells	GSPT1
OSBPL8	7.59477749475843e-115	0.530271982483607	0.376	0.266	2.38286143898046e-110	Helper T cells	OSBPL8
RORA1	1.45688344617304e-114	0.349048219934644	0.536	0.398	4.5709718123679e-110	Helper T cells	RORA
TMEM243	5.9557141833388e-113	0.484540823907752	0.308	0.2	1.86860532502255e-108	Helper T cells	TMEM243
SERP1	1.6497626391313e-112	0.312262160904081	0.673	0.54	5.17613028027444e-108	Helper T cells	SERP1
RPS26	2.19490451166434e-112	0.270052706765955	0.864	0.808	6.88651290534687e-108	Helper T cells	RPS26
USP36	2.27578439113682e-112	0.632879525747121	0.263	0.168	7.14027352719176e-108	Helper T cells	USP36
RBMS1	1.9732283611578e-111	0.641291998655854	0.286	0.19	6.1910039831326e-107	Helper T cells	RBMS1
NR3C1	5.04810353918991e-111	0.459752168858801	0.515	0.398	1.58384248542083e-106	Helper T cells	NR3C1
FKBP5	3.8701085081415e-110	0.355884466500208	0.492	0.36	1.21424654442939e-105	Helper T cells	FKBP5
SGK1	1.37143481367802e-109	0.597701199204971	0.261	0.168	4.30287672791479e-105	Helper T cells	SGK1
SNX9	4.07684910706911e-109	0.508190322040965	0.261	0.164	1.27911140734293e-104	Helper T cells	SNX9
COMMD6	6.00036812858775e-102	0.251589789887282	0.756	0.637	1.88261550034441e-97	Helper T cells	COMMD6
RPL36A	6.52950617095726e-101	0.383139529884522	0.407	0.289	2.04863256113784e-96	Helper T cells	RPL36A
HNRNPA0	8.97816693710056e-101	0.37010941232143	0.528	0.407	2.8168998765153e-96	Helper T cells	HNRNPA0
YIPF5	7.27669153329997e-100	0.648351729338141	0.276	0.187	2.28306196857287e-95	Helper T cells	YIPF5
JMJD1C	2.37612841663968e-98	0.39301703533292	0.466	0.349	7.45510290720701e-94	Helper T cells	JMJD1C
PDE3B	4.29205684171087e-98	0.496308181827186	0.253	0.161	1.34663283408679e-93	Helper T cells	PDE3B
JMY	9.72998948160644e-98	0.515359596723635	0.302	0.204	3.05278419985402e-93	Helper T cells	JMY
IL6ST	9.43670181755991e-96	0.48676300838024	0.274	0.181	2.96076519525942e-91	Helper T cells	IL6ST
RNF1251	8.4174148671178e-94	0.358227231388725	0.402	0.286	2.64096391455821e-89	Helper T cells	RNF125
EIF3F	1.74351924647844e-91	0.328613458071836	0.564	0.443	5.47029163582609e-87	Helper T cells	EIF3F
PDE4B	4.66599883273226e-91	0.336661775433095	0.43	0.313	1.46395713376975e-86	Helper T cells	PDE4B
ELF1	2.91514189208599e-87	0.262480121288908	0.734	0.613	9.14625768641981e-83	Helper T cells	ELF1
ATP1B3	2.33860314021595e-86	0.323239671572553	0.628	0.516	7.33736735242753e-82	Helper T cells	ATP1B3
EIF3H	7.89898573124981e-86	0.329911846119621	0.485	0.373	2.47830677317963e-81	Helper T cells	EIF3H
ARID5B	1.9780946452743e-85	0.252080107564642	0.505	0.387	6.20627194954811e-81	Helper T cells	ARID5B
PDCD4	3.91357794726841e-85	0.324655059525095	0.515	0.401	1.22788508095546e-80	Helper T cells	PDCD4
PPP1R2	7.15672988632979e-83	0.308571305696029	0.496	0.384	2.24542400183597e-78	Helper T cells	PPP1R2
NCK2	1.17755560863386e-82	0.425834399990873	0.25	0.164	3.69458072208874e-78	Helper T cells	NCK2
GLIPR1	1.38578333061678e-82	0.441152127936003	0.356	0.258	4.34789519981014e-78	Helper T cells	GLIPR1
LAPTM5	1.80469358619352e-82	0.266650736963445	0.573	0.445	5.66222612668216e-78	Helper T cells	LAPTM5
TSPYL1	1.03305651352953e-80	0.433575057746623	0.267	0.18	3.24121481119891e-76	Helper T cells	TSPYL1
ZNF331	1.999494178194e-78	0.318990501263562	0.567	0.456	6.27341298408368e-74	Helper T cells	ZNF331
CELF21	2.40851631567152e-78	0.281935187010387	0.524	0.405	7.55671994041939e-74	Helper T cells	CELF2
MAF	2.45512489328928e-78	0.445956936934111	0.371	0.279	7.70295435269511e-74	Helper T cells	MAF
CYTH11	1.60448982325906e-76	0.383024	0.362	0.266	5.03408682047529e-72	Helper T cells	CYTH1
ITK	1.76610620443347e-76	0.341701946838325	0.294	0.203	5.54115821641002e-72	Helper T cells	ITK
RSBN1	2.25066643668062e-76	0.412658996809416	0.289	0.202	7.06146594508546e-72	Helper T cells	RSBN1
HECA	4.62029384418131e-75	0.347223908870179	0.316	0.222	1.44961719361189e-70	Helper T cells	HECA
BAZ1A	1.06895738738503e-73	0.407080072784797	0.372	0.282	3.35385380292053e-69	Helper T cells	BAZ1A
BIRC3	4.80240181270281e-73	0.276863005015313	0.391	0.29	1.50675356873551e-68	Helper T cells	BIRC3
EIF4B	2.27607729324474e-72	0.329360627492297	0.427	0.329	7.14119250755537e-68	Helper T cells	EIF4B
DNAJB9	2.13439777617646e-71	0.373694039658373	0.306	0.218	6.69667302275363e-67	Helper T cells	DNAJB9
NSMCE3	2.36322011683486e-71	0.331215905176317	0.396	0.296	7.41460311656938e-67	Helper T cells	NSMCE3
ALG13	1.95256504504538e-70	0.493262674062284	0.284	0.204	6.12617282882987e-66	Helper T cells	ALG13
EVI2B	2.73435657481131e-69	0.315603563435956	0.323	0.231	8.57904375347048e-65	Helper T cells	EVI2B
SNU13	2.24847721028654e-65	0.259653172434759	0.582	0.474	7.05459724727403e-61	Helper T cells	SNU13
SMDT1	1.1805712285723e-64	0.342160655210634	0.38	0.292	3.70404222964558e-60	Helper T cells	SMDT1
CD551	7.31486293798617e-64	0.252843586900571	0.399	0.304	2.29503824679316e-59	Helper T cells	CD55
UXT	2.82650765319322e-63	0.269387272011977	0.533	0.433	8.86816776189372e-59	Helper T cells	UXT
NSA2	4.88153724813087e-62	0.298001640316497	0.389	0.301	1.53158231160106e-57	Helper T cells	NSA2
MZT2A	2.06708929669259e-61	0.251835520991209	0.454	0.356	6.48549266837301e-57	Helper T cells	MZT2A
SEPT6	9.53814811689726e-60	0.289239572903868	0.357	0.268	2.99259397167652e-55	Helper T cells	SEPT6
MAP3K2	1.68947799682727e-57	0.37257084631274	0.313	0.236	5.30073721504556e-53	Helper T cells	MAP3K2
SAMHD1	3.93121034434948e-56	0.39715983780825	0.26	0.188	1.23341724553965e-51	Helper T cells	SAMHD1
CAMLG	8.10817777618682e-56	0.351272818808046	0.329	0.251	2.54394077727861e-51	Helper T cells	CAMLG
MYCBP2	2.47796506826928e-55	0.322976571607702	0.35	0.27	7.77461540169486e-51	Helper T cells	MYCBP2
EVI2A	5.28575710974246e-53	0.287260713676864	0.272	0.196	1.6584062931817e-48	Helper T cells	EVI2A
MBP1	3.57653972912234e-49	0.255847755737024	0.37	0.288	1.12213934001213e-44	Helper T cells	MBP
EIF2S3	5.76341624068744e-49	0.332833698583307	0.259	0.192	1.80827184551568e-44	Helper T cells	EIF2S3
HNRNPUL1	4.29731619744514e-48	0.264748723526058	0.367	0.288	1.34828295694841e-43	Helper T cells	HNRNPUL1
ATP2B1	1.22922651218722e-47	0.25082602828845	0.425	0.342	3.8566981819874e-43	Helper T cells	ATP2B1
AKIRIN1	9.45707913726816e-47	0.272995569001744	0.364	0.286	2.96715857931789e-42	Helper T cells	AKIRIN1
TNRC6B	1.81591818203329e-46	0.28496840686283	0.369	0.295	5.69744329612945e-42	Helper T cells	TNRC6B
EIF3D	3.49208589788368e-43	0.290922658791705	0.344	0.275	1.095641950461e-38	Helper T cells	EIF3D
STAT3	6.01784960991343e-42	0.258116943745245	0.388	0.313	1.88810031511034e-37	Helper T cells	STAT3
ALKBH7	1.90052721887959e-36	0.30255101210089	0.258	0.201	5.9629041492347e-32	Helper T cells	ALKBH7
TTC3	1.96622953992781e-31	0.300639979531315	0.271	0.219	6.16904518152351e-27	Helper T cells	TTC3
CCL51	0	1.43922322494834	0.798	0.489	0	CD8+ T cells	CCL5
GZMK	0	2.00225555429952	0.436	0.161	0	CD8+ T cells	GZMK
CD8A	0	1.66053833198835	0.334	0.125	0	CD8+ T cells	CD8A
GZMA1	0	1.01908447795511	0.518	0.345	0	CD8+ T cells	GZMA
HLA-DRB1	0	0.907737814968198	0.562	0.39	0	CD8+ T cells	HLA-DRB1
DUSP4	0	0.919579169970728	0.404	0.233	0	CD8+ T cells	DUSP4
CXCR4	5.13858414055438e-308	0.490283196853475	0.888	0.846	1.61223077409894e-303	CD8+ T cells	CXCR4
CCL41	1.57252373094413e-270	0.47573041032687	0.575	0.377	4.93379320583721e-266	CD8+ T cells	CCL4
HLA-DQA1	4.73339727791855e-254	1.11101576710396	0.275	0.144	1.48510339594695e-249	CD8+ T cells	HLA-DQA1
HLA-DRB5	8.13040395110499e-253	1.24840001546216	0.28	0.151	2.55091423965919e-248	CD8+ T cells	HLA-DRB5
HLA-DRA	3.31191701275543e-251	1.00390944858557	0.499	0.376	1.03911396275202e-246	CD8+ T cells	HLA-DRA
HLA-DPA1	2.72308001089118e-249	0.919584402273386	0.449	0.31	8.54366353417106e-245	CD8+ T cells	HLA-DPA1
METRNL1	2.66459349603837e-245	0.660332115177651	0.525	0.371	8.36016209382037e-241	CD8+ T cells	METRNL
CD74	2.7473158869135e-245	0.711850330018772	0.612	0.498	8.6197035951911e-241	CD8+ T cells	CD74
GAPDH	6.92829001386135e-228	0.382423947278185	0.887	0.847	2.173750991849e-223	CD8+ T cells	GAPDH
COTL1	2.55720123326246e-218	0.805654014130161	0.463	0.333	8.02321886936098e-214	CD8+ T cells	COTL1
SLC7A5	1.33169611481661e-216	0.866252465341342	0.415	0.288	4.17819656023711e-212	CD8+ T cells	SLC7A5
HLA-DPB1	7.20728686196699e-215	0.858857559290558	0.453	0.328	2.26128625294214e-210	CD8+ T cells	HLA-DPB1
CCL4L21	8.85241730698118e-210	0.82804865949707	0.38	0.237	2.77744593006535e-205	CD8+ T cells	CCL4L2
RGCC1	3.60617699806925e-203	0.481978417735223	0.8	0.716	1.13143803314423e-198	CD8+ T cells	RGCC
CCL3L11	2.04151807968775e-202	0.560683645271277	0.261	0.142	6.40526297502032e-198	CD8+ T cells	CCL3L1
TUBA4A	1.7984254553711e-163	0.600623502718509	0.635	0.558	5.64255986622683e-159	CD8+ T cells	TUBA4A
RGS1	8.68257845082009e-161	0.630381357500414	0.564	0.44	2.7241589889448e-156	CD8+ T cells	RGS1
FABP5	2.25118165248435e-156	0.734708030121091	0.373	0.264	7.06308243466966e-152	CD8+ T cells	FABP5
LEPROTL11	6.85333675174191e-154	0.428552836292419	0.711	0.634	2.15023440585903e-149	CD8+ T cells	LEPROTL1
XCL21	3.22167503610151e-151	0.726045160976486	0.277	0.168	1.01080054257685e-146	CD8+ T cells	XCL2
CD631	2.94952406908178e-136	0.708348595696686	0.46	0.374	9.25413176674407e-132	CD8+ T cells	CD63
CST71	2.63844555642151e-134	0.298184267780476	0.56	0.418	8.27812293327248e-130	CD8+ T cells	CST7
LGALS3	1.14878317239458e-124	0.757421779004147	0.33	0.235	3.60430720338798e-120	CD8+ T cells	LGALS3
HCST1	1.68546902303499e-122	0.333452593230235	0.711	0.635	5.28815905977229e-118	CD8+ T cells	HCST
APOBEC3G1	6.57837726283762e-117	0.813184138231399	0.274	0.185	2.0639658662153e-112	CD8+ T cells	APOBEC3G
CD52	3.05932551494785e-110	0.634294700779867	0.627	0.558	9.59863380314889e-106	CD8+ T cells	CD52
CD3D	2.30625130883442e-109	0.365687687896863	0.715	0.639	7.23586348146799e-105	CD8+ T cells	CD3D
IGKC	5.31780687808405e-109	2.20426349454041	0.518	0.438	1.66846190799887e-104	CD8+ T cells	IGKC
HLA-DQB1	1.74077698023906e-103	0.767659012491504	0.286	0.202	5.46168777550004e-99	CD8+ T cells	HLA-DQB1
CYTOR	1.47312495028078e-101	0.742118600725233	0.34	0.256	4.62192953150594e-97	CD8+ T cells	CYTOR
SH3BGRL3	1.63618187835746e-100	0.322991359676917	0.853	0.844	5.13352064334653e-96	CD8+ T cells	SH3BGRL3
LGALS11	3.29702885006775e-94	0.552887698651904	0.487	0.409	1.03444280170876e-89	CD8+ T cells	LGALS1
CD3G	5.93399129333587e-94	0.527006009180976	0.5	0.423	1.86178976828413e-89	CD8+ T cells	CD3G
ALOX5AP	6.91990170798329e-89	0.60884462297897	0.405	0.328	2.17111916087976e-84	CD8+ T cells	ALOX5AP
ZFP36L21	9.03951789080648e-87	0.32284401195541	0.86	0.855	2.83614873824053e-82	CD8+ T cells	ZFP36L2
DUSP21	9.54702664375726e-78	0.346087858438498	0.74	0.7	2.99537960947884e-73	CD8+ T cells	DUSP2
IER5L	1.16136959575467e-73	0.712810192276502	0.255	0.185	3.64379710668028e-69	CD8+ T cells	IER5L
CD811	7.22888330375774e-72	0.438370576158196	0.465	0.406	2.26806213655399e-67	CD8+ T cells	CD81
JMJD61	5.45062459057246e-71	0.585791540989685	0.31	0.241	1.71013346529211e-66	CD8+ T cells	JMJD6
HMGB1	3.13189326834866e-64	0.32165201075964	0.764	0.741	9.82631512944392e-60	CD8+ T cells	HMGB1
PLP2	2.58628790466048e-59	0.552826722730363	0.35	0.293	8.11447830087227e-55	CD8+ T cells	PLP2
CKLF	5.86137427304369e-59	0.559368510160393	0.296	0.235	1.83900617816746e-54	CD8+ T cells	CKLF
PPDPF	1.01815932156244e-58	0.402786224942422	0.506	0.461	3.19447487140216e-54	CD8+ T cells	PPDPF
PTPN221	1.41508022102342e-58	0.554046375942026	0.351	0.291	4.43981419346097e-54	CD8+ T cells	PTPN22
NDUFS5	2.67685484571499e-58	0.343294670498208	0.578	0.543	8.3986320784308e-54	CD8+ T cells	NDUFS5
CLEC2B1	2.98822591369782e-55	0.404214891337793	0.466	0.406	9.37555880422693e-51	CD8+ T cells	CLEC2B
LDHA	7.9392216099202e-55	0.330613913801792	0.678	0.668	2.49093078011246e-50	CD8+ T cells	LDHA
CALM2	1.19882558762945e-54	0.267578233892909	0.704	0.692	3.76131528118741e-50	CD8+ T cells	CALM2
PARP81	1.41170832804904e-54	0.493973595827735	0.371	0.314	4.42923487925386e-50	CD8+ T cells	PARP8
CTSW1	2.29658260565398e-52	0.384029966894351	0.329	0.261	7.20552792523936e-48	CD8+ T cells	CTSW
PGK1	3.37192208292703e-52	0.427252924139624	0.501	0.468	1.05794055351836e-47	CD8+ T cells	PGK1
PDE4B1	7.33600447442279e-52	0.419388082330402	0.389	0.328	2.30167140385015e-47	CD8+ T cells	PDE4B
RUNX31	2.90801967909261e-51	0.300075646166502	0.552	0.494	9.12391174315307e-47	CD8+ T cells	RUNX3
TRBC2	3.85883958615741e-51	0.276042060243372	0.658	0.606	1.21071092015689e-46	CD8+ T cells	TRBC2
ANXA11	2.16252280369747e-50	0.263754556570189	0.734	0.703	6.78491529660083e-46	CD8+ T cells	ANXA1
ITM2A1	7.60846599115621e-50	0.311166936858872	0.463	0.399	2.38715620472526e-45	CD8+ T cells	ITM2A
CD96	1.94976276164313e-49	0.500638116361026	0.342	0.289	6.11738066465532e-45	CD8+ T cells	CD96
ANKRD28	9.16582144619762e-49	0.603786057042931	0.259	0.205	2.8757764787445e-44	CD8+ T cells	ANKRD28
PDCL3	9.32056115874537e-49	0.525910285756612	0.369	0.324	2.92432606355636e-44	CD8+ T cells	PDCL3
MYADM	1.05788562090008e-48	0.350637442228485	0.47	0.416	3.31911613557399e-44	CD8+ T cells	MYADM
SAMSN1	1.7588006128117e-46	0.335045218710995	0.55	0.508	5.51823692269671e-42	CD8+ T cells	SAMSN1
HERPUD1	2.2042780870378e-44	0.31026575145504	0.559	0.526	6.9159224980811e-40	CD8+ T cells	HERPUD1
ISG201	3.72584556440606e-43	0.263914776736882	0.656	0.632	1.1689840458324e-38	CD8+ T cells	ISG20
CD991	1.26118447025211e-41	0.280769209206854	0.576	0.552	3.956966275416e-37	CD8+ T cells	CD99
CRIP1	8.40257015598277e-41	0.298258193625622	0.55	0.512	2.6363063864396e-36	CD8+ T cells	CRIP1
HOPX1	4.47372426361749e-39	0.486123187303098	0.286	0.236	1.40363098770999e-34	CD8+ T cells	HOPX
TRAC	7.70355509341848e-39	0.300802770583496	0.509	0.456	2.41699041056005e-34	CD8+ T cells	TRAC
DYNLL1	3.18218066650945e-36	0.260279707025516	0.691	0.69	9.98409184117341e-32	CD8+ T cells	DYNLL1
HMGB2	6.63276270431036e-36	0.472510126692241	0.44	0.409	2.08102929847737e-31	CD8+ T cells	HMGB2
CD71	1.58201651995858e-34	0.36337558112265	0.507	0.475	4.96357683137003e-30	CD8+ T cells	CD7
ANXA5	3.84913781950706e-33	0.540721176098285	0.291	0.255	1.20766699087034e-28	CD8+ T cells	ANXA5
LSP11	2.05968790717765e-32	0.327508793788062	0.394	0.352	6.46227080876987e-28	CD8+ T cells	LSP1
GUK1	1.56266054455436e-31	0.273031591053549	0.58	0.577	4.90284745853931e-27	CD8+ T cells	GUK1
POLR2L	2.02255523007968e-30	0.323414093408351	0.475	0.452	6.34576703437499e-26	CD8+ T cells	POLR2L
RABAC1	2.45562202816162e-30	0.388325860680689	0.394	0.364	7.70451411335709e-26	CD8+ T cells	RABAC1
CD2	6.57650432629413e-30	0.263376776268798	0.613	0.572	2.06337823237478e-25	CD8+ T cells	CD2
EMB	1.20875287885342e-29	0.378063768541294	0.355	0.319	3.7924621574026e-25	CD8+ T cells	EMB
PIK3R11	1.33946823998389e-28	0.262676977184567	0.506	0.471	4.20258160294946e-24	CD8+ T cells	PIK3R1
TERF2IP	2.39205351421724e-27	0.500876695356936	0.317	0.287	7.50506790085658e-23	CD8+ T cells	TERF2IP
TGFB11	5.56761051259265e-27	0.266034620375865	0.515	0.49	1.74683779832594e-22	CD8+ T cells	TGFB1
ID21	6.44443249860238e-27	0.430268329569835	0.485	0.457	2.0219406964365e-22	CD8+ T cells	ID2
REEP5	2.27530185047586e-25	0.407847596758261	0.328	0.299	7.13875955586801e-21	CD8+ T cells	REEP5
JPT1	9.10968315634162e-24	0.289639735957478	0.458	0.438	2.85816309030218e-19	CD8+ T cells	JPT1
ACAP1	4.09766567894603e-21	0.412627841746092	0.284	0.253	1.28564260676932e-16	CD8+ T cells	ACAP1
PSMA7	1.95810557956935e-20	0.3350810195487	0.55	0.535	6.14355625589882e-16	CD8+ T cells	PSMA7
TRMT112	9.51441068429526e-20	0.25124347663064	0.495	0.481	2.98514635219764e-15	CD8+ T cells	TRMT112
LY6E	1.11977119021779e-19	0.367248332623556	0.342	0.316	3.51328210930833e-15	CD8+ T cells	LY6E
HIST1H4C	1.82028346259103e-19	0.627128802190688	0.365	0.341	5.71113936387934e-15	CD8+ T cells	HIST1H4C
TMEM50A	1.72011092538883e-18	0.286470356239855	0.433	0.42	5.39684802840746e-14	CD8+ T cells	TMEM50A
RARRES31	2.58405104291379e-16	0.273056754988367	0.42	0.403	8.10746014714202e-12	CD8+ T cells	RARRES3
SLA1	2.72257923985301e-16	0.284023504162194	0.333	0.305	8.54209236503881e-12	CD8+ T cells	SLA
PSME1	1.6388612347839e-15	0.371915455405967	0.419	0.414	5.14192712413448e-11	CD8+ T cells	PSME1
ARHGAP91	6.46371224777404e-14	0.290931585726274	0.262	0.237	2.02798971773911e-09	CD8+ T cells	ARHGAP9
SEPT71	1.70142558241332e-13	0.256525649295871	0.537	0.538	5.3382227648218e-09	CD8+ T cells	SEPT7
CTSD1	7.5707331155263e-12	0.285027842427967	0.302	0.285	2.37531751499638e-07	CD8+ T cells	CTSD
PSMB91	1.07795796229008e-11	0.297113681267941	0.362	0.349	3.38209310668514e-07	CD8+ T cells	PSMB9
DRAP1	8.55020150279544e-11	0.292956905745588	0.325	0.312	2.68262572150207e-06	CD8+ T cells	DRAP1
GABARAPL11	1.03171337398047e-10	0.351834297071675	0.269	0.254	3.23700071086372e-06	CD8+ T cells	GABARAPL1
TOB1	1.43678058790534e-10	0.411981928345627	0.364	0.357	4.50789909455299e-06	CD8+ T cells	TOB1
PIP4K2A1	2.31474885556228e-10	0.257441475241671	0.318	0.3	7.26252453432664e-06	CD8+ T cells	PIP4K2A
UBE2A	4.60404725666959e-10	0.289134066307233	0.334	0.326	1.44451982678008e-05	CD8+ T cells	UBE2A
PSME2	1.49550021772583e-09	0.287647588936915	0.335	0.327	4.69213193311481e-05	CD8+ T cells	PSME2
NDUFA3	1.60528232326043e-09	0.39046839378213	0.276	0.264	5.03657328922961e-05	CD8+ T cells	NDUFA3
KPNA2	1.67776824568013e-09	0.358310193244371	0.271	0.258	5.26399787082141e-05	CD8+ T cells	KPNA2
ACTN41	3.40455102363598e-09	0.265002646864983	0.301	0.287	0.000106817788366579	CD8+ T cells	ACTN4
RBPJ	1.84451068121783e-05	0.271830962979763	0.283	0.276	0.578715226232095	CD8+ T cells	RBPJ
MRPS6	7.15976318751268e-05	0.276873403729409	0.276	0.271	1	CD8+ T cells	MRPS6
GABARAPL2	0.000307321641924664	0.25908495938765	0.277	0.276	1	CD8+ T cells	GABARAPL2
SH3KBP11	0.00206458436383671	0.440866572855645	0.255	0.256	1	CD8+ T cells	SH3KBP1
BATF	0	2.74692618423046	0.748	0.203	0	Regulator T cells	BATF
TNFRSF4	0	2.88073817634995	0.633	0.155	0	Regulator T cells	TNFRSF4
TIGIT	0	2.55985797210986	0.632	0.158	0	Regulator T cells	TIGIT
DUSP41	0	1.93436852263238	0.716	0.245	0	Regulator T cells	DUSP4
TNFRSF18	0	2.71199786681512	0.608	0.148	0	Regulator T cells	TNFRSF18
CTLA4	0	2.61254753995021	0.558	0.101	0	Regulator T cells	CTLA4
CARD16	0	2.39477924620882	0.541	0.151	0	Regulator T cells	CARD16
CD27	0	2.26568948262363	0.515	0.13	0	Regulator T cells	CD27
PMAIP1	0	1.87023305494137	0.62	0.247	0	Regulator T cells	PMAIP1
CORO1B	0	2.25596	0.529	0.161	0	Regulator T cells	CORO1B
ICOS1	0	1.74247539802524	0.558	0.207	0	Regulator T cells	ICOS
ARID5B1	0	1.45162883935448	0.742	0.392	0	Regulator T cells	ARID5B
MAGEH1	0	3.97407305350816	0.394	0.053	0	Regulator T cells	MAGEH1
LTB1	0	1.39334848177955	0.725	0.394	0	Regulator T cells	LTB
TRAC1	0	1.26223051203862	0.775	0.445	0	Regulator T cells	TRAC
STAM	0	2.26982737608062	0.438	0.116	0	Regulator T cells	STAM
SNX91	0	1.86115273761121	0.482	0.166	0	Regulator T cells	SNX9
RGS11	0	1.04693548250846	0.762	0.452	0	Regulator T cells	RGS1
NDUFV21	0	1.37577817606853	0.624	0.321	0	Regulator T cells	NDUFV2
ICA1	0	3.48028426186629	0.33	0.032	0	Regulator T cells	ICA1
HLA-DRB11	0	1.17810467137491	0.707	0.417	0	Regulator T cells	HLA-DRB1
RHBDD2	0	1.91027442088475	0.429	0.141	0	Regulator T cells	RHBDD2
DNPH1	0	2.14436	0.401	0.117	0	Regulator T cells	DNPH1
LAIR21	0	2.51363493735471	0.358	0.075	0	Regulator T cells	LAIR2
UGP2	0	1.69003280867888	0.508	0.229	0	Regulator T cells	UGP2
TBC1D4	0	2.13009320939496	0.374	0.095	0	Regulator T cells	TBC1D4
HLA-DQA11	0	1.70321620432775	0.437	0.16	0	Regulator T cells	HLA-DQA1
CD21	0	1.07514	0.839	0.562	0	Regulator T cells	CD2
IL2RA	0	3.54023058988635	0.311	0.035	0	Regulator T cells	IL2RA
LINC01943	0	2.98438877785719	0.298	0.038	0	Regulator T cells	LINC01943
FOXP3	0	3.84297631234897	0.262	0.017	0	Regulator T cells	FOXP3
PELI1	0	1.82596186814774	0.346	0.105	0	Regulator T cells	PELI1
GK	0	2.89142938259469	0.273	0.04	0	Regulator T cells	GK
FAS	0	1.71857869688912	0.347	0.116	0	Regulator T cells	FAS
TNFRSF9	0	2.29838524721461	0.291	0.062	0	Regulator T cells	TNFRSF9
CD4	0	1.74971917484019	0.308	0.094	0	Regulator T cells	CD4
MIR4435-2HG	0	2.07220969666186	0.281	0.075	0	Regulator T cells	MIR4435-2HG
SAT1	0	1.3845539254815	0.848	0.652	0	Regulator T cells	SAT1
HPGD	0	2.4814200798865	0.275	0.081	0	Regulator T cells	HPGD
IL32	0	1.24421480641312	0.913	0.721	0	Regulator T cells	IL32
NMB	0	2.72841437813573	0.265	0.078	0	Regulator T cells	NMB
OAZ1	0	0.785804738037589	0.938	0.82	0	Regulator T cells	OAZ1
HLA-A	0	0.645303302059174	0.989	0.946	0	Regulator T cells	HLA-A
UBC	0	0.630898362123449	0.994	0.965	0	Regulator T cells	UBC
B2M	0	0.51549904421622	1	0.999	0	Regulator T cells	B2M
SARAF1	4.93052676909171e-304	0.657485724957056	0.975	0.845	1.54695277380252e-299	Regulator T cells	SARAF
RBPJ1	2.08153920116425e-301	1.29293188676655	0.53	0.257	6.53082924365283e-297	Regulator T cells	RBPJ
SOD1	1.34942652528069e-296	0.895210265295409	0.865	0.668	4.23382572306815e-292	Regulator T cells	SOD1
CNIH1	4.88061850680589e-283	1.80235270541298	0.33	0.122	1.53129405651035e-278	Regulator T cells	CNIH1
GLRX	8.77327772615614e-283	1.58954317308855	0.438	0.195	2.75261588658149e-278	Regulator T cells	GLRX
YWHAB	1.8732603378987e-280	0.875267129220928	0.822	0.606	5.87735431015718e-276	Regulator T cells	YWHAB
TRBC21	1.0661293654637e-272	1.07869165576575	0.806	0.605	3.34498088414234e-268	Regulator T cells	TRBC2
ZC3H12D	1.34905879177474e-266	1.6340017825393	0.298	0.103	4.23267195919325e-262	Regulator T cells	ZC3H12D
MYL6	1.08218340599704e-264	0.649688686182099	0.929	0.828	3.39535043631571e-260	Regulator T cells	MYL6
CD28	9.36993896621026e-261	1.42991937105799	0.328	0.12	2.93981835064847e-256	Regulator T cells	CD28
BACH1	7.17553554460729e-260	1.65735820150395	0.327	0.124	2.25132427712054e-255	Regulator T cells	BACH1
TMEM173	1.89743077244939e-256	1.37198492738203	0.397	0.168	5.95318904855996e-252	Regulator T cells	TMEM173
PHACTR2	3.99595628044485e-254	1.49333719835313	0.336	0.13	1.25373128298957e-249	Regulator T cells	PHACTR2
GAPDH1	1.28510173670997e-251	0.621348079078482	0.955	0.85	4.03200669892753e-247	Regulator T cells	GAPDH
SUMO2	7.74778584341053e-248	0.701445245570132	0.869	0.696	2.43086780837005e-243	Regulator T cells	SUMO2
SRGN1	1.39634979203997e-242	0.546041534509369	0.992	0.919	4.38104747252539e-238	Regulator T cells	SRGN
NR3C11	3.61667601126155e-242	1.14351262264304	0.65	0.412	1.13473209853331e-237	Regulator T cells	NR3C1
TANK	2.86532117039967e-241	1.27147590767225	0.479	0.239	8.98994517212896e-237	Regulator T cells	TANK
CCR6	6.59032245998274e-235	1.51710600879158	0.295	0.109	2.06771367181959e-230	Regulator T cells	CCR6
PIM2	1.55756959793756e-231	1.51952034103066	0.306	0.116	4.88687461352909e-227	Regulator T cells	PIM2
DUSP16	3.18032825480869e-231	1.49932875663463	0.301	0.113	9.97827989946227e-227	Regulator T cells	DUSP16
HERPUD11	1.17315824267733e-228	0.926182507013111	0.741	0.518	3.68078398640012e-224	Regulator T cells	HERPUD1
ARHGDIB	1.46542167089748e-226	0.7098055474363	0.887	0.743	4.59776049244085e-222	Regulator T cells	ARHGDIB
SAMSN11	4.76296994180357e-225	0.830156792719139	0.751	0.5	1.49438181924087e-220	Regulator T cells	SAMSN1
CIRBP	1.61164097386699e-224	0.755949062215837	0.826	0.634	5.05652355550767e-220	Regulator T cells	CIRBP
PHTF2	4.11047135437549e-224	1.65035500754112	0.259	0.091	1.28966038743531e-219	Regulator T cells	PHTF2
UBE2B	4.00386626348387e-222	0.871037209426222	0.74	0.513	1.25621304016806e-217	Regulator T cells	UBE2B
CALM3	1.99737959497722e-219	1.14857284551204	0.481	0.247	6.26677847924104e-215	Regulator T cells	CALM3
SPOCK21	7.21681161797321e-218	0.877264943737672	0.689	0.439	2.26427464513909e-213	Regulator T cells	SPOCK2
SMAP2	7.42906207336493e-213	0.755748666763344	0.798	0.575	2.33086822551825e-208	Regulator T cells	SMAP2
PRDM11	2.81930938673532e-209	1.24393198581399	0.414	0.197	8.84558320088207e-205	Regulator T cells	PRDM1
PARK7	1.22230632524454e-208	1.01784561931732	0.61	0.376	3.83498609545476e-204	Regulator T cells	PARK7
ARPC1B	9.18068722379195e-208	1.17136796173272	0.461	0.237	2.88044061646472e-203	Regulator T cells	ARPC1B
GMFG	3.93312791501103e-207	0.830744157374447	0.715	0.483	1.23401888333471e-202	Regulator T cells	GMFG
GLCCI1	4.03626706436276e-205	1.44079227162489	0.264	0.096	1.26637879144382e-200	Regulator T cells	GLCCI1
PBXIP11	4.13993271384886e-204	1.12324160832113	0.472	0.245	1.29890388897008e-199	Regulator T cells	PBXIP1
CYTIP	3.60440212640983e-203	0.895279645297548	0.679	0.447	1.13088116716108e-198	Regulator T cells	CYTIP
UCP21	3.77185707081758e-203	1.18108825851014	0.463	0.241	1.18342015596902e-198	Regulator T cells	UCP2
CD741	1.73793362660713e-202	0.725450814137397	0.747	0.513	5.45276675347988e-198	Regulator T cells	CD74
GBP5	1.96666233628997e-201	1.53236202384588	0.29	0.115	6.17040308010978e-197	Regulator T cells	GBP5
SESN3	2.2310764232784e-197	1.40364646844253	0.326	0.14	7.00000227803598e-193	Regulator T cells	SESN3
S100A4	8.32488929348555e-197	0.683972568149825	0.923	0.809	2.61193401583109e-192	Regulator T cells	S100A4
TMSB4X	3.8743976594468e-194	0.386470408679805	0.998	0.995	1.21559226565143e-189	Regulator T cells	TMSB4X
SEC14L1	5.52379021270429e-192	1.37634420262286	0.342	0.153	1.73308917923597e-187	Regulator T cells	SEC14L1
TYMP	4.53171529909283e-190	1.49963788402923	0.301	0.126	1.42182567509037e-185	Regulator T cells	TYMP
SELL	1.79417874362917e-188	1.25274224135691	0.293	0.118	5.62923580813653e-184	Regulator T cells	SELL
CFLAR1	2.42896436051137e-183	0.995560040851091	0.524	0.301	7.62087568110442e-179	Regulator T cells	CFLAR
C9orf16	4.91159757026264e-183	0.953903981426947	0.62	0.41	1.5410137376699e-178	Regulator T cells	C9orf16
RAB11FIP1	7.0847465658197e-183	1.23392567593905	0.354	0.164	2.22283923502593e-178	Regulator T cells	RAB11FIP1
COX8A	1.44010218768355e-182	0.759228493200661	0.7	0.484	4.51832061385714e-178	Regulator T cells	COX8A
HLA-DPA11	2.92948205895227e-181	0.800148920099543	0.577	0.331	9.19124995996276e-177	Regulator T cells	HLA-DPA1
AKIRIN2	4.21467056997378e-179	1.22247073611246	0.357	0.168	1.32235289132927e-174	Regulator T cells	AKIRIN2
SAMHD11	2.75530906074183e-175	1.15814506311056	0.388	0.193	8.6447821780775e-171	Regulator T cells	SAMHD1
SEC11C	1.4939002515472e-173	1.07214956883077	0.424	0.222	4.68711203922933e-169	Regulator T cells	SEC11C
FAM129A	3.60703667956007e-173	0.972501424293185	0.463	0.246	1.13170775821197e-168	Regulator T cells	FAM129A
NAMPT	4.84059449681902e-172	1.00155340234223	0.522	0.312	1.51873652337697e-167	Regulator T cells	NAMPT
SMS	4.00273304667408e-171	1.44594192262529	0.292	0.127	1.25585749339399e-166	Regulator T cells	SMS
STX11	4.39779150534566e-171	1.2614	0.299	0.128	1.3798070848022e-166	Regulator T cells	STX11
CCDC6	8.30099839912294e-171	1.46396914713918	0.262	0.107	2.60443824772482e-166	Regulator T cells	CCDC6
ISCU	3.23977792492727e-169	0.997366256691533	0.5	0.29	1.01648032394593e-164	Regulator T cells	ISCU
NCK21	9.19930671173512e-169	1.10646400337672	0.363	0.173	2.88628248080689e-164	Regulator T cells	NCK2
TNFRSF25	1.52050457794186e-167	1.12973836728874	0.304	0.132	4.77058311329258e-163	Regulator T cells	TNFRSF25
CREM1	4.5233700083526e-167	0.634464567220564	0.834	0.644	1.41920734012063e-162	Regulator T cells	CREM
RACK11	5.40848340276219e-166	0.404186710459467	0.972	0.912	1.69691166761664e-161	Regulator T cells	RACK1
CLEC2D	1.6182098097116e-165	0.982805262788525	0.518	0.305	5.07713327797014e-161	Regulator T cells	CLEC2D
RAP1A	8.37314911464732e-165	0.92263698607913	0.521	0.306	2.6270755347206e-160	Regulator T cells	RAP1A
CD3D1	1.23674889354121e-164	0.561492643538859	0.848	0.645	3.88029965348556e-160	Regulator T cells	CD3D
IQGAP11	1.39356617161986e-164	0.863559142198373	0.582	0.366	4.37231386345731e-160	Regulator T cells	IQGAP1
HLA-B1	5.00984976446381e-164	0.356661144993438	0.997	0.98	1.57184036360052e-159	Regulator T cells	HLA-B
ITM2A2	3.4716352442891e-163	0.894514137280375	0.612	0.401	1.08922555789571e-158	Regulator T cells	ITM2A
GBP2	4.98336919958619e-162	1.19030335118634	0.301	0.133	1.56353208637017e-157	Regulator T cells	GBP2
ATP5MC2	1.19151951399276e-160	0.630706826332467	0.764	0.587	3.73839247515228e-156	Regulator T cells	ATP5MC2
IL6ST1	8.46240299651384e-159	1.05122630550588	0.38	0.192	2.65507894015622e-154	Regulator T cells	IL6ST
LAPTM4A	1.49361221149145e-157	1.09083960024013	0.483	0.286	4.68620831355444e-153	Regulator T cells	LAPTM4A
ACTB1	1.5501766566349e-154	0.454973158617929	0.982	0.956	4.863679260192e-150	Regulator T cells	ACTB
H3F3A	1.7798740449581e-153	0.524091313926135	0.911	0.796	5.58435481605604e-149	Regulator T cells	H3F3A
PKM	1.94063222646058e-152	1.0257704471799	0.447	0.25	6.08873361052008e-148	Regulator T cells	PKM
HLA-DRB51	6.45641668734175e-151	1.08573704312992	0.354	0.174	2.02570073565348e-146	Regulator T cells	HLA-DRB5
CCNI1	2.0062156614736e-145	0.614180584295464	0.782	0.609	6.29450163787342e-141	Regulator T cells	CCNI
MAF1	2.32981570836627e-144	0.865067529387587	0.494	0.288	7.30979678499916e-140	Regulator T cells	MAF
P2RY10	4.63109193209813e-144	1.10756945701626	0.284	0.127	1.45300509369579e-139	Regulator T cells	P2RY10
BIRC31	4.01390954239444e-140	0.827282232942898	0.506	0.302	1.25936411892626e-135	Regulator T cells	BIRC3
MBD2	6.29803193559735e-140	1.04703466140302	0.349	0.176	1.97600751979367e-135	Regulator T cells	MBD2
PAK2	7.68306432707181e-140	0.89435236493505	0.492	0.297	2.41056143261878e-135	Regulator T cells	PAK2
EDF1	1.19900627181226e-137	0.573875029960672	0.778	0.595	3.76188217781098e-133	Regulator T cells	EDF1
SH3BGRL	7.2719460994898e-134	0.798442490007605	0.519	0.321	2.28157308871492e-129	Regulator T cells	SH3BGRL
DNAJC15	2.58447006272782e-133	1.0216668871473	0.322	0.16	8.10877482180852e-129	Regulator T cells	DNAJC15
FKBP1A	2.01619750016438e-132	0.991938090156341	0.372	0.2	6.32581965676574e-128	Regulator T cells	FKBP1A
SLC25A3	1.68438604829892e-129	0.591548956118514	0.792	0.648	5.28476122653787e-125	Regulator T cells	SLC25A3
PLIN2	1.95022423457024e-129	1.10677295171306	0.408	0.237	6.11882853596414e-125	Regulator T cells	PLIN2
SRP14	1.47721872813443e-128	0.501426612016916	0.862	0.737	4.63477375952178e-124	Regulator T cells	SRP14
ATP5F1E	1.78304906642795e-128	0.398085583349938	0.932	0.852	5.59431644591769e-124	Regulator T cells	ATP5F1E
ETS11	3.13200993575531e-128	0.611146020862402	0.726	0.535	9.82668117343227e-124	Regulator T cells	ETS1
FOXO1	1.98729936942212e-127	0.972225598457174	0.342	0.177	6.23515177156189e-123	Regulator T cells	FOXO1
RPS27L	2.15971339557277e-126	1.02074666215399	0.48	0.305	6.77610077860957e-122	Regulator T cells	RPS27L
PPM1G	2.57901985567176e-126	0.982909815573808	0.365	0.198	8.09167479717015e-122	Regulator T cells	PPM1G
RAB9A	1.54403403143365e-125	1.26265612852701	0.257	0.118	4.84440677362307e-121	Regulator T cells	RAB9A
FXYD51	2.58347942356918e-125	0.559726162248456	0.748	0.567	8.10566669144831e-121	Regulator T cells	FXYD5
RGS101	4.75000471875739e-125	0.818537803582486	0.45	0.266	1.49031398051013e-120	Regulator T cells	RGS10
SCAND1	1.88101814733158e-123	0.818286817261647	0.533	0.345	5.90169443725283e-119	Regulator T cells	SCAND1
HLA-DMA	2.87609595617688e-122	1.0814071346055	0.254	0.116	9.02375106250495e-118	Regulator T cells	HLA-DMA
PRDX1	3.93673770753691e-122	0.493189300022923	0.694	0.484	1.23515145573971e-117	Regulator T cells	PRDX1
PSMB1	3.05918660804031e-121	0.689688319781416	0.604	0.419	9.59819798272648e-117	Regulator T cells	PSMB1
GADD45A	1.87974519795127e-119	1.06568081127414	0.411	0.244	5.8977005585721e-115	Regulator T cells	GADD45A
RPL151	2.5936555937228e-119	0.268243263630333	0.996	0.974	8.13759442530528e-115	Regulator T cells	RPL15
SERF2	4.02773211992871e-119	0.383859943337476	0.933	0.875	1.26370095262763e-114	Regulator T cells	SERF2
PSMB3	6.22154347290116e-118	0.841360302652767	0.428	0.252	1.95200926462274e-113	Regulator T cells	PSMB3
ANXA7	6.34441566563458e-118	1.05758777614619	0.307	0.158	1.99056041509285e-113	Regulator T cells	ANXA7
PFN11	1.7033880262564e-117	0.475162095136985	0.916	0.84	5.34437993237947e-113	Regulator T cells	PFN1
ZBTB38	3.02547693524793e-117	0.975252925241813	0.331	0.177	9.49243388434037e-113	Regulator T cells	ZBTB38
CHMP2A	3.71908151389607e-117	1.03171096754505	0.314	0.164	1.16686182498489e-112	Regulator T cells	CHMP2A
LIMS1	1.20008149370662e-116	1.01556422818741	0.357	0.199	3.76525568650453e-112	Regulator T cells	LIMS1
NSD3	1.21009582798735e-116	0.72877131228878	0.548	0.364	3.7966756603103e-112	Regulator T cells	NSD3
SKAP11	1.5848681867667e-116	0.850157804603009	0.382	0.212	4.97252393598052e-112	Regulator T cells	SKAP1
TMEM59	5.06134073456615e-116	0.662312262984044	0.627	0.446	1.58799565547013e-111	Regulator T cells	TMEM59
PGAM1	4.21598005222331e-115	0.902880726737377	0.403	0.235	1.32276374138506e-110	Regulator T cells	PGAM1
IPCEF1	2.21514683410034e-114	0.981890708639257	0.265	0.126	6.95002319198983e-110	Regulator T cells	IPCEF1
ACTG11	2.83470409085914e-114	0.530578577911639	0.905	0.837	8.89388408507056e-110	Regulator T cells	ACTG1
COPE	9.00580474054321e-114	0.685075498120233	0.536	0.35	2.82557123734543e-109	Regulator T cells	COPE
MRFAP1	9.77400484135431e-114	0.771875277335241	0.487	0.309	3.06659401897491e-109	Regulator T cells	MRFAP1
CTSC1	1.60230616788238e-113	0.923175168026969	0.448	0.275	5.02723560173097e-109	Regulator T cells	CTSC
STK4	2.66552268351492e-113	0.611700389930416	0.745	0.583	8.36307741952806e-109	Regulator T cells	STK4
STAT31	9.99721059860474e-112	0.795125067325908	0.494	0.32	3.13662482531224e-107	Regulator T cells	STAT3
BRK11	1.3232378903593e-111	0.824952496174863	0.418	0.249	4.1516588810023e-107	Regulator T cells	BRK1
FAM107B1	2.08144826285029e-111	0.599364497659301	0.665	0.478	6.53054392469278e-107	Regulator T cells	FAM107B
PSMB81	2.98581106322023e-109	0.723486679331752	0.476	0.299	9.36798221085346e-105	Regulator T cells	PSMB8
RPS261	3.91328442156064e-109	0.481784230101429	0.905	0.817	1.22779298726465e-104	Regulator T cells	RPS26
NDUFA4	9.39430746192076e-109	0.504004972638354	0.768	0.604	2.94746396617764e-104	Regulator T cells	NDUFA4
UQCRB	1.60950675754599e-108	0.524012445273762	0.788	0.646	5.04982745180055e-104	Regulator T cells	UQCRB
UBE2D2	5.28079225026522e-107	0.704711526647361	0.555	0.382	1.65684856852071e-102	Regulator T cells	UBE2D2
ZNF292	6.96505362024554e-107	0.920230369554145	0.381	0.223	2.18528557335204e-102	Regulator T cells	ZNF292
ARPC3	9.18556823374273e-107	0.533656287128788	0.745	0.607	2.88197203333678e-102	Regulator T cells	ARPC3
PRDX2	1.53881369904792e-104	0.719463528122921	0.473	0.298	4.82802798076286e-100	Regulator T cells	PRDX2
RHOG	4.17694428139749e-104	0.824408016603384	0.394	0.232	1.31051626828846e-99	Regulator T cells	RHOG
SUB1	2.35691267669746e-102	0.421467457312523	0.873	0.758	7.39481352313828e-98	Regulator T cells	SUB1
TTC39C	3.22993980827419e-102	1.05262682831538	0.318	0.176	1.01339361484603e-97	Regulator T cells	TTC39C
HLA-DRA1	3.11337142325178e-101	0.595281777096392	0.58	0.397	9.76820284045244e-97	Regulator T cells	HLA-DRA
CACYBP	7.06161983781175e-101	0.692457941982529	0.56	0.385	2.21558322411344e-96	Regulator T cells	CACYBP
TSPAN14	9.68398227993873e-101	0.953462067187936	0.29	0.153	3.03834944033078e-96	Regulator T cells	TSPAN14
HINT11	1.27085930537255e-100	0.445128912846495	0.842	0.734	3.98732107060637e-96	Regulator T cells	HINT1
BTG1	1.5326234698968e-100	0.347901155259516	0.991	0.975	4.8086061368012e-96	Regulator T cells	BTG1
IL2RG	2.10571428689543e-100	0.666281167756466	0.533	0.356	6.6066785751344e-96	Regulator T cells	IL2RG
IRS21	2.88673555151294e-100	0.932499123198437	0.322	0.178	9.05713279287185e-96	Regulator T cells	IRS2
OCIAD2	7.74586895909723e-100	0.734911476960843	0.432	0.267	2.43026638591675e-95	Regulator T cells	OCIAD2
NDUFC2	3.45225606132743e-99	0.781091166783278	0.414	0.256	1.08314533924148e-94	Regulator T cells	NDUFC2
CUTA	9.9628721407404e-99	0.669102835912428	0.538	0.369	3.1258511341573e-94	Regulator T cells	CUTA
ENO1	1.0303170904227e-98	0.625837437707152	0.582	0.404	3.23261987120121e-94	Regulator T cells	ENO1
NPM11	1.81052561035532e-98	0.332393818104999	0.945	0.861	5.6805241024898e-94	Regulator T cells	NPM1
HMGN1	1.29902996770169e-97	0.529282094152218	0.671	0.513	4.07570652366406e-93	Regulator T cells	HMGN1
GYPC	2.7442642589409e-97	0.663077460040916	0.52	0.343	8.61012911242709e-93	Regulator T cells	GYPC
SEC11A1	4.37723161076655e-97	0.716890315968087	0.443	0.28	1.37335641787801e-92	Regulator T cells	SEC11A
GSTO1	1.05420512385724e-96	0.859581825628141	0.322	0.178	3.3075685761021e-92	Regulator T cells	GSTO1
CYTOR1	1.40554053310505e-94	0.656285734970685	0.432	0.267	4.4098834226171e-90	Regulator T cells	CYTOR
CLIC1	2.87952116079262e-94	0.520506050551738	0.729	0.581	9.03449764198685e-90	Regulator T cells	CLIC1
CHST11	7.63719074643736e-93	0.902769505352229	0.303	0.165	2.39616859669472e-88	Regulator T cells	CHST11
GATA3	9.19079611476127e-93	0.894522727021228	0.326	0.182	2.88361228100635e-88	Regulator T cells	GATA3
PSMD8	4.10279053157135e-92	0.66866922182389	0.494	0.332	1.28725052928051e-87	Regulator T cells	PSMD8
CRYBG11	4.21827144702339e-92	0.715166328828648	0.538	0.374	1.32348266650359e-87	Regulator T cells	CRYBG1
ERH	6.68458160659995e-92	0.643163820906361	0.532	0.364	2.09728747907074e-87	Regulator T cells	ERH
ATP5MG	4.18017216411295e-91	0.41273318304556	0.826	0.705	1.31152901649044e-86	Regulator T cells	ATP5MG
ICAM3	5.58292441920523e-91	0.634659163756224	0.49	0.32	1.75164253652564e-86	Regulator T cells	ICAM3
TRAPPC11	5.73386543921716e-91	0.796981367912189	0.368	0.22	1.79900028155438e-86	Regulator T cells	TRAPPC1
ATP5F1C	1.08582805656749e-90	0.721592631524346	0.399	0.244	3.40678552748051e-86	Regulator T cells	ATP5F1C
DYNLRB1	3.2342462607361e-90	0.75514939688042	0.411	0.258	1.01474476430595e-85	Regulator T cells	DYNLRB1
GSPT11	1.17688696955842e-89	0.631046743716141	0.557	0.397	3.69248286698955e-85	Regulator T cells	GSPT1
BCL2	1.74104317926854e-89	0.837274960691836	0.325	0.184	5.46252297495506e-85	Regulator T cells	BCL2
OSTF11	1.81131483402573e-89	0.798525508272704	0.446	0.291	5.68300029175572e-85	Regulator T cells	OSTF1
MZT2A1	6.1991538623608e-89	0.655157702121236	0.527	0.371	1.9449845243157e-84	Regulator T cells	MZT2A
SEPT61	6.32990041784406e-89	0.699522950253641	0.44	0.28	1.98600625609857e-84	Regulator T cells	SEPT6
HLA-C1	1.21795646199576e-88	0.29843471802737	0.984	0.945	3.82133839951171e-84	Regulator T cells	HLA-C
EIF3H1	4.19946555952521e-88	0.626830440389555	0.55	0.392	1.31758231930104e-83	Regulator T cells	EIF3H
ISG202	7.17179239437231e-88	0.492855768038492	0.771	0.628	2.25014986373431e-83	Regulator T cells	ISG20
LSP12	7.21941785099516e-88	0.609903684519685	0.522	0.351	2.26509235074973e-83	Regulator T cells	LSP1
NACA1	2.98557629632353e-87	0.264977336733274	0.98	0.932	9.36724562971508e-83	Regulator T cells	NACA
NDUFB8	6.86645410746929e-87	0.636804262738548	0.49	0.329	2.15434997621849e-82	Regulator T cells	NDUFB8
LEPROTL12	1.54821902155747e-86	0.446365093389795	0.794	0.645	4.85753718013655e-82	Regulator T cells	LEPROTL1
TMSB10	3.0799293934381e-86	0.307705370762155	0.994	0.992	9.66327847191203e-82	Regulator T cells	TMSB10
LDHB1	6.82166066860619e-86	0.531414028792062	0.643	0.478	2.14029603477519e-81	Regulator T cells	LDHB
CD441	1.25360027069824e-84	0.452172650444863	0.772	0.63	3.93317084931572e-80	Regulator T cells	CD44
TRBC1	2.23235777487253e-84	0.933138195150232	0.552	0.427	7.00402251866257e-80	Regulator T cells	TRBC1
EVI2A1	7.24469788525416e-84	0.790995805917833	0.347	0.207	2.27302396149849e-79	Regulator T cells	EVI2A
SPCS1	1.4736238211326e-83	0.571200575380819	0.541	0.376	4.62349473880354e-79	Regulator T cells	SPCS1
NDUFB5	1.49906631527065e-82	0.825329951993348	0.299	0.17	4.70332056416167e-78	Regulator T cells	NDUFB5
ARL6IP5	3.66553495685292e-82	0.574249195050817	0.613	0.461	1.1500615927126e-77	Regulator T cells	ARL6IP5
ATP5MC3	6.87392232023038e-82	0.521167588722476	0.532	0.366	2.15669312797228e-77	Regulator T cells	ATP5MC3
CCNDBP1	9.65900943578505e-82	0.823857783421626	0.302	0.172	3.03051421047756e-77	Regulator T cells	CCNDBP1
IFI6	2.13152779581666e-81	0.781949388088095	0.315	0.183	6.68766845937476e-77	Regulator T cells	IFI6
IL10RA	3.88807582606312e-81	0.774003318013287	0.32	0.185	1.2198837904273e-76	Regulator T cells	IL10RA
RNF145	5.41846162183462e-81	0.796509192477159	0.302	0.173	1.70004233385061e-76	Regulator T cells	RNF145
CMTM7	1.6440744442179e-80	0.890196995136943	0.26	0.141	5.15828356873367e-76	Regulator T cells	CMTM7
HNRNPA1	2.03443101106791e-79	0.366280978443269	0.862	0.76	6.38302729722558e-75	Regulator T cells	HNRNPA1
RAMMET	4.14698766853822e-78	0.794244281274261	0.258	0.139	1.30111738100387e-73	Regulator T cells	RAMMET
COX5B	1.05233795901069e-77	0.458040944082627	0.611	0.44	3.30171034639605e-73	Regulator T cells	COX5B
C4orf48	2.56955489862906e-77	0.781911020823102	0.287	0.164	8.06197849444867e-73	Regulator T cells	C4orf48
BTF31	3.48579736501621e-77	0.312516801135775	0.906	0.826	1.09366892327383e-72	Regulator T cells	BTF3
COX7C	4.25221063742947e-77	0.366031444557198	0.827	0.705	1.33413108749349e-72	Regulator T cells	COX7C
RHOH	7.65172108449006e-77	0.576928597398374	0.501	0.341	2.40072749025876e-72	Regulator T cells	RHOH
PAIP2	5.29720820859903e-76	0.617119923649043	0.531	0.38	1.66199907544795e-71	Regulator T cells	PAIP2
SUMO1	1.07829773672681e-75	0.566362178559905	0.525	0.372	3.38315914898037e-71	Regulator T cells	SUMO1
ZFAND5	1.26290044543145e-75	0.813305368366846	0.483	0.345	3.96235014754118e-71	Regulator T cells	ZFAND5
STK17B	6.31454106125951e-75	0.501487469224495	0.673	0.523	1.98118725797017e-70	Regulator T cells	STK17B
HMGB21	7.52680639220515e-75	0.651914524271738	0.55	0.407	2.36153550555437e-70	Regulator T cells	HMGB2
SRI	9.97919403480721e-75	0.772213676915424	0.384	0.248	3.13097212842076e-70	Regulator T cells	SRI
MDH2	2.18657613241687e-74	0.759478538486958	0.313	0.187	6.86038261545794e-70	Regulator T cells	MDH2
EID1	2.88522749220458e-74	0.560960441321345	0.515	0.365	9.05240125679187e-70	Regulator T cells	EID1
RAN	1.79871857455642e-73	0.443497866594189	0.726	0.602	5.64347952767077e-69	Regulator T cells	RAN
FIS1	3.69477160768127e-73	0.65420922743208	0.395	0.255	1.15923459191e-68	Regulator T cells	FIS1
MALT1	6.42598061295414e-73	0.839307259888478	0.308	0.183	2.01615141731436e-68	Regulator T cells	MALT1
EIF3F1	1.15428506633535e-72	0.495204629319908	0.613	0.465	3.62156939562717e-68	Regulator T cells	EIF3F
SOCS1	1.39833667405944e-72	0.622636067288049	0.532	0.384	4.3872813148615e-68	Regulator T cells	SOCS1
GTF3C6	2.07111223452381e-72	0.686242232234712	0.372	0.237	6.49811463581845e-68	Regulator T cells	GTF3C6
TLK1	9.71042038446921e-71	0.840636114126595	0.28	0.165	3.04664439562721e-66	Regulator T cells	TLK1
ARF61	1.01476026270853e-70	0.508833101762925	0.634	0.48	3.18381032424802e-66	Regulator T cells	ARF6
EIF3K	1.10855053447086e-70	0.404090072397513	0.759	0.636	3.47807730190232e-66	Regulator T cells	EIF3K
PBX4	1.30989697259149e-70	0.700830995099919	0.286	0.164	4.1098017515058e-66	Regulator T cells	PBX4
WDR741	5.49480194337038e-70	0.800226628023748	0.306	0.185	1.72399410973246e-65	Regulator T cells	WDR74
PPIA	7.60740599096457e-70	0.30279575386513	0.923	0.859	2.38682362966513e-65	Regulator T cells	PPIA
HLA-DQB11	1.70828682304628e-69	0.623902488286346	0.35	0.216	5.35974990730772e-65	Regulator T cells	HLA-DQB1
CD72	2.31509312479904e-69	0.576461221429806	0.615	0.473	7.263604679057e-65	Regulator T cells	CD7
ELOB	2.82588265074759e-69	0.431134042849326	0.648	0.49	8.86620681672058e-65	Regulator T cells	ELOB
ATP5F1D	4.39884270017164e-69	0.488795091179112	0.578	0.431	1.38013689717885e-64	Regulator T cells	ATP5F1D
CDV3	9.40540948809774e-69	0.562960599560253	0.575	0.438	2.95094722689067e-64	Regulator T cells	CDV3
PSME21	2.15817167518559e-68	0.650793595511968	0.456	0.318	6.7712636308948e-64	Regulator T cells	PSME2
NAP1L4	6.76035347713376e-68	0.70058341106202	0.383	0.253	2.12106090345072e-63	Regulator T cells	NAP1L4
MRPS61	7.11454817754086e-68	0.664962415025592	0.394	0.262	2.23218949070344e-63	Regulator T cells	MRPS6
ANP32B1	1.23292002430177e-67	0.493219234892831	0.556	0.404	3.8682865762468e-63	Regulator T cells	ANP32B
PSMB92	1.50082190797031e-67	0.503316571629386	0.494	0.341	4.70882873625686e-63	Regulator T cells	PSMB9
JAK11	2.73463366788062e-67	0.451067544676959	0.65	0.504	8.57991313297544e-63	Regulator T cells	JAK1
BTG3	3.10941437672258e-67	0.886985335965468	0.298	0.183	9.75578760696711e-63	Regulator T cells	BTG3
PFKFB3	3.45093739211916e-67	0.693042941630596	0.303	0.181	1.08273160677739e-62	Regulator T cells	PFKFB3
CHCHD2	4.81464470872737e-67	0.333108826414672	0.839	0.733	1.51059477736321e-62	Regulator T cells	CHCHD2
COMMD61	5.71666350713738e-67	0.383919611239133	0.782	0.661	1.79360317536435e-62	Regulator T cells	COMMD6
EVI2B1	1.04777856494456e-66	0.639893748965494	0.381	0.246	3.28740524751356e-62	Regulator T cells	EVI2B
NDUFA13	5.42090701872335e-66	0.65730129570796	0.333	0.208	1.70080957712445e-61	Regulator T cells	NDUFA13
CFL11	5.57840056811153e-66	0.299590878241146	0.916	0.862	1.75022317824499e-61	Regulator T cells	CFL1
HLA-DPB11	2.89610184156728e-65	0.474525817841631	0.506	0.352	9.08651952791734e-61	Regulator T cells	HLA-DPB1
COTL11	3.0779425966922e-65	0.555707788424186	0.502	0.359	9.65704489712177e-61	Regulator T cells	COTL1
TENT5C	3.70689026281946e-65	0.494818966984875	0.481	0.331	1.16303681995961e-60	Regulator T cells	TENT5C
NME3	4.3577019375251e-65	0.672222005030094	0.325	0.201	1.3672289828985e-60	Regulator T cells	NME3
CORO1A1	9.73230557225312e-65	0.503953215217882	0.628	0.496	3.05351087329442e-60	Regulator T cells	CORO1A
PPP1R21	1.20158296615324e-64	0.455303451264978	0.552	0.404	3.76996655630579e-60	Regulator T cells	PPP1R2
VAMP5	1.72189577818762e-64	0.736300933740523	0.252	0.144	5.40244800406367e-60	Regulator T cells	VAMP5
ELF11	3.88490553577132e-64	0.377016721818655	0.774	0.636	1.21888911184825e-59	Regulator T cells	ELF1
PPA1	5.48836276017904e-64	0.688769256686828	0.351	0.227	1.72197381600617e-59	Regulator T cells	PPA1
ANAPC16	7.1712513580516e-64	0.477465372637713	0.591	0.448	2.24998011358869e-59	Regulator T cells	ANAPC16
GNAS	7.52767349624642e-64	0.389847316939341	0.759	0.646	2.36180755944731e-59	Regulator T cells	GNAS
TMBIM4	4.97080944267481e-63	0.586309932584326	0.351	0.222	1.55959146263922e-58	Regulator T cells	TMBIM4
TMBIM6	6.86823764458091e-63	0.39852726335793	0.709	0.58	2.15490956098726e-58	Regulator T cells	TMBIM6
PHPT1	8.29105485364428e-63	0.711183554645152	0.324	0.204	2.60131846033089e-58	Regulator T cells	PHPT1
RCAN31	1.04738120777341e-62	0.657212547296433	0.313	0.194	3.28615853938906e-58	Regulator T cells	RCAN3
SEM1	1.49278938818159e-62	0.555811581292328	0.402	0.265	4.68362670541974e-58	Regulator T cells	SEM1
TSPO	1.65237939080566e-62	0.482244934816534	0.529	0.385	5.18434033865275e-58	Regulator T cells	TSPO
CDKN1B	2.13466413595099e-62	0.655302516825717	0.384	0.255	6.69750872654624e-58	Regulator T cells	CDKN1B
RAC21	2.1763104720129e-62	0.423759625160846	0.616	0.469	6.82817410594047e-58	Regulator T cells	RAC2
MYL12B	2.22610329054968e-62	0.349104400787875	0.786	0.684	6.98439907409961e-58	Regulator T cells	MYL12B
RHOA	2.25660155120497e-62	0.448942201808577	0.616	0.479	7.08008736690558e-58	Regulator T cells	RHOA
BAX1	5.41309994370688e-62	0.700266564269977	0.389	0.263	1.69836010733804e-57	Regulator T cells	BAX
CAPZB	8.49852263719503e-62	0.513163200061493	0.501	0.365	2.66641147741994e-57	Regulator T cells	CAPZB
ANXA51	1.39370686623552e-61	0.596816396587297	0.386	0.255	4.37275529281396e-57	Regulator T cells	ANXA5
TMEM50A1	4.6146432338672e-61	0.449090252277325	0.558	0.413	1.44784431462583e-56	Regulator T cells	TMEM50A
CD2471	2.62126752245765e-60	0.343848019271997	0.522	0.36	8.22422685171089e-56	Regulator T cells	CD247
NBDY	4.08481048045804e-60	0.777671690220345	0.265	0.159	1.28160928824371e-55	Regulator T cells	NBDY
VPS28	3.05500037737934e-59	0.523839795701701	0.444	0.308	9.58506368402767e-55	Regulator T cells	VPS28
MDH1	3.30682006672417e-59	0.725657412903806	0.255	0.15	1.03751479593471e-54	Regulator T cells	MDH1
RTRAF	9.78670611278246e-59	0.542255593484867	0.421	0.29	3.0705790428855e-54	Regulator T cells	RTRAF
NDFIP11	1.01479674647473e-58	0.459496790991194	0.51	0.368	3.18392479206447e-54	Regulator T cells	NDFIP1
COX6B1	2.33529649134463e-58	0.378999532041039	0.609	0.455	7.32699274159377e-54	Regulator T cells	COX6B1
PGLS	4.90123268768958e-58	0.720841003486239	0.268	0.162	1.5377617557626e-53	Regulator T cells	PGLS
RNF19A	7.09308671026831e-58	0.509275999286978	0.56	0.423	2.22545595534668e-53	Regulator T cells	RNF19A
ITK1	1.41120418366972e-57	0.552020355515755	0.343	0.219	4.42765312626374e-53	Regulator T cells	ITK
BST21	2.11754967471513e-57	0.576532689903109	0.345	0.221	6.64381210441871e-53	Regulator T cells	BST2
ARF5	2.67520154705195e-57	0.627205656809874	0.301	0.185	8.39344485387548e-53	Regulator T cells	ARF5
COX4I1	4.64178624213272e-57	0.321647987181735	0.83	0.745	1.45636043346914e-52	Regulator T cells	COX4I1
USP47	2.40521332792764e-56	0.784471905567006	0.269	0.166	7.54635681637299e-52	Regulator T cells	USP47
PDCL31	3.00351515481869e-56	0.510761493778783	0.458	0.326	9.42352879824363e-52	Regulator T cells	PDCL3
ARPP19	6.78753764173466e-56	0.634762008493502	0.335	0.218	2.12958993509425e-51	Regulator T cells	ARPP19
USP15	9.38098281807854e-56	0.615463364811515	0.387	0.267	2.94328335917214e-51	Regulator T cells	USP15
LCK	1.56844343891716e-55	0.498842803810505	0.394	0.262	4.9209912896026e-51	Regulator T cells	LCK
HLA-E1	2.31463192759348e-55	0.256697261244802	0.94	0.892	7.26215767282455e-51	Regulator T cells	HLA-E
RAC1	4.65911913113374e-55	0.415093340050007	0.505	0.359	1.46179862739321e-50	Regulator T cells	RAC1
TAF10	6.18384983694226e-55	0.513362425524733	0.415	0.285	1.94018288634064e-50	Regulator T cells	TAF10
PEBP1	6.86551488831642e-55	0.489118358645722	0.481	0.345	2.15405529620928e-50	Regulator T cells	PEBP1
FOXP11	1.23791313126446e-54	0.573257267271842	0.456	0.33	3.88395244934223e-50	Regulator T cells	FOXP1
ATP6V1F	1.50731104345352e-54	0.544837763519044	0.413	0.288	4.72918839883542e-50	Regulator T cells	ATP6V1F
TSTD1	2.28572326219002e-54	0.493577723053272	0.422	0.294	7.17145673512118e-50	Regulator T cells	TSTD1
ITGB1	3.28759514426932e-54	0.463365424271037	0.508	0.379	1.0314829765145e-49	Regulator T cells	ITGB1
TMEM167A	8.95501737511191e-54	0.658911326694154	0.268	0.165	2.80963670144136e-49	Regulator T cells	TMEM167A
UQCR10	1.0466518694811e-53	0.4061841029604	0.5	0.357	3.28387024049695e-49	Regulator T cells	UQCR10
FYB11	3.9797479832445e-53	0.42712590259018	0.568	0.432	1.24864592974296e-48	Regulator T cells	FYB1
PSMC5	4.06687117822007e-53	0.638298994924487	0.306	0.198	1.27598083216655e-48	Regulator T cells	PSMC5
UBE2N	4.43348784719966e-52	0.549196228186397	0.378	0.258	1.39100681205889e-47	Regulator T cells	UBE2N
ETFB	5.44132558378953e-52	0.48588144271125	0.254	0.153	1.70721590191397e-47	Regulator T cells	ETFB
PSMB6	6.91892445335576e-52	0.4654457129101	0.425	0.296	2.17081254724037e-47	Regulator T cells	PSMB6
ATP6V0E1	1.48919539015719e-51	0.399884558253385	0.626	0.493	4.67235053661818e-47	Regulator T cells	ATP6V0E1
ECH1	2.16826988894324e-51	0.556744375369269	0.312	0.201	6.8029467765594e-47	Regulator T cells	ECH1
NOP58	5.34170563778004e-51	0.52506736466389	0.357	0.238	1.67596014385349e-46	Regulator T cells	NOP58
COX6C	7.71639730365348e-51	0.362210430907852	0.659	0.533	2.42101965402128e-46	Regulator T cells	COX6C
PPDPF1	1.40770909943661e-50	0.405191252548177	0.595	0.464	4.41668729948238e-46	Regulator T cells	PPDPF
ATP5IF1	4.37654822783733e-50	0.452611216974499	0.485	0.356	1.37314200648396e-45	Regulator T cells	ATP5IF1
CLTA	1.21529352953896e-49	0.494676058860206	0.378	0.261	3.81298344892849e-45	Regulator T cells	CLTA
GPX4	4.17318322126686e-49	0.393217568120566	0.639	0.514	1.30933623567248e-44	Regulator T cells	GPX4
AIP	4.46814046184805e-49	0.534798965858919	0.257	0.155	1.40187906990483e-44	Regulator T cells	AIP
PSMA5	6.83688676616217e-49	0.573125152995216	0.296	0.192	2.14507322288338e-44	Regulator T cells	PSMA5
ATP5MF	7.40735635886823e-49	0.358700607202514	0.411	0.279	2.32405805759491e-44	Regulator T cells	ATP5MF
RYBP	8.27689597751911e-49	0.679344706585712	0.268	0.169	2.59687611294662e-44	Regulator T cells	RYBP
VSIR	8.43829277363371e-49	0.612529615181694	0.295	0.189	2.64751435772758e-44	Regulator T cells	VSIR
ZNF706	1.99135332371619e-48	0.537939989055816	0.369	0.255	6.24787105315955e-44	Regulator T cells	ZNF706
MRPL1	3.5903879711009e-48	0.670798392208406	0.313	0.21	1.12648422593291e-43	Regulator T cells	MRPL1
PDIA6	4.67741772371447e-48	0.530834486341201	0.336	0.224	1.46753981081541e-43	Regulator T cells	PDIA6
BLOC1S1	1.27872176436342e-47	0.455393830254978	0.397	0.275	4.01198953569024e-43	Regulator T cells	BLOC1S1
CAPZA2	1.32737391942451e-47	0.627814801582212	0.282	0.181	4.16463567219441e-43	Regulator T cells	CAPZA2
GABARAPL21	1.568122315828e-47	0.475423755557696	0.385	0.267	4.91998376591036e-43	Regulator T cells	GABARAPL2
UBL5	2.75863549012277e-47	0.339922630683147	0.655	0.526	8.65521885026019e-43	Regulator T cells	UBL5
NDUFAB1	4.58175711472151e-47	0.5241168128709	0.366	0.255	1.43752629474387e-42	Regulator T cells	NDUFAB1
ASXL1	9.76897895937298e-47	0.656520578239283	0.255	0.16	3.06501714850327e-42	Regulator T cells	ASXL1
POMP	1.45892867462998e-46	0.392725489335968	0.554	0.427	4.57738871665156e-42	Regulator T cells	POMP
PIK3IP1	2.72906720992729e-46	0.535503503814971	0.348	0.237	8.56244837114688e-42	Regulator T cells	PIK3IP1
UBXN1	5.69780054308437e-46	0.417719532493998	0.544	0.422	1.78768492039272e-41	Regulator T cells	UBXN1
APBB1IP1	1.10513949690709e-45	0.458503822104273	0.326	0.215	3.46737517154601e-41	Regulator T cells	APBB1IP
OST4	3.87307994326646e-45	0.307352492524942	0.734	0.624	1.21517883219985e-40	Regulator T cells	OST4
WNK1	4.299368808564e-45	0.493591430506198	0.402	0.287	1.34892696368696e-40	Regulator T cells	WNK1
IGBP1	9.32109016249559e-45	0.608858319788614	0.267	0.172	2.92449203848299e-40	Regulator T cells	IGBP1
CRIP11	1.04824937673368e-44	0.332793300906631	0.65	0.512	3.28888241950191e-40	Regulator T cells	CRIP1
COX7A2L	1.1611418596251e-44	0.51687279437779	0.361	0.251	3.64308258457374e-40	Regulator T cells	COX7A2L
MRPS21	1.22550088378738e-44	0.474847903795872	0.328	0.219	3.84500902288292e-40	Regulator T cells	MRPS21
LYST1	1.61507254069126e-44	0.488811502762152	0.282	0.18	5.06729009641882e-40	Regulator T cells	LYST
MPC2	2.7324435451682e-44	0.461582831079627	0.389	0.275	8.57304162296523e-40	Regulator T cells	MPC2
CCND21	4.27285125817465e-44	0.520995887539326	0.416	0.299	1.3406070822523e-39	Regulator T cells	CCND2
EIF3D1	5.41882086290005e-44	0.489533130837161	0.398	0.285	1.70015504573489e-39	Regulator T cells	EIF3D
TMEM258	5.50395460545644e-44	0.385647887026549	0.427	0.302	1.72686575746196e-39	Regulator T cells	TMEM258
JMY1	8.96173903841689e-44	0.565344142720527	0.327	0.223	2.8117456233033e-39	Regulator T cells	JMY
RORA2	9.23606741906354e-44	0.392590910549148	0.557	0.426	2.89781615273118e-39	Regulator T cells	RORA
PPP4C	1.55919863848862e-43	0.573157181231015	0.264	0.169	4.89198572825804e-39	Regulator T cells	PPP4C
CD3E	4.0932568937618e-43	0.267730806998635	0.72	0.579	1.28425935041777e-38	Regulator T cells	CD3E
LMAN21	7.75100288614023e-43	0.557562431760588	0.324	0.221	2.4318771555265e-38	Regulator T cells	LMAN2
PSMB2	1.3364697625601e-42	0.573562360050349	0.274	0.179	4.1931738800323e-38	Regulator T cells	PSMB2
ARF1	1.52951019563903e-42	0.36678566669056	0.582	0.458	4.79883823881746e-38	Regulator T cells	ARF1
UQCRFS1	1.85430773545718e-42	0.474022758227138	0.373	0.263	5.81789051999692e-38	Regulator T cells	UQCRFS1
FAM96B1	2.16987542886703e-42	0.467979793419766	0.357	0.248	6.80798415807032e-38	Regulator T cells	FAM96B
IFI161	4.54489311205827e-42	0.347516962135697	0.449	0.326	1.42596021390828e-37	Regulator T cells	IFI16
NOP10	7.01798741858629e-42	0.470314866780152	0.358	0.251	2.20189355258145e-37	Regulator T cells	NOP10
COX5A	1.29866797901169e-41	0.438495443218111	0.335	0.227	4.07457078414919e-37	Regulator T cells	COX5A
SERPINB91	1.32307468306069e-41	0.527942581700333	0.332	0.226	4.15114681810293e-37	Regulator T cells	SERPINB9
IFI27L2	3.08316110709157e-41	0.53225952123498	0.256	0.164	9.6734179734998e-37	Regulator T cells	IFI27L2
SF3B6	3.23425616399876e-41	0.386102264201078	0.497	0.375	1.01474787145461e-36	Regulator T cells	SF3B6
ARID5A1	3.25402667929547e-41	0.466360017654362	0.431	0.317	1.02095087062895e-36	Regulator T cells	ARID5A
COX7A2	4.06055452112519e-41	0.298546100765807	0.627	0.504	1.27399898100303e-36	Regulator T cells	COX7A2
UQCR11	4.49690792033739e-41	0.351227242836505	0.522	0.398	1.41090486000586e-36	Regulator T cells	UQCR11
TOMM201	1.92436108698021e-40	0.309758600067964	0.659	0.537	6.03768291040042e-36	Regulator T cells	TOMM20
PHLDA1	2.63554754154134e-40	0.418699837910322	0.315	0.211	8.26903041158595e-36	Regulator T cells	PHLDA1
PTGES3	9.61328924623694e-40	0.324324150174781	0.702	0.587	3.01616950100684e-35	Regulator T cells	PTGES3
RSBN11	1.07031496717461e-39	0.55670971865774	0.316	0.219	3.35811320951035e-35	Regulator T cells	RSBN1
RER1	2.24914613884518e-39	0.552387536263002	0.276	0.183	7.05669601062675e-35	Regulator T cells	RER1
DPP7	2.60947514809419e-39	0.449436249359703	0.377	0.271	8.18722827714553e-35	Regulator T cells	DPP7
SELENOH	2.85529837706596e-39	0.541521889896918	0.292	0.199	8.95849865804445e-35	Regulator T cells	SELENOH
ATP5F1A	3.48552467402475e-39	0.579705582109912	0.278	0.187	1.09358336647526e-34	Regulator T cells	ATP5F1A
NDUFS6	3.7317762911277e-39	0.46829462518931	0.347	0.243	1.17084481134132e-34	Regulator T cells	NDUFS6
ITM2B	4.2683865661291e-39	0.263479977378963	0.844	0.749	1.339206285123e-34	Regulator T cells	ITM2B
FKBP8	4.38665483782027e-39	0.460277570657341	0.334	0.231	1.37631295536611e-34	Regulator T cells	FKBP8
C12orf57	5.09437291770804e-39	0.34469523076881	0.604	0.487	1.5983595029309e-34	Regulator T cells	C12orf57
DCTN3	6.04008648507045e-39	0.505624591348064	0.302	0.205	1.89507713469085e-34	Regulator T cells	DCTN3
MRPL57	8.89038204731193e-39	0.474523491271792	0.336	0.235	2.78935736734412e-34	Regulator T cells	MRPL57
ARL6IP4	9.66799390561299e-39	0.358404557283457	0.485	0.364	3.03333308788608e-34	Regulator T cells	ARL6IP4
SNRPN	1.19411376148249e-38	0.507403271169384	0.285	0.19	3.7465319266513e-34	Regulator T cells	SNRPN
TNFRSF141	1.46130423455987e-38	0.476350209375851	0.289	0.192	4.5848420359316e-34	Regulator T cells	TNFRSF14
PSMA1	1.47739109864478e-38	0.487313433343501	0.328	0.23	4.63531457199798e-34	Regulator T cells	PSMA1
GPRIN3	2.41239571280801e-38	0.545390967270708	0.269	0.177	7.56889154893512e-34	Regulator T cells	GPRIN3
TMEM14B	3.55314390645308e-38	0.484715043708406	0.313	0.217	1.11479890064965e-33	Regulator T cells	TMEM14B
NDUFA12	7.32547915595137e-38	0.491415961560906	0.333	0.235	2.29836908517974e-33	Regulator T cells	NDUFA12
CMTM6	1.97380980968802e-37	0.524214948081987	0.35	0.25	6.19282827789615e-33	Regulator T cells	CMTM6
ADRM1	2.65213254592926e-37	0.516569225474569	0.303	0.209	8.32106586285304e-33	Regulator T cells	ADRM1
HLA-F1	3.11866090195727e-37	0.35013403441541	0.5	0.377	9.78479857989093e-33	Regulator T cells	HLA-F
MXD41	3.34775413085257e-37	0.414279749490192	0.415	0.304	1.05035785855499e-32	Regulator T cells	MXD4
BUB3	3.3966875663085e-37	0.457945955346989	0.321	0.222	1.06571072392929e-32	Regulator T cells	BUB3
ANP32A	4.29111578150938e-37	0.546729868433281	0.27	0.181	1.34633757644857e-32	Regulator T cells	ANP32A
CUL3	4.60233313995631e-37	0.576525294323361	0.265	0.177	1.44398202266129e-32	Regulator T cells	CUL3
ARPC41	8.5487200531146e-37	0.431776510641015	0.329	0.23	2.6821609166647e-32	Regulator T cells	ARPC4
HIGD2A	1.0510351537512e-36	0.4040697155295	0.443	0.337	3.29762279489439e-32	Regulator T cells	HIGD2A
SEC61B	1.32023678481025e-36	0.290314747695435	0.613	0.497	4.14224291234215e-32	Regulator T cells	SEC61B
ZNHIT1	2.19043218537652e-36	0.49631307405751	0.273	0.183	6.87248098161883e-32	Regulator T cells	ZNHIT1
MRPL54	2.41205383922097e-36	0.407774331248363	0.445	0.335	7.56781892055581e-32	Regulator T cells	MRPL54
SIAH2	4.48049073967372e-36	0.566656114939322	0.272	0.184	1.40575396957263e-31	Regulator T cells	SIAH2
COX17	4.54902759608467e-36	0.528371446942067	0.278	0.189	1.42725740827156e-31	Regulator T cells	COX17
C1orf43	5.70617401494243e-36	0.560696122021556	0.271	0.186	1.79031209718819e-31	Regulator T cells	C1orf43
UBE2D3	6.12694466312323e-36	0.323552297351439	0.636	0.528	1.92232888805491e-31	Regulator T cells	UBE2D3
LMAN1	7.58226555875625e-36	0.487342016433856	0.277	0.187	2.37893581905977e-31	Regulator T cells	LMAN1
LAT	1.11347229329803e-35	0.465634488718421	0.275	0.183	3.49351932022257e-31	Regulator T cells	LAT
PIM3	1.23300033172225e-35	0.423815240352457	0.466	0.358	3.86853854077857e-31	Regulator T cells	PIM3
AP2S1	1.61488724170849e-35	0.460909741271561	0.284	0.192	5.06670872086039e-31	Regulator T cells	AP2S1
RPS4Y11	3.36258567522255e-35	0.45870940405019	0.399	0.305	1.05501125560108e-30	Regulator T cells	RPS4Y1
USF2	4.70898789679097e-35	0.490486571201981	0.262	0.175	1.47744495261817e-30	Regulator T cells	USF2
RBX1	1.03053683793102e-34	0.355297728686137	0.42	0.31	3.23330932900858e-30	Regulator T cells	RBX1
NDUFA11	1.51396422550034e-34	0.432208366396782	0.34	0.242	4.75006275750731e-30	Regulator T cells	NDUFA11
NDUFS7	1.63274196117957e-34	0.51533727969867	0.27	0.184	5.12272790320089e-30	Regulator T cells	NDUFS7
UFC1	1.8345418269677e-34	0.394600925363998	0.412	0.308	5.75587498211115e-30	Regulator T cells	UFC1
EPC1	2.76002991146677e-34	0.382132786543121	0.516	0.404	8.65959384722698e-30	Regulator T cells	EPC1
CD37	3.14985033128641e-34	0.270113308645118	0.649	0.53	9.88265541441112e-30	Regulator T cells	CD37
NDUFB4	3.82789041150445e-34	0.38940048065072	0.392	0.288	1.20100061660952e-29	Regulator T cells	NDUFB4
RPA3	4.85928335871474e-34	0.505558431430251	0.276	0.19	1.52460015379675e-29	Regulator T cells	RPA3
MORF4L1	5.17842184870642e-34	0.335198435612704	0.608	0.497	1.62472985503164e-29	Regulator T cells	MORF4L1
GHITM	8.64478798334254e-34	0.465549650624499	0.35	0.256	2.71230222977372e-29	Regulator T cells	GHITM
MEAF6	1.23760289928586e-33	0.485935757787907	0.277	0.19	3.88297909650938e-29	Regulator T cells	MEAF6
DDOST	2.80985118998429e-33	0.529508735011839	0.259	0.176	8.81590810857571e-29	Regulator T cells	DDOST
CASP4	3.50564951781159e-33	0.481498917768874	0.255	0.172	1.09989753621339e-28	Regulator T cells	CASP4
GTF2A2	1.50374636505341e-32	0.502550726534825	0.278	0.194	4.71800422035506e-28	Regulator T cells	GTF2A2
EIF3G1	2.05846433015171e-32	0.307555434466182	0.556	0.446	6.45843183585099e-28	Regulator T cells	EIF3G
TMED9	2.83721531719956e-32	0.472882912570237	0.297	0.21	8.90176305771363e-28	Regulator T cells	TMED9
PPP2CA	3.18348453970507e-32	0.453976796868555	0.358	0.264	9.98818274332465e-28	Regulator T cells	PPP2CA
CLTB	3.72329426038065e-32	0.437344681645922	0.304	0.214	1.16818357419443e-27	Regulator T cells	CLTB
WDR83OS1	3.81118328201097e-32	0.339705285986619	0.422	0.318	1.19575875473094e-27	Regulator T cells	WDR83OS
DNAJA2	6.07292800563515e-32	0.483954689534067	0.318	0.23	1.90538116176803e-27	Regulator T cells	DNAJA2
EIF3L1	8.06324614567869e-32	0.409155384942866	0.297	0.206	2.52984347820669e-27	Regulator T cells	EIF3L
AP2M1	9.47453194750477e-32	0.426465539464804	0.31	0.218	2.97263439852962e-27	Regulator T cells	AP2M1
GTF2B	9.61645209899279e-32	0.301790916153763	0.46	0.347	3.01716184605899e-27	Regulator T cells	GTF2B
TMEM1231	1.48843584917433e-31	0.441637164361596	0.393	0.3	4.66996747678445e-27	Regulator T cells	TMEM123
HCLS11	1.86368723785223e-31	0.356610814287882	0.357	0.256	5.84731870876136e-27	Regulator T cells	HCLS1
PCMT1	2.48312749436174e-31	0.49278936931144	0.259	0.178	7.79081251355996e-27	Regulator T cells	PCMT1
SH3KBP12	2.74210643392185e-31	0.332128415660221	0.345	0.248	8.60335893642981e-27	Regulator T cells	SH3KBP1
EMC7	2.96752378911637e-31	0.413517580495005	0.326	0.234	9.3106058883526e-27	Regulator T cells	EMC7
TXNL1	3.05284923909653e-31	0.459490295806956	0.288	0.202	9.57831448766538e-27	Regulator T cells	TXNL1
C19orf53	3.36108022923471e-31	0.303185856536651	0.529	0.422	1.05453892192239e-26	Regulator T cells	C19orf53
H2AFV	3.8047523954858e-31	0.329384823091626	0.534	0.427	1.19374106408367e-26	Regulator T cells	H2AFV
RAB7A	7.28364356939692e-31	0.448818703287862	0.294	0.208	2.28524316989828e-26	Regulator T cells	RAB7A
PSMD7	8.03384622421647e-31	0.495021750418572	0.283	0.2	2.52061925284792e-26	Regulator T cells	PSMD7
GSTK1	1.29308654292656e-30	0.352805425360634	0.464	0.364	4.05705902843207e-26	Regulator T cells	GSTK1
BICDL1	2.51920040944567e-30	0.426696812171611	0.254	0.172	7.90399128463579e-26	Regulator T cells	BICDL1
WSB1	4.55460119943681e-30	0.393815630950637	0.429	0.333	1.4290061263233e-25	Regulator T cells	WSB1
KIF5B	5.77122502191512e-30	0.376576395654416	0.389	0.293	1.81072185062587e-25	Regulator T cells	KIF5B
SNRPD1	7.73333816907338e-30	0.295803430820079	0.382	0.284	2.42633485054677e-25	Regulator T cells	SNRPD1
GRB2	8.89743486885584e-30	0.41726361217241	0.325	0.237	2.79157019010352e-25	Regulator T cells	GRB2
UBE2I	1.52567356186651e-29	0.385413766939578	0.391	0.296	4.78680080035619e-25	Regulator T cells	UBE2I
SEPT1	4.27068791260032e-29	0.301017143253113	0.332	0.236	1.33992833257835e-24	Regulator T cells	SEPT1
GNAI21	4.81004380909848e-29	0.268098386854048	0.586	0.48	1.50915124510465e-24	Regulator T cells	GNAI2
PRDX5	5.16291273530193e-29	0.365201405087488	0.396	0.302	1.61986387070098e-24	Regulator T cells	PRDX5
ATP6V1G1	7.90192997837267e-29	0.287155655129902	0.613	0.513	2.47923053071442e-24	Regulator T cells	ATP6V1G1
SNX3	8.37994102958425e-29	0.37827088497431	0.346	0.255	2.62920649803206e-24	Regulator T cells	SNX3
SLC25A6	9.07250885536648e-29	0.26466697482457	0.596	0.483	2.84649965337123e-24	Regulator T cells	SLC25A6
GNG51	2.21891307812777e-28	0.32998957836044	0.454	0.355	6.96183978262589e-24	Regulator T cells	GNG5
REEP51	3.92603899281765e-28	0.385748882880552	0.392	0.3	1.23179473399654e-23	Regulator T cells	REEP5
ATP5PF	6.62541059823639e-28	0.302919006684756	0.413	0.312	2.07872257519667e-23	Regulator T cells	ATP5PF
CKLF1	9.04744090003965e-28	0.305372414269444	0.339	0.245	2.83863458238744e-23	Regulator T cells	CKLF
DGUOK	9.41718028677854e-28	0.451263567362469	0.271	0.194	2.95464031497677e-23	Regulator T cells	DGUOK
NDUFB1	1.37364373951332e-27	0.352584765397509	0.306	0.219	4.30980723272303e-23	Regulator T cells	NDUFB1
APRT	1.4864127023028e-27	0.256618541575414	0.586	0.483	4.66361985347505e-23	Regulator T cells	APRT
MAPK1IP1L	2.19628662501129e-27	0.445199203932663	0.291	0.212	6.89084928597294e-23	Regulator T cells	MAPK1IP1L
SNU131	2.23820718421796e-27	0.286608749118089	0.598	0.496	7.02237504048384e-23	Regulator T cells	SNU13
SDF4	3.62106678430352e-27	0.456670909871641	0.264	0.187	1.13610970357523e-22	Regulator T cells	SDF4
PYURF	4.31511148937254e-27	0.411864974669067	0.28	0.202	1.35386622979063e-22	Regulator T cells	PYURF
UBE2K	7.78064290939369e-27	0.473872470551581	0.255	0.181	2.44117671282227e-22	Regulator T cells	UBE2K
RANBP1	8.96210780930352e-27	0.43036662396698	0.321	0.239	2.81186132516898e-22	Regulator T cells	RANBP1
FOXN31	1.89454352160988e-26	0.406557896329384	0.261	0.185	5.94413029905101e-22	Regulator T cells	FOXN3
NDUFB10	2.15896985351377e-26	0.350014226536528	0.358	0.269	6.77376791539946e-22	Regulator T cells	NDUFB10
SLA2	2.44528709555479e-26	0.297570358090707	0.405	0.305	7.67208826230317e-22	Regulator T cells	SLA
NDUFA6	2.75652178063382e-26	0.378872306705792	0.307	0.225	8.6485870867386e-22	Regulator T cells	NDUFA6
ELOVL5	2.85195684748736e-26	0.356833967499041	0.31	0.226	8.94801460899158e-22	Regulator T cells	ELOVL5
PSMA3	3.22736681893993e-26	0.360256873710543	0.339	0.254	1.0125863394424e-21	Regulator T cells	PSMA3
EVL1	3.52076330852121e-26	0.303044086142087	0.413	0.316	1.10463948804853e-21	Regulator T cells	EVL
UBALD2	4.06219102324632e-26	0.369832777656632	0.326	0.241	1.27451243354353e-21	Regulator T cells	UBALD2
C19orf24	4.2730090987432e-26	0.385077909994116	0.308	0.226	1.34065660473068e-21	Regulator T cells	C19orf24
PSMG2	4.34300440163714e-26	0.448250380896077	0.254	0.18	1.36261763101365e-21	Regulator T cells	PSMG2
NDUFB11	1.00946029527354e-25	0.270859234293699	0.55	0.451	3.16718167642073e-21	Regulator T cells	NDUFB11
IRF11	1.0884826364073e-25	0.330430036600107	0.569	0.474	3.41511427172791e-21	Regulator T cells	IRF1
COX6A1	1.43158684551332e-25	0.278517199361645	0.526	0.424	4.49160372779804e-21	Regulator T cells	COX6A1
TMEM160	1.46630889195133e-25	0.368072556913165	0.287	0.208	4.60054414849731e-21	Regulator T cells	TMEM160
MYH9	1.7400605431743e-25	0.293555192901803	0.55	0.452	5.45943995420937e-21	Regulator T cells	MYH9
LAMTOR41	1.95386248196396e-25	0.262218686353966	0.405	0.309	6.13024353716192e-21	Regulator T cells	LAMTOR4
RILPL21	2.58871641410413e-25	0.327288692977322	0.369	0.278	8.1220977492517e-21	Regulator T cells	RILPL2
CDC42SE2	2.93984276424947e-25	0.252050755581658	0.603	0.497	9.22375667283271e-21	Regulator T cells	CDC42SE2
PRDM21	2.99232674259106e-25	0.44396797999298	0.286	0.209	9.38842515487945e-21	Regulator T cells	PRDM2
TRIR	3.10800999012675e-25	0.271711265998139	0.611	0.523	9.75138134402266e-21	Regulator T cells	TRIR
PSMB4	3.18150161506367e-25	0.350494598633286	0.261	0.184	9.98196131726228e-21	Regulator T cells	PSMB4
PPP1CC	3.2639096203282e-25	0.382654909531259	0.266	0.19	1.02405164337797e-20	Regulator T cells	PPP1CC
SRSF91	4.98812725043984e-25	0.286043065072441	0.477	0.382	1.5650249248255e-20	Regulator T cells	SRSF9
EIF3I	5.46384089465685e-25	0.366818351102341	0.314	0.232	1.71428008069859e-20	Regulator T cells	EIF3I
TNFRSF1B1	8.38269869419757e-25	0.355089426993785	0.482	0.391	2.63007171530449e-20	Regulator T cells	TNFRSF1B
AURKAIP1	1.1325571401899e-24	0.332689609783457	0.366	0.279	3.55339802734582e-20	Regulator T cells	AURKAIP1
NDUFS8	2.47477518385311e-24	0.372838120376648	0.261	0.187	7.76460713933914e-20	Regulator T cells	NDUFS8
VAMP81	2.62924400277062e-24	0.317289216780853	0.402	0.314	8.24925305869283e-20	Regulator T cells	VAMP8
RPN2	3.92629181540001e-24	0.437613654919901	0.258	0.187	1.23187405708175e-19	Regulator T cells	RPN2
TMEM219	4.27349037716324e-24	0.474523006275024	0.253	0.184	1.34080760583497e-19	Regulator T cells	TMEM219
LRPAP1	5.31707042641918e-24	0.38528105551105	0.31	0.232	1.66823084628902e-19	Regulator T cells	LRPAP1
PDE3B1	1.01174977388211e-23	0.420486858095535	0.253	0.181	3.17436491555512e-19	Regulator T cells	PDE3B
TECR	1.02535600191957e-23	0.349042547422911	0.314	0.234	3.21705445602265e-19	Regulator T cells	TECR
MOB4	1.41678222120251e-23	0.408384036045589	0.273	0.2	4.44515421902288e-19	Regulator T cells	MOB4
GPCPD1	1.93628694200777e-23	0.403093820848312	0.269	0.196	6.07510028054938e-19	Regulator T cells	GPCPD1
MRPL33	1.96659219400361e-23	0.327147426340459	0.299	0.221	6.17018300868632e-19	Regulator T cells	MRPL33
H2AFY	2.7316361877319e-23	0.356188533853013	0.256	0.184	8.57050853900885e-19	Regulator T cells	H2AFY
FAM49B1	3.59598383433591e-23	0.287600674896936	0.393	0.304	1.12823992802289e-18	Regulator T cells	FAM49B
NDUFA31	3.69460589943712e-23	0.261519331585512	0.346	0.26	1.1591826009484e-18	Regulator T cells	NDUFA3
ST13	5.91546158752584e-23	0.286179336895199	0.411	0.32	1.85597607308623e-18	Regulator T cells	ST13
TUFM	7.04934844210704e-23	0.361073873833494	0.292	0.218	2.21173307371108e-18	Regulator T cells	TUFM
SSNA1	9.87187958401502e-23	0.363409152003145	0.261	0.188	3.09730221948471e-18	Regulator T cells	SSNA1
POLR1D	1.04919051972335e-22	0.29440544935704	0.414	0.327	3.291835255632e-18	Regulator T cells	POLR1D
MIF	1.06733592859924e-22	0.294307462466884	0.46	0.369	3.3487664759801e-18	Regulator T cells	MIF
VDAC1	1.5746299181752e-22	0.292020157879122	0.386	0.299	4.9404013682747e-18	Regulator T cells	VDAC1
ANXA111	1.90313772522782e-22	0.378087433329219	0.279	0.205	5.97109461290228e-18	Regulator T cells	ANXA11
ATP6AP2	2.8085868741118e-22	0.336906832178875	0.324	0.246	8.81194131752579e-18	Regulator T cells	ATP6AP2
ARHGAP92	2.98595924129734e-22	0.298723271848954	0.319	0.238	9.36844711957041e-18	Regulator T cells	ARHGAP9
NEDD8	3.25666320898572e-22	0.298495468578348	0.411	0.324	1.02177808181927e-17	Regulator T cells	NEDD8
PFDN2	4.11417634758526e-22	0.378160093075413	0.298	0.223	1.29082282905488e-17	Regulator T cells	PFDN2
SYF21	4.51764240802012e-22	0.280602200158096	0.418	0.332	1.41741030551631e-17	Regulator T cells	SYF2
C4orf3	9.27334917069617e-22	0.281517392295283	0.438	0.352	2.90951330230592e-17	Regulator T cells	C4orf3
VDAC2	1.94841951236183e-21	0.324598519524016	0.402	0.32	6.11316622003524e-17	Regulator T cells	VDAC2
NINJ1	2.11169901813912e-21	0.350252404441918	0.272	0.202	6.62545566941148e-17	Regulator T cells	NINJ1
COX14	2.46362275870418e-21	0.357867013784677	0.279	0.207	7.72961640543438e-17	Regulator T cells	COX14
LSM8	2.91470580284122e-21	0.263375001741489	0.346	0.264	9.14488945641433e-17	Regulator T cells	LSM8
TNFAIP81	3.35765713057882e-21	0.386963459029934	0.333	0.258	1.05346492471911e-16	Regulator T cells	TNFAIP8
METTL9	3.7191263000153e-21	0.352610803583364	0.318	0.243	1.1668758766298e-16	Regulator T cells	METTL9
HNRNPH3	4.61808134070944e-21	0.282366356998841	0.466	0.376	1.44892302064759e-16	Regulator T cells	HNRNPH3
BLOC1S2	7.3855339040442e-21	0.363905191626962	0.313	0.239	2.31721126239387e-16	Regulator T cells	BLOC1S2
RNASET21	1.20673483700621e-20	0.262418412524382	0.448	0.361	3.78613055110698e-16	Regulator T cells	RNASET2
MYCBP21	2.52054290210423e-20	0.321762525523694	0.365	0.286	7.90820335535201e-16	Regulator T cells	MYCBP2
CAP11	2.9763750730509e-20	0.288725585540634	0.366	0.287	9.33837679169718e-16	Regulator T cells	CAP1
DAD1	3.55918270615624e-20	0.283236073908604	0.414	0.331	1.11669357405652e-15	Regulator T cells	DAD1
MRPL51	3.80673508451907e-20	0.31698748786317	0.251	0.184	1.19436313276786e-15	Regulator T cells	MRPL51
SLBP	3.84969701954442e-20	0.320261673357734	0.3	0.228	1.20784243988206e-15	Regulator T cells	SLBP
PUF60	4.57310373302871e-20	0.393719612793261	0.257	0.192	1.43481129623776e-15	Regulator T cells	PUF60
MRPL41	5.22079029670364e-20	0.262965314215882	0.357	0.277	1.63802295559077e-15	Regulator T cells	MRPL41
IQGAP21	6.9343374561061e-20	0.285823960792835	0.398	0.314	2.17564837685329e-15	Regulator T cells	IQGAP2
CTSS	6.98147916652955e-20	0.306118308388635	0.262	0.193	2.19043908849865e-15	Regulator T cells	CTSS
FGFR1OP2	7.88479293189778e-20	0.317483283927782	0.327	0.252	2.47385378238293e-15	Regulator T cells	FGFR1OP2
SPCS2	7.8992506156577e-20	0.253426497236583	0.426	0.342	2.4783898806626e-15	Regulator T cells	SPCS2
LGALS31	1.0216035761862e-19	0.333406805457066	0.33	0.257	3.2052812202842e-15	Regulator T cells	LGALS3
LSM3	1.3173890911292e-19	0.337675721321909	0.254	0.188	4.13330827341787e-15	Regulator T cells	LSM3
ISG15	1.35481770611804e-19	0.287184168172832	0.444	0.361	4.25074055294534e-15	Regulator T cells	ISG15
ITGA41	2.13281495614283e-19	0.332070040424839	0.328	0.253	6.69170692489814e-15	Regulator T cells	ITGA4
ATP6V0B	2.25590413871943e-19	0.289674694943638	0.366	0.289	7.0778992352322e-15	Regulator T cells	ATP6V0B
PDCD6	2.27104277340205e-19	0.356957760243916	0.28	0.214	7.12539670154893e-15	Regulator T cells	PDCD6
PSIP1	4.49040255621439e-19	0.339089780486379	0.267	0.201	1.40886380201227e-14	Regulator T cells	PSIP1
YPEL31	5.54462921277612e-19	0.276620763662939	0.336	0.26	1.73962741550851e-14	Regulator T cells	YPEL3
TMEM230	8.31939442557391e-19	0.350704159394355	0.262	0.197	2.61021000102381e-14	Regulator T cells	TMEM230
KHDRBS1	2.56877313799057e-18	0.281624824098799	0.368	0.294	8.05952572044542e-14	Regulator T cells	KHDRBS1
CHURC1	3.48844211093302e-18	0.303582437629777	0.285	0.217	1.09449871230523e-13	Regulator T cells	CHURC1
SELENOT	3.94449392900308e-18	0.252594269410761	0.45	0.366	1.23758497022472e-13	Regulator T cells	SELENOT
LAMTOR5	4.2175866300643e-18	0.276104541600285	0.31	0.241	1.32326780518267e-13	Regulator T cells	LAMTOR5
LSM1	4.79661457341807e-18	0.311026708023388	0.256	0.191	1.50493782240992e-13	Regulator T cells	LSM1
MRPL47	7.33896453254208e-18	0.331777753450358	0.279	0.214	2.30260012208508e-13	Regulator T cells	MRPL47
XRCC5	7.69321158568837e-18	0.277892797343469	0.356	0.282	2.41374513500972e-13	Regulator T cells	XRCC5
UBL3	9.58196688627584e-18	0.276867722028869	0.283	0.214	3.00634211056904e-13	Regulator T cells	UBL3
NDUFB71	1.79384095475578e-17	0.298857311457004	0.325	0.255	5.62817599554625e-13	Regulator T cells	NDUFB7
NUDC	2.09250429413483e-17	0.275310541314845	0.292	0.226	6.56523222284803e-13	Regulator T cells	NUDC
PRELID11	3.52575029716018e-17	0.289823358951406	0.355	0.283	1.10620415573401e-12	Regulator T cells	PRELID1
DOCK8	1.58410507745898e-16	0.259153173164414	0.273	0.206	4.97012968052755e-12	Regulator T cells	DOCK8
WASF21	2.02100836394719e-16	0.338666389134476	0.326	0.263	6.34091374188431e-12	Regulator T cells	WASF2
TOMM22	2.5063574466416e-16	0.289701846490781	0.325	0.258	7.86369648883803e-12	Regulator T cells	TOMM22
TXNL4A	5.26713800750418e-16	0.311441338965616	0.287	0.225	1.65256454985444e-11	Regulator T cells	TXNL4A
BRI3	7.93518980403166e-16	0.281401981654825	0.267	0.205	2.48966580101493e-11	Regulator T cells	BRI3
ATP5PO	1.20766518761862e-15	0.266866516167666	0.296	0.232	3.78904952615343e-11	Regulator T cells	ATP5PO
DDT	9.15934126231639e-15	0.272425113139487	0.353	0.287	2.87374332105177e-10	Regulator T cells	DDT
KPNA21	1.35166827797031e-14	0.311338408301824	0.32	0.257	4.24085922213185e-10	Regulator T cells	KPNA2
PHB2	1.83162000951929e-14	0.322460757696049	0.257	0.202	5.74670777986678e-10	Regulator T cells	PHB2
ARID1B1	1.90223446618926e-14	0.281634983083493	0.255	0.197	5.96826063766879e-10	Regulator T cells	ARID1B
HNRNPR1	2.0850937153618e-14	0.262014988106176	0.326	0.263	6.54198153194763e-10	Regulator T cells	HNRNPR
CREBRF1	2.17507956992825e-14	0.268685602119292	0.312	0.249	6.8243121506499e-10	Regulator T cells	CREBRF
PPP1CA1	1.35248761608486e-13	0.261020298149967	0.273	0.216	4.24342989546624e-09	Regulator T cells	PPP1CA
HBP1	3.59571947748725e-13	0.268146576349646	0.27	0.213	1.12815698606163e-08	Regulator T cells	HBP1
ALOX5AP1	6.81201363693813e-13	0.261416898456258	0.406	0.345	2.13726927858934e-08	Regulator T cells	ALOX5AP
IMP3	7.14136616635945e-12	0.305144294468577	0.293	0.243	2.24060363469528e-07	Regulator T cells	IMP3
SCGB3A1	0	2.36528443796565	0.54	0.091	0	Exhausted T cells	SCGB3A1
HSPA1B	0	2.12857934463931	0.557	0.276	0	Exhausted T cells	HSPA1B
EGR1	0	3.20908748796532	0.435	0.156	0	Exhausted T cells	EGR1
JUN	0	2.19821672089429	0.743	0.551	0	Exhausted T cells	JUN
MT-ND4L1	0	0.997814478438657	0.79	0.629	0	Exhausted T cells	MT-ND4L
FOSB	0	1.28447150973602	0.693	0.54	0	Exhausted T cells	FOSB
FOS	0	1.14713282416794	0.809	0.692	0	Exhausted T cells	FOS
DUSP1	0	1.50575986104615	0.765	0.659	0	Exhausted T cells	DUSP1
MT-ND31	0	1.00142211104394	0.996	0.969	0	Exhausted T cells	MT-ND3
MT-ND2	0	0.854043978416807	0.965	0.947	0	Exhausted T cells	MT-ND2
MT-CO3	0	1.10381518721015	0.992	0.974	0	Exhausted T cells	MT-CO3
MT-ND41	0	0.872912810079955	0.992	0.975	0	Exhausted T cells	MT-ND4
MT-ATP61	0	0.649614898389089	0.992	0.982	0	Exhausted T cells	MT-ATP6
MT-CO11	0	0.807901177120037	0.999	0.99	0	Exhausted T cells	MT-CO1
MT-CYB1	0	0.684169775484742	0.974	0.965	0	Exhausted T cells	MT-CYB
MT-ND1	0	0.815095490104023	0.923	0.914	0	Exhausted T cells	MT-ND1
MT-CO21	0	0.904376733326919	0.999	0.991	0	Exhausted T cells	MT-CO2
CD69	6.5415395330595e-303	1.78139266313594	0.691	0.575	2.05240802849742e-298	Exhausted T cells	CD69
NR4A1	7.34823769609423e-293	2.04718192880206	0.396	0.218	2.30550957714956e-288	Exhausted T cells	NR4A1
JUNB	8.43299508047807e-284	0.986519564897282	0.895	0.855	2.6458522065e-279	Exhausted T cells	JUNB
DNAJB1	1.71405543197957e-268	1.20687359729041	0.754	0.685	5.3778489178359e-264	Exhausted T cells	DNAJB1
IER21	1.21077562785064e-259	1.41400678745394	0.738	0.668	3.79880853238139e-255	Exhausted T cells	IER2
JUND	1.53956790528306e-251	0.522604278730035	0.981	0.944	4.83039430282561e-247	Exhausted T cells	JUND
HNRNPH1	2.12664890441573e-194	1.03996665189227	0.685	0.63	6.67236093760435e-190	Exhausted T cells	HNRNPH1
UBB	2.79657617689891e-185	0.742521467346541	0.925	0.936	8.77425775502033e-181	Exhausted T cells	UBB
HSPA1A	3.85674456723219e-180	0.958246775358861	0.678	0.576	1.2100536079691e-175	Exhausted T cells	HSPA1A
UBE2S	2.34439402573565e-177	1.09974894736322	0.652	0.585	7.35553625574561e-173	Exhausted T cells	UBE2S
MT-ND51	8.25527887492274e-172	0.521846843339707	0.801	0.76	2.59009374700701e-167	Exhausted T cells	MT-ND5
MTRNR2L12	4.47450281111884e-167	1.03736192867504	0.601	0.523	1.40387525698853e-162	Exhausted T cells	MTRNR2L12
TXNIP1	1.37537123332559e-159	1.01183801183905	0.579	0.478	4.31522724455905e-155	Exhausted T cells	TXNIP
GADD45B1	7.86469540898939e-159	1.2700309526812	0.59	0.507	2.46754818457042e-154	Exhausted T cells	GADD45B
PPP1R15A	2.94150574699861e-122	1.09351216735085	0.546	0.481	9.22897428120813e-118	Exhausted T cells	PPP1R15A
XIST	6.04085203388351e-122	1.32819665623364	0.302	0.19	1.89531732563095e-117	Exhausted T cells	XIST
TSC22D3	3.04426555609428e-112	0.640785157512298	0.802	0.787	9.55138318224581e-108	Exhausted T cells	TSC22D3
CITED2	6.24772591345451e-112	1.40703559781187	0.396	0.303	1.96022400534635e-107	Exhausted T cells	CITED2
RPS262	2.91380762061156e-103	0.517415611385637	0.831	0.823	9.14207140966877e-99	Exhausted T cells	RPS26
HSPA8	5.1931282465256e-102	0.58255770526423	0.841	0.863	1.62934398734741e-97	Exhausted T cells	HSPA8
SERTAD1	8.26682028855148e-93	1.23507898432583	0.405	0.328	2.59371486553303e-88	Exhausted T cells	SERTAD1
ZFP36	4.06539176798947e-91	0.526363561396733	0.814	0.804	1.2755166672067e-86	Exhausted T cells	ZFP36
SNHG12	1.11591473660371e-85	1.47971	0.273	0.19	3.50118248609413e-81	Exhausted T cells	SNHG12
INTS6	6.14074944053911e-81	1.38921363661869	0.315	0.237	1.92666013696915e-76	Exhausted T cells	INTS6
DNAJA1	1.83567939779821e-68	0.523472708829807	0.74	0.761	5.75944411059188e-64	Exhausted T cells	DNAJA1
ACTB2	5.20551681154713e-58	0.277649355043256	0.945	0.96	1.63323089962291e-53	Exhausted T cells	ACTB
IER5L1	2.68475299593698e-54	1.00399473231605	0.268	0.197	8.42341252475228e-50	Exhausted T cells	IER5L
CD83	3.28320179955774e-53	1.4801264070158	0.251	0.189	1.03010456461124e-48	Exhausted T cells	CD83
SOCS11	1.62264782106284e-47	0.781406225487491	0.429	0.391	5.09105753858465e-43	Exhausted T cells	SOCS1
NFKBIA1	6.57221123941501e-45	0.464002281991093	0.755	0.776	2.06203127636646e-40	Exhausted T cells	NFKBIA
SAT11	8.79163760578837e-43	0.544746117354985	0.65	0.67	2.7583762988161e-38	Exhausted T cells	SAT1
DUSP22	6.22116654664342e-41	0.461143790675604	0.712	0.712	1.95189100400937e-36	Exhausted T cells	DUSP2
KLF6	5.14699946463091e-40	0.441954643390961	0.733	0.746	1.61487108202795e-35	Exhausted T cells	KLF6
SRSF7	2.62581380882719e-38	0.313299159340671	0.824	0.863	8.23849082519532e-34	Exhausted T cells	SRSF7
EIF4A21	2.97610346569111e-36	0.616115463469724	0.523	0.539	9.33752462360586e-32	Exhausted T cells	EIF4A2
BTG21	8.05110987257881e-33	0.677223705879887	0.49	0.488	2.5260357225216e-28	Exhausted T cells	BTG2
PHLDA11	7.26781920155797e-29	1.08157329410214	0.255	0.215	2.28027827448881e-24	Exhausted T cells	PHLDA1
NEAT11	5.85470036481528e-27	0.425555738444049	0.638	0.653	1.83691223946079e-22	Exhausted T cells	NEAT1
HLA-DRB12	7.68678443139085e-27	0.447709581067262	0.465	0.436	2.41172861534888e-22	Exhausted T cells	HLA-DRB1
TUBB4B	3.57823220860464e-26	0.460455576217412	0.656	0.706	1.12267035544971e-21	Exhausted T cells	TUBB4B
CKS2	9.41209732920589e-23	0.947840433774598	0.287	0.261	2.95304553703835e-18	Exhausted T cells	CKS2
SNHG8	1.08297385702549e-20	0.782683838826476	0.42	0.44	3.39783047641749e-16	Exhausted T cells	SNHG8
MRPL18	2.19708330275586e-20	1.02307140607411	0.263	0.238	6.89334886239653e-16	Exhausted T cells	MRPL18
RGS12	2.90955322442622e-19	0.580410474327445	0.482	0.476	9.12872324163728e-15	Exhausted T cells	RGS1
CD742	3.05790467538331e-16	0.377568723976719	0.516	0.534	9.59417591901514e-12	Exhausted T cells	CD74
DDX3X	1.2664656751018e-15	0.348081007249431	0.58	0.617	3.9735360556319e-11	Exhausted T cells	DDX3X
HSPH1	1.67116980644465e-15	0.547669858428488	0.485	0.506	5.2432952677201e-11	Exhausted T cells	HSPH1
S100A41	7.50454925211622e-13	0.296576979026567	0.781	0.823	2.35455232785147e-08	Exhausted T cells	S100A4
H2AFX	4.60314590600733e-12	0.723105328113569	0.285	0.275	1.4442370280098e-07	Exhausted T cells	H2AFX
BRD21	1.34281395176479e-11	0.492434474723338	0.472	0.514	4.21307877366203e-07	Exhausted T cells	BRD2
HLA-DRA2	3.89607669344926e-11	0.469635509513336	0.411	0.412	1.22239406256971e-06	Exhausted T cells	HLA-DRA
CLK11	4.89712125792637e-11	0.550897314998416	0.373	0.389	1.5364717946744e-06	Exhausted T cells	CLK1
MYL12A1	9.533273292433e-11	0.281767610668867	0.66	0.723	2.99106449550085e-06	Exhausted T cells	MYL12A
SAP18	1.15503816914533e-10	0.553389050325942	0.577	0.664	3.62393225569347e-06	Exhausted T cells	SAP18
HCST2	9.22967716535448e-10	0.296520686265433	0.621	0.662	2.89581121062997e-05	Exhausted T cells	HCST
PAXX1	1.13250060458394e-09	0.571522658318958	0.359	0.375	3.55322064688211e-05	Exhausted T cells	PAXX
HNRNPA2B11	2.72410543247425e-09	0.313387548985678	0.579	0.644	8.54688079438797e-05	Exhausted T cells	HNRNPA2B1
SPTAN1	3.79220266088048e-09	0.648349867405377	0.29	0.29	0.000118980358485125	Exhausted T cells	SPTAN1
LGALS12	4.57704673609413e-09	0.41604501019073	0.426	0.432	0.000143604841344953	Exhausted T cells	LGALS1
RSRP11	7.43601387377982e-09	0.576203759685753	0.355	0.37	0.000233304935289842	Exhausted T cells	RSRP1
TNFAIP3	1.42143344826994e-08	0.291010400204041	0.759	0.829	0.000445974744394693	Exhausted T cells	TNFAIP3
CIRBP1	2.71156276892933e-08	0.290673048345309	0.586	0.658	0.000850752818751576	Exhausted T cells	CIRBP
FUS	3.5193625170818e-08	0.347961942441455	0.529	0.594	0.00110419998973442	Exhausted T cells	FUS
ZFAS1	5.06214568253985e-08	0.378456787619298	0.574	0.653	0.00158824820789688	Exhausted T cells	ZFAS1
ARGLU11	8.40375747425291e-08	0.47936110571763	0.368	0.389	0.00263667890754685	Exhausted T cells	ARGLU1
RPL22L1	2.73479311552127e-07	0.62672357403085	0.367	0.4	0.008580413399948	Exhausted T cells	RPL22L1
ZFP36L11	3.09986832001791e-07	0.450798567991511	0.441	0.475	0.00972583685405618	Exhausted T cells	ZFP36L1
CKLF2	3.55969403548325e-07	0.634867174001196	0.255	0.253	0.0111685400363287	Exhausted T cells	CKLF
SLC38A21	5.70808769612764e-07	0.4008652182175	0.467	0.512	0.0179091251466005	Exhausted T cells	SLC38A2
HSPB1	1.56193863027774e-06	0.358272890322231	0.264	0.256	0.0490058245249642	Exhausted T cells	HSPB1
TRA2B	8.61103207777201e-06	0.451182081665698	0.353	0.374	0.270171131440097	Exhausted T cells	TRA2B
DYNLL11	1.03873064785206e-05	0.26055886322645	0.623	0.699	0.325901740763583	Exhausted T cells	DYNLL1
ELOC	1.09575867298325e-05	0.302141015626893	0.222	0.283	0.343794283648495	Exhausted T cells	ELOC
PNISR1	3.20071006410271e-05	0.25774700635724	0.244	0.305	1	Exhausted T cells	PNISR
LSM81	4.74490285544515e-05	0.256051005941797	0.222	0.277	1	Exhausted T cells	LSM8
ZFAND51	8.26309540788954e-05	0.556620269474126	0.333	0.359	1	Exhausted T cells	ZFAND5
VAMP82	9.19028101168039e-05	0.271229903961332	0.261	0.329	1	Exhausted T cells	VAMP8
IER51	0.000104091800986142	0.586336674889782	0.257	0.263	1	Exhausted T cells	IER5
SNHG151	0.000112401689496494	0.258145268801872	0.248	0.308	1	Exhausted T cells	SNHG15
CHD2	0.000150024930106528	0.273027389962133	0.255	0.317	1	Exhausted T cells	CHD2
H1FX	0.000199226252139192	0.677729064628974	0.284	0.299	1	Exhausted T cells	H1FX
KLRB11	0.00035871940868069	0.392685858469112	0.414	0.425	1	Exhausted T cells	KLRB1
DPP71	0.000363667782113617	0.35620609842939	0.229	0.286	1	Exhausted T cells	DPP7
KIAA1551	0.000567971663188917	0.522414990895198	0.299	0.317	1	Exhausted T cells	KIAA1551
TOB11	0.000685014457075885	0.417473161770073	0.341	0.362	1	Exhausted T cells	TOB1
C12orf571	0.00112763327589305	0.403958590324363	0.442	0.504	1	Exhausted T cells	C12orf57
IFRD1	0.0011872708138106	0.491165297020396	0.319	0.339	1	Exhausted T cells	IFRD1
CCDC85B1	0.00128031042527498	0.265795710242359	0.283	0.347	1	Exhausted T cells	CCDC85B
NKTR1	0.00424769834259443	0.284455619811333	0.247	0.296	1	Exhausted T cells	NKTR
MT1X	0.00504925904410561	0.259001676225387	0.371	0.392	1	Exhausted T cells	MT1X
DDIT3	0.00556104511579575	0.587337368932518	0.31	0.336	1	Exhausted T cells	DDIT3
TSPYL2	0.00617601559631907	0.329668720795503	0.359	0.381	1	Exhausted T cells	TSPYL2
LBH	0.00658641761600757	0.268908806643112	0.248	0.295	1	Exhausted T cells	LBH
HLA-DPA12	0.00683905011145098	0.326887998971643	0.334	0.352	1	Exhausted T cells	HLA-DPA1
MT1E	0	4.75056201267972	0.822	0.126	0	CD4+ T cells	MT1E
MT1X1	0	4.61633563063914	0.951	0.351	0	CD4+ T cells	MT1X
MT2A	0	4.5441042948437	0.995	0.529	0	CD4+ T cells	MT2A
MT1F	0	3.39930362507887	0.456	0.072	0	CD4+ T cells	MT1F
SLC30A1	0	2.75291319660226	0.463	0.1	0	CD4+ T cells	SLC30A1
LYZ	0	2.02624471066789	0.512	0.166	0	CD4+ T cells	LYZ
MT1G	0	6.0617061067432	0.352	0.018	0	CD4+ T cells	MT1G
HSPD1	0	1.66634942589177	0.856	0.561	0	CD4+ T cells	HSPD1
HSPA1A1	0	1.71890373073625	0.854	0.57	0	CD4+ T cells	HSPA1A
HSPA6	0	2.74487140882102	0.291	0.061	0	CD4+ T cells	HSPA6
HSPE1	0	1.69421470463436	0.933	0.741	0	CD4+ T cells	HSPE1
HSP90AB1	0	0.929333378601222	0.972	0.892	0	CD4+ T cells	HSP90AB1
HSP90AA1	0	1.1219666913582	0.992	0.969	0	CD4+ T cells	HSP90AA1
UBB1	1.65062181678167e-265	0.820591116840532	0.983	0.932	5.17882595015248e-261	CD4+ T cells	UBB
HSPH11	3.64876041645588e-249	1.2658643257495	0.748	0.487	1.14479858066303e-244	CD4+ T cells	HSPH1
ZFAND2A	1.4743540036312e-226	1.60350841328226	0.386	0.158	4.62578568639289e-222	CD4+ T cells	ZFAND2A
HSPA1B1	5.41904753950986e-226	1.26765530233722	0.563	0.293	1.70022616552122e-221	CD4+ T cells	HSPA1B
GCLM	1.11985577513783e-220	1.66288330150216	0.27	0.087	3.51354749449494e-216	CD4+ T cells	GCLM
SQSTM11	1.25434238184607e-205	1.15089485310346	0.702	0.465	3.93549922304204e-201	CD4+ T cells	SQSTM1
HSPA81	1.59906860931507e-185	0.656713875033079	0.958	0.854	5.01707776172602e-181	CD4+ T cells	HSPA8
DNAJB61	6.23509980965106e-185	0.883511459990762	0.819	0.637	1.95626256527802e-180	CD4+ T cells	DNAJB6
PPP1R15A1	2.45883760827573e-178	0.931163251663949	0.713	0.474	7.71460299596509e-174	CD4+ T cells	PPP1R15A
FKBP4	1.24098777016982e-159	1.30523874918514	0.331	0.144	3.89359912890781e-155	CD4+ T cells	FKBP4
GNLY1	1.19269172897953e-134	0.785255331392582	0.456	0.243	3.74207029967328e-130	CD4+ T cells	GNLY
MRPL181	7.13155681943929e-130	1.00775794980004	0.429	0.228	2.23752595209908e-125	CD4+ T cells	MRPL18
FTL	3.38372804736975e-124	0.391700182185923	0.992	0.976	1.06164467486226e-119	CD4+ T cells	FTL
DNAJA11	1.18543940974785e-123	0.737220000559959	0.874	0.751	3.71931614808387e-119	CD4+ T cells	DNAJA1
MAT2A1	2.36564456621452e-122	1.13957784510652	0.362	0.185	7.42220982649807e-118	CD4+ T cells	MAT2A
TCP11	6.6031383588115e-122	0.98013129085819	0.426	0.233	2.07173466007711e-117	CD4+ T cells	TCP1
FLNA1	2.37148395561875e-116	0.804138365566211	0.593	0.385	7.44053091075382e-112	CD4+ T cells	FLNA
S100A10	2.32728370699264e-112	0.921285555199086	0.859	0.763	7.30185263068941e-108	CD4+ T cells	S100A10
DDIT31	5.55928163651463e-110	1.03401151972268	0.508	0.321	1.74422461345647e-105	CD4+ T cells	DDIT3
EGR11	2.42857060832852e-102	0.587464539055629	0.347	0.179	7.61964028363073e-98	CD4+ T cells	EGR1
GZMH1	3.10623341555667e-102	0.794343560156271	0.418	0.238	9.74580734130906e-98	CD4+ T cells	GZMH
NUDC1	4.14917903370713e-99	0.94166626412943	0.395	0.22	1.30180492182561e-94	CD4+ T cells	NUDC
TUBB4B1	1.94814071679964e-94	0.572202855133426	0.841	0.69	6.11229149895887e-90	CD4+ T cells	TUBB4B
EFHD21	1.70087851023794e-93	0.633210853733797	0.552	0.352	5.33650632587154e-89	CD4+ T cells	EFHD2
DNAJB11	1.02175304166196e-91	0.88493154451642	0.807	0.686	3.20575016821439e-87	CD4+ T cells	DNAJB1
DOK21	9.87189812827135e-89	0.924342833141455	0.454	0.294	3.09730803774514e-84	CD4+ T cells	DOK2
MYADM1	4.82894708077055e-88	0.664559719170749	0.611	0.419	1.51508214659176e-83	CD4+ T cells	MYADM
NEU1	4.28328362699781e-87	0.861567062045919	0.37	0.212	1.34388023797056e-82	CD4+ T cells	NEU1
IFNG1	2.37203585165554e-86	0.908313707435031	0.332	0.184	7.44226248456926e-82	CD4+ T cells	IFNG
MORF4L2	3.48113032772586e-86	0.784263179426681	0.377	0.214	1.09220464032399e-81	CD4+ T cells	MORF4L2
SRSF2	3.28651979697383e-85	0.527652418582237	0.834	0.679	1.03114558630054e-80	CD4+ T cells	SRSF2
MKNK2	6.91498953732368e-84	0.703907656180482	0.448	0.273	2.1695779673353e-79	CD4+ T cells	MKNK2
KLF10	1.51490297667169e-81	0.958057895410017	0.256	0.127	4.75300808930742e-77	CD4+ T cells	KLF10
FGFBP21	7.22374334428966e-81	0.483259979504152	0.289	0.145	2.26644947427088e-76	CD4+ T cells	FGFBP2
CACYBP1	1.19918405473007e-80	0.63408152473144	0.573	0.388	3.76243997171558e-76	CD4+ T cells	CACYBP
UBE2S1	3.18802552233406e-80	0.674888062071416	0.713	0.585	1.00024300763231e-75	CD4+ T cells	UBE2S
HSPB11	3.4469792299026e-80	0.82129131769274	0.404	0.247	1.08148973338194e-75	CD4+ T cells	HSPB1
ZEB21	4.73143393058944e-80	0.76657888798948	0.401	0.238	1.48448739572244e-75	CD4+ T cells	ZEB2
GPBP1	1.18151268692979e-79	0.593640525756586	0.709	0.542	3.70699605524221e-75	CD4+ T cells	GPBP1
SERTAD11	3.06152027199644e-79	0.576748856380132	0.506	0.325	9.60551985338884e-75	CD4+ T cells	SERTAD1
AHSA11	3.28666132138151e-79	0.836723117737948	0.372	0.217	1.03118998958345e-74	CD4+ T cells	AHSA1
CHORDC11	2.59914438152882e-78	0.846589648755523	0.357	0.205	8.15481549704667e-74	CD4+ T cells	CHORDC1
UPP11	7.48097839816268e-77	0.819141039864002	0.382	0.228	2.34715697242354e-72	CD4+ T cells	UPP1
PNP	1.08183926102374e-76	0.943300591551285	0.276	0.146	3.39427068146197e-72	CD4+ T cells	PNP
MAP1LC3B	4.09079539818225e-74	0.58226733358072	0.674	0.506	1.28348705617968e-69	CD4+ T cells	MAP1LC3B
S100A6	9.26350528604369e-73	1.03961520081024	0.882	0.798	2.90642478349621e-68	CD4+ T cells	S100A6
NKG71	1.14367188196803e-71	0.470620139544508	0.562	0.399	3.58827052967468e-67	CD4+ T cells	NKG7
KDM6B	4.09568013660049e-71	0.646161358927368	0.559	0.402	1.28501964285841e-66	CD4+ T cells	KDM6B
HSPA4	4.6888494706246e-69	0.721435787813055	0.334	0.193	1.47112652140847e-64	CD4+ T cells	HSPA4
DDX3X1	7.01820900585579e-67	0.515113935286864	0.74	0.604	2.20196307558725e-62	CD4+ T cells	DDX3X
GOLGB1	1.36668148566196e-65	0.615860284335585	0.417	0.263	4.28796316126441e-61	CD4+ T cells	GOLGB1
PMAIP11	6.14217516004549e-65	0.618942341339512	0.421	0.267	1.92710745646427e-60	CD4+ T cells	PMAIP1
ARF4	6.71676164466334e-65	0.604818239528988	0.523	0.358	2.10738396601312e-60	CD4+ T cells	ARF4
UAP1	1.37229634847524e-63	0.801150846393156	0.282	0.158	4.30557979334106e-59	CD4+ T cells	UAP1
CCT4	3.68261183262597e-63	0.602770011530481	0.453	0.292	1.1554194624864e-58	CD4+ T cells	CCT4
NFKB11	5.6948699166294e-61	0.829687030078024	0.447	0.31	1.78676543634248e-56	CD4+ T cells	NFKB1
EIF5A	9.92424227919932e-61	1.05240319927909	0.473	0.339	3.11373101509879e-56	CD4+ T cells	EIF5A
YWHAQ	3.02469559015976e-59	0.519257076456489	0.565	0.404	9.48998241412623e-55	CD4+ T cells	YWHAQ
FOSB1	5.14373831755165e-59	0.384260056692247	0.714	0.548	1.61384789713183e-54	CD4+ T cells	FOSB
JUND1	1.13862726598908e-58	0.344013309670491	0.969	0.947	3.57244304704072e-54	CD4+ T cells	JUND
TUBA1C	1.63943878926744e-57	0.701309141427402	0.341	0.212	5.14373920132661e-53	CD4+ T cells	TUBA1C
TUBB2A	3.28636259826962e-57	0.681373719954539	0.28	0.16	1.03109626520709e-52	CD4+ T cells	TUBB2A
RAB8B1	1.47934484732674e-56	0.657888546052735	0.429	0.293	4.64144445848763e-52	CD4+ T cells	RAB8B
SPTY2D11	4.23413616470626e-54	0.622824078617984	0.378	0.24	1.32846022167659e-49	CD4+ T cells	SPTY2D1
ODC1	1.13695756102226e-53	0.656007003271285	0.563	0.421	3.56720434770734e-49	CD4+ T cells	ODC1
JMJD62	2.82847791450715e-53	0.594056864412786	0.388	0.252	8.87434945676619e-49	CD4+ T cells	JMJD6
HCG18	4.87058701980919e-53	0.684661845268532	0.277	0.162	1.52814667746513e-48	CD4+ T cells	HCG18
UFM11	7.89597277536439e-53	0.604883842330604	0.35	0.219	2.47736145827058e-48	CD4+ T cells	UFM1
PRNP	9.03446274063799e-53	0.647270579323478	0.343	0.216	2.83456268487517e-48	CD4+ T cells	PRNP
INSIG1	3.58710575104494e-52	0.829039081879463	0.266	0.157	1.12545442939035e-47	CD4+ T cells	INSIG1
SKIL	1.60697514353272e-51	0.593408701892426	0.426	0.291	5.0418845128339e-47	CD4+ T cells	SKIL
XIST1	4.48029003610347e-50	0.488781957713604	0.321	0.196	1.40569099882746e-45	CD4+ T cells	XIST
SPTAN11	6.44774396685099e-50	0.53828762165158	0.418	0.281	2.0229796695995e-45	CD4+ T cells	SPTAN1
IDI11	1.54407384586958e-49	0.561016699030908	0.563	0.437	4.84453169141581e-45	CD4+ T cells	IDI1
YBX1	5.05503001947178e-49	0.344167356103444	0.82	0.705	1.58601566860927e-44	CD4+ T cells	YBX1
BZW11	9.71682775210936e-48	0.425324658229238	0.671	0.531	3.04865470722431e-43	CD4+ T cells	BZW1
LGALS13	1.30282392589223e-47	0.417340530719454	0.569	0.422	4.08761006748687e-43	CD4+ T cells	LGALS1
ETF1	4.76056903193773e-47	0.544012137309395	0.384	0.253	1.49362853377046e-42	CD4+ T cells	ETF1
MAP2K31	9.68202371428439e-47	0.657104512717471	0.311	0.197	3.03773494035673e-42	CD4+ T cells	MAP2K3
UBC1	1.22856686226535e-46	0.301929897578384	0.989	0.966	3.85462853035755e-42	CD4+ T cells	UBC
LRRFIP11	2.93919674527717e-46	0.463772610637213	0.597	0.462	9.22172978830712e-42	CD4+ T cells	LRRFIP1
EMP31	5.17199101689745e-46	0.451570246007926	0.619	0.474	1.62271218155157e-41	CD4+ T cells	EMP3
IER31	2.0592118413426e-45	0.605510315480333	0.257	0.154	6.46077715221241e-41	CD4+ T cells	IER3
H3F3B	1.86407223905153e-44	0.327552439281791	0.994	0.986	5.84852665002418e-40	CD4+ T cells	H3F3B
APLP2	2.54706217287857e-44	0.599415542619089	0.296	0.186	7.99140756740653e-40	CD4+ T cells	APLP2
H2AFZ	2.60963830601198e-44	0.459839646168888	0.826	0.728	8.18774018511259e-40	CD4+ T cells	H2AFZ
HSPA9	1.32205534163578e-43	0.485668446906496	0.439	0.31	4.14794863438225e-39	CD4+ T cells	HSPA9
APOBEC3G2	2.02425549550331e-43	0.637960353470966	0.315	0.204	6.35110161714165e-39	CD4+ T cells	APOBEC3G
MCL1	1.23135188626537e-42	0.394081350649764	0.725	0.595	3.86336654315761e-38	CD4+ T cells	MCL1
UBE2A1	1.68740950846948e-42	0.506544912192675	0.45	0.32	5.29424733282298e-38	CD4+ T cells	UBE2A
DEDD2	1.32286132911852e-41	0.673811930680691	0.272	0.171	4.15047742010935e-37	CD4+ T cells	DEDD2
GADD45B2	6.10165037446681e-41	0.264507906383151	0.643	0.509	1.91439280498896e-36	CD4+ T cells	GADD45B
ARPC5L1	7.12005030591814e-40	0.51222336314622	0.3	0.193	2.23391578348182e-35	CD4+ T cells	ARPC5L
HNRNPAB1	1.01013503898471e-39	0.424550474574307	0.474	0.344	3.16929868481452e-35	CD4+ T cells	HNRNPAB
ADGRE51	1.73245008629653e-39	0.465159246950807	0.568	0.442	5.43556214575538e-35	CD4+ T cells	ADGRE5
ANXA2	7.87165656962913e-39	0.808999579255508	0.43	0.326	2.46973224872114e-34	CD4+ T cells	ANXA2
ISCA1	8.38959553850748e-39	0.459542164886318	0.457	0.333	2.63223560020672e-34	CD4+ T cells	ISCA1
STIP1	1.25052287491704e-38	0.51608884860326	0.253	0.155	3.92351552005223e-34	CD4+ T cells	STIP1
JMJD1C1	2.50382012856213e-38	0.479358501251552	0.498	0.374	7.8557356533637e-34	CD4+ T cells	JMJD1C
TXN	1.00990075426468e-37	0.6209787730562	0.559	0.464	3.16856361650544e-33	CD4+ T cells	TXN
IER22	1.09330150997657e-37	0.303044505970283	0.776	0.67	3.4302334875515e-33	CD4+ T cells	IER2
HNRNPA2B12	1.34720273006984e-37	0.346621770917412	0.755	0.628	4.22684856559413e-33	CD4+ T cells	HNRNPA2B1
CCT2	2.99238436322471e-37	0.425459519215077	0.367	0.247	9.38860593961753e-33	CD4+ T cells	CCT2
CYCS	7.13937534578635e-37	0.364069344722384	0.678	0.545	2.23997901474047e-32	CD4+ T cells	CYCS
CNBP	1.32230840762661e-36	0.377829383567047	0.585	0.454	4.1487426289285e-32	CD4+ T cells	CNBP
MARCKSL1	1.39100553753282e-36	0.495924281557618	0.413	0.296	4.36427987400924e-32	CD4+ T cells	MARCKSL1
MINOS1	2.66032491996177e-36	0.438134222367302	0.329	0.217	8.34676943638007e-32	CD4+ T cells	MINOS1
DDX51	2.67761618459441e-36	0.295772657830776	0.894	0.811	8.40102077916496e-32	CD4+ T cells	DDX5
LDHA1	2.79691403966689e-36	0.319649031073889	0.778	0.664	8.77531779945486e-32	CD4+ T cells	LDHA
ARIH1	6.13367497585652e-36	0.540040734858748	0.369	0.263	1.92444052367498e-31	CD4+ T cells	ARIH1
MIDN1	8.59457927588595e-36	0.417006461017991	0.496	0.368	2.69654924780922e-31	CD4+ T cells	MIDN
OAT	1.10099406544883e-35	0.483788557232804	0.319	0.214	3.4543688803457e-31	CD4+ T cells	OAT
KLRD11	1.48954198195905e-35	0.261669345004788	0.341	0.228	4.67343796839652e-31	CD4+ T cells	KLRD1
BHLHE401	1.54381921656815e-35	0.434504368977114	0.42	0.302	4.84373279198257e-31	CD4+ T cells	BHLHE40
ATF4	3.2812632326157e-35	0.392349726434946	0.391	0.272	1.02949633923317e-30	CD4+ T cells	ATF4
SURF4	9.59774450831365e-35	0.513607599002635	0.297	0.195	3.01129233948341e-30	CD4+ T cells	SURF4
CDKN1A	1.10938410734506e-34	0.525341919870234	0.285	0.186	3.48069263679512e-30	CD4+ T cells	CDKN1A
SLC9A3R11	2.91432247593656e-34	0.382539402644503	0.336	0.224	9.14368676825097e-30	CD4+ T cells	SLC9A3R1
HNRNPH11	8.00960066299828e-34	0.290815904429812	0.744	0.629	2.51301220801571e-29	CD4+ T cells	HNRNPH1
H2AFX1	9.19454690466754e-34	0.50595528232201	0.375	0.27	2.88478909133944e-29	CD4+ T cells	H2AFX
LMNA1	9.57242097250749e-34	0.311110157342298	0.725	0.582	3.00334708012423e-29	CD4+ T cells	LMNA
CCT3	1.6336887346013e-33	0.438881537220597	0.37	0.259	5.12569840481159e-29	CD4+ T cells	CCT3
ELOVL51	3.47461534362097e-33	0.537236821916355	0.326	0.226	1.09016056406108e-28	CD4+ T cells	ELOVL5
SNHG121	3.57856269289248e-33	0.549741607341491	0.289	0.194	1.12277404489502e-28	CD4+ T cells	SNHG12
CHD41	4.76323147508666e-33	0.457663589821271	0.309	0.207	1.49446387530844e-28	CD4+ T cells	CHD4
EIF5	8.5823813538088e-33	0.32564029978275	0.704	0.582	2.69272214975751e-28	CD4+ T cells	EIF5
DNTTIP21	1.14576711956171e-32	0.470855782856062	0.404	0.293	3.59484433762486e-28	CD4+ T cells	DNTTIP2
SLC38A22	1.16603771271087e-32	0.394187798134945	0.612	0.499	3.65844332363037e-28	CD4+ T cells	SLC38A2
SIK3	1.32042400142457e-32	0.666308510292496	0.271	0.184	4.1428303044696e-28	CD4+ T cells	SIK3
AC016831.71	1.88316177212901e-32	0.595335127008483	0.314	0.218	5.90842006005475e-28	CD4+ T cells	AC016831.7
NINJ11	2.01658246281913e-32	0.559700842574976	0.297	0.201	6.32702747709501e-28	CD4+ T cells	NINJ1
DYNLL12	3.11904573241708e-32	0.301663395502819	0.798	0.683	9.78600598545859e-28	CD4+ T cells	DYNLL1
PITHD1	5.02334614751849e-32	0.489608246706701	0.335	0.233	1.57607485378393e-27	CD4+ T cells	PITHD1
PIM31	6.89709123731584e-32	0.404950774644038	0.47	0.36	2.16396237570784e-27	CD4+ T cells	PIM3
RB1CC1	1.21716451043862e-31	0.455740892849097	0.275	0.18	3.81885365150118e-27	CD4+ T cells	RB1CC1
TLE41	2.50627672523638e-31	0.454347203648299	0.406	0.305	7.86344322542916e-27	CD4+ T cells	TLE4
AMD1	2.51072465705194e-31	0.358683920434903	0.57	0.445	7.87739861150046e-27	CD4+ T cells	AMD1
YPEL51	4.33406043695188e-31	0.408977860140053	0.683	0.587	1.35981146209365e-26	CD4+ T cells	YPEL5
HNRNPC	5.22192045174448e-31	0.334770395602263	0.626	0.5	1.63837754173483e-26	CD4+ T cells	HNRNPC
IDS1	1.65930960723757e-29	0.346141856395951	0.599	0.486	5.20608389270788e-25	CD4+ T cells	IDS
TAF71	4.15164307320303e-29	0.395395472796094	0.42	0.311	1.30257801421745e-24	CD4+ T cells	TAF7
SLC20A1	7.37468863571978e-29	0.440724492624393	0.263	0.174	2.31380855945708e-24	CD4+ T cells	SLC20A1
ZBTB11	1.34519806290178e-28	0.475982653484273	0.408	0.312	4.22055892235433e-24	CD4+ T cells	ZBTB1
CLEC2B2	5.53782998053529e-28	0.371578090876694	0.522	0.417	1.73749415639295e-23	CD4+ T cells	CLEC2B
CKS21	5.72066247425246e-28	0.350281353707363	0.362	0.257	1.79485785129671e-23	CD4+ T cells	CKS2
TOP1	2.04648725971082e-27	0.368242789861043	0.431	0.323	6.4208537773427e-23	CD4+ T cells	TOP1
SNHG7	3.2827076312823e-27	0.41891042334077	0.294	0.202	1.02994951931482e-22	CD4+ T cells	SNHG7
LYAR1	5.81154578897803e-27	0.344387554417414	0.3	0.205	1.82337249129186e-22	CD4+ T cells	LYAR
MAGOH	5.87160538965856e-27	0.353156619968822	0.452	0.342	1.84221619100537e-22	CD4+ T cells	MAGOH
CSRNP1	9.92032574278334e-27	0.380851417376252	0.437	0.334	3.11250220179827e-22	CD4+ T cells	CSRNP1
SNHG152	2.85564188267089e-26	0.351529197229914	0.401	0.294	8.95957640687991e-22	CD4+ T cells	SNHG15
DNAJC3	1.79413296123735e-25	0.382010721747372	0.26	0.175	5.62909216588217e-21	CD4+ T cells	DNAJC3
RHEB	3.29250295360364e-25	0.334457537989219	0.382	0.279	1.03302280169314e-20	CD4+ T cells	RHEB
B4GALT11	1.10894381482698e-24	0.416614033894838	0.378	0.282	3.47931121901966e-20	CD4+ T cells	B4GALT1
ARL6IP1	1.42270947720545e-24	0.319222781182152	0.379	0.279	4.4637509847321e-20	CD4+ T cells	ARL6IP1
POLR2A1	2.1767239752176e-24	0.391175231189647	0.341	0.25	6.82947147224522e-20	CD4+ T cells	POLR2A
THUMPD3-AS1	3.48191161175993e-24	0.399247855746119	0.273	0.189	1.09244976818968e-19	CD4+ T cells	THUMPD3-AS1
BUD31	3.95218665463923e-24	0.296441065686164	0.467	0.354	1.23999856289306e-19	CD4+ T cells	BUD31
KPNA4	6.71628463642566e-24	0.411864562535955	0.268	0.186	2.10723430467855e-19	CD4+ T cells	KPNA4
POLE3	8.88267043017091e-24	0.407986342734411	0.256	0.176	2.78693784746612e-19	CD4+ T cells	POLE3
SERPINB92	1.53387410815801e-23	0.4328720449212	0.314	0.229	4.81253001434574e-19	CD4+ T cells	SERPINB9
PABPC4	3.69285367852955e-23	0.481664276488167	0.261	0.184	1.15863284163865e-18	CD4+ T cells	PABPC4
TWISTNB	4.69284633124182e-23	0.441061799123753	0.256	0.179	1.47238053642712e-18	CD4+ T cells	TWISTNB
CD831	5.64839421779081e-23	0.340318618643486	0.27	0.191	1.77218368583187e-18	CD4+ T cells	CD83
LUC7L31	7.65929240446377e-23	0.286018002519795	0.292	0.205	2.40310299190051e-18	CD4+ T cells	LUC7L3
VMP1	1.86506169712163e-22	0.33744146604462	0.326	0.239	5.85163107471911e-18	CD4+ T cells	VMP1
CNOT21	3.9223186648631e-22	0.293604997364848	0.327	0.237	1.2306274811008e-17	CD4+ T cells	CNOT2
EZR1	6.17277516584659e-22	0.254791095986542	0.823	0.735	1.93670820828437e-17	CD4+ T cells	EZR
REL1	6.82677673799699e-22	0.270632509467095	0.628	0.54	2.14190120154656e-17	CD4+ T cells	REL
KLF61	7.17621526638201e-22	0.252798	0.83	0.738	2.25153753982735e-17	CD4+ T cells	KLF6
SMARCA51	9.3912329860053e-22	0.289126487185579	0.392	0.293	2.94649934935916e-17	CD4+ T cells	SMARCA5
ANXA12	1.63796198727355e-21	0.258557494803386	0.838	0.703	5.13910573507075e-17	CD4+ T cells	ANXA1
CSTB	3.2771815626171e-21	0.51672323662283	0.404	0.314	1.02821571527112e-16	CD4+ T cells	CSTB
ANKRD281	4.24838928789759e-21	0.395928372547274	0.295	0.215	1.33293213907787e-16	CD4+ T cells	ANKRD28
SUPT5H	4.90568196947412e-21	0.298508510545535	0.288	0.204	1.53915771792251e-16	CD4+ T cells	SUPT5H
APOL61	5.03675235401274e-21	0.345477887856451	0.261	0.183	1.5802810510715e-16	CD4+ T cells	APOL6
ZNF644	6.15022043123401e-21	0.369945451940277	0.321	0.237	1.92963166029967e-16	CD4+ T cells	ZNF644
RAB7A1	1.09148957035089e-20	0.340732399447754	0.292	0.21	3.42454852697591e-16	CD4+ T cells	RAB7A
SAR1A	1.94695871032061e-20	0.271786687948687	0.274	0.193	6.10858295363091e-16	CD4+ T cells	SAR1A
EHD1	2.02278562593548e-20	0.387017162362371	0.297	0.218	6.34648990137258e-16	CD4+ T cells	EHD1
DUSP5	2.04052448347364e-20	0.359916480535266	0.281	0.202	6.40214556689855e-16	CD4+ T cells	DUSP5
H2AFJ1	2.28319384625224e-20	0.266907358728742	0.319	0.231	7.16352069261641e-16	CD4+ T cells	H2AFJ
TXNDC17	5.62644514166331e-20	1.38544843796048	0.256	0.192	1.76529716319686e-15	CD4+ T cells	TXNDC17
MAPRE21	9.84842146503539e-20	0.530188196648972	0.285	0.214	3.08994223465485e-15	CD4+ T cells	MAPRE2
PSAP1	1.53052559569976e-19	0.546925460473709	0.274	0.207	4.80202405650801e-15	CD4+ T cells	PSAP
IER52	1.94027587039456e-19	0.30491170709424	0.341	0.257	6.08761554336292e-15	CD4+ T cells	IER5
PTGES31	2.90687476339355e-19	0.259664898338917	0.691	0.59	9.12031957014726e-15	CD4+ T cells	PTGES3
VIM1	3.33418164112493e-19	0.297999600402209	0.905	0.839	1.04609948990295e-14	CD4+ T cells	VIM
BDP1	3.51834491192421e-19	0.285238444829755	0.271	0.194	1.10388071611622e-14	CD4+ T cells	BDP1
NEAT12	4.60681789270937e-19	0.260081792415666	0.733	0.646	1.44538911383757e-14	CD4+ T cells	NEAT1
SYNE21	5.80051363843019e-19	0.285379109540943	0.539	0.451	1.81991115405747e-14	CD4+ T cells	SYNE2
EIF5B	9.52071292884977e-19	0.291259816305889	0.274	0.201	2.98712368142661e-14	CD4+ T cells	EIF5B
ABCF1	1.40156500146297e-18	0.260575415580152	0.269	0.192	4.39741019209006e-14	CD4+ T cells	ABCF1
TUBA1A	1.61428947082087e-18	0.356813990634957	0.545	0.464	5.06483321470049e-14	CD4+ T cells	TUBA1A
UBE2D31	2.08177325866091e-18	0.262087231514036	0.632	0.53	6.5315635990486e-14	CD4+ T cells	UBE2D3
BANF1	2.3762782349556e-18	0.316581963667549	0.263	0.19	7.4555729621732e-14	CD4+ T cells	BANF1
SOD21	1.1947580629789e-17	0.30710213208755	0.301	0.223	3.7485534225963e-13	CD4+ T cells	SOD2
CDC37	1.05433801714223e-16	0.272409378169482	0.391	0.305	3.30798552878375e-12	CD4+ T cells	CDC37
C12orf751	1.0970120897559e-16	0.402759709702872	0.278	0.212	3.44187543160915e-12	CD4+ T cells	C12orf75
S100A11	1.40358609075289e-16	0.318569961555258	0.693	0.621	4.4037513597372e-12	CD4+ T cells	S100A11
EIF4A3	1.80194386248589e-16	0.303373855589324	0.522	0.443	5.65359886854947e-12	CD4+ T cells	EIF4A3
BUD23	4.07745485301329e-16	0.252553591057551	0.301	0.226	1.27930146013292e-11	CD4+ T cells	BUD23
CD461	6.43825221665858e-16	0.260902027746309	0.282	0.21	2.02000163297663e-11	CD4+ T cells	CD46
TIPARP1	8.37941598848758e-16	0.302370539975402	0.334	0.258	2.62904176638798e-11	CD4+ T cells	TIPARP
NDUFA21	8.63287938403772e-16	0.29527523272809	0.318	0.247	2.70856590674184e-11	CD4+ T cells	NDUFA2
ATP6V0D1	1.01231828405693e-15	0.374958104077967	0.258	0.194	3.17614861622862e-11	CD4+ T cells	ATP6V0D1
SMG11	1.70068921654832e-15	0.270397048751259	0.277	0.208	5.33591241692035e-11	CD4+ T cells	SMG1
ARL4A1	1.96049411988269e-15	0.26362065022133	0.416	0.337	6.15105030113195e-11	CD4+ T cells	ARL4A
RALGAPA11	2.93967254598404e-15	0.326408867921329	0.319	0.25	9.22322261302494e-11	CD4+ T cells	RALGAPA1
GRPEL1	4.6749781591638e-15	0.263492930417773	0.252	0.186	1.46677439743764e-10	CD4+ T cells	GRPEL1
CASP81	6.46517442277077e-15	0.310669221686944	0.251	0.187	2.02844847514433e-10	CD4+ T cells	CASP8
UTRN1	7.13928750410823e-15	0.253702426357764	0.329	0.256	2.23995145441396e-10	CD4+ T cells	UTRN
SLC7A51	7.95996703819259e-15	0.35431793157301	0.388	0.32	2.49743965823292e-10	CD4+ T cells	SLC7A5
C6orf48	8.07610022830688e-15	0.322641647634619	0.257	0.191	2.53387644663128e-10	CD4+ T cells	C6orf48
GPR651	8.84905330306314e-15	0.284021117896474	0.304	0.235	2.77639047383606e-10	CD4+ T cells	GPR65
CHD21	1.09626565801358e-14	0.253937908044187	0.382	0.304	3.43953350201761e-10	CD4+ T cells	CHD2
YIPF51	2.6801402966526e-14	0.251551658984203	0.275	0.207	8.40894018074753e-10	CD4+ T cells	YIPF5
HBP11	3.5799430538376e-14	0.301132187655717	0.276	0.213	1.12320713314155e-09	CD4+ T cells	HBP1
CREBRF2	5.9071552961193e-14	0.276401175195397	0.318	0.249	1.85336997415743e-09	CD4+ T cells	CREBRF
SLC3A2	1.3899490765939e-13	0.255187035654353	0.493	0.409	4.36096522781336e-09	CD4+ T cells	SLC3A2
ATP2B11	4.78168662224885e-13	0.29308412358976	0.433	0.36	1.50025417773058e-08	CD4+ T cells	ATP2B1
RTN41	6.4501032524871e-13	0.285433396008901	0.365	0.296	2.02371989546783e-08	CD4+ T cells	RTN4
GNAI31	1.17239123619459e-12	0.252322061168305	0.296	0.232	3.67837750356054e-08	CD4+ T cells	GNAI3
DHX9	3.10965313169124e-10	0.252535023795222	0.253	0.199	9.75653670068128e-06	CD4+ T cells	DHX9
JOSD11	6.47047119986737e-10	0.280336929203539	0.358	0.302	2.03011033895839e-05	CD4+ T cells	JOSD1
CAST1	1.10399013610879e-09	0.274035241252653	0.4	0.348	3.46376905204132e-05	CD4+ T cells	CAST
ALG131	1.21048316934201e-09	0.282471104031893	0.276	0.223	3.79789094381056e-05	CD4+ T cells	ALG13
CTSD2	0.000102232649113948	0.342738346721376	0.321	0.287	1	CD4+ T cells	CTSD
LGALS32	0.000882107606397771	0.344418023899278	0.284	0.261	1	CD4+ T cells	LGALS3
MT-RNR1	0	5.1184492674715	1	0.033	0	Naive T cells	MT-RNR1
MT-RNR2	0	4.71433542547875	1	0.034	0	Naive T cells	MT-RNR2
FXYD3	0	7.91341166886581	0.962	0.014	0	Naive T cells	FXYD3
GPX2	0	10.6670637675847	0.921	0.001	0	Naive T cells	GPX2
MTATP6P1	0	5.19431050259245	0.928	0.018	0	Naive T cells	MTATP6P1
HES1	0	6.24900846865496	0.925	0.021	0	Naive T cells	HES1
NQO1	0	7.16015514091286	0.908	0.012	0	Naive T cells	NQO1
SFN	0	6.96654742505588	0.907	0.012	0	Naive T cells	SFN
EPCAM	0	7.21500506849003	0.902	0.013	0	Naive T cells	EPCAM
KRT17	0	9.85842533383835	0.891	0.006	0	Naive T cells	KRT17
AKR1C1	0	9.75953036201076	0.89	0.006	0	Naive T cells	AKR1C1
CD9	0	5.02147446881171	0.938	0.06	0	Naive T cells	CD9
KRT8	0	5.97148475641189	0.892	0.019	0	Naive T cells	KRT8
DSP	0	6.88452661197555	0.877	0.007	0	Naive T cells	DSP
GAS5	0	5.04870848076098	0.877	0.015	0	Naive T cells	GAS5
TCEAL4	0	4.67959800930318	0.9	0.04	0	Naive T cells	TCEAL4
LRRC75A-AS1	0	5.66551085759167	0.872	0.013	0	Naive T cells	LRRC75A-AS1
CBR1	0	5.54040880559674	0.912	0.054	0	Naive T cells	CBR1
SOX2	0	10.2161815635976	0.859	0.001	0	Naive T cells	SOX2
GPX1	0	4.53528535322832	0.866	0.013	0	Naive T cells	GPX1
KRT18	0	4.57649480958621	0.885	0.033	0	Naive T cells	KRT18
MAP3K13	0	4.22284162538839	0.899	0.055	0	Naive T cells	MAP3K13
PERP	0	4.77854894595143	0.972	0.134	0	Naive T cells	PERP
SUCLG1	0	3.44457921307275	0.95	0.113	0	Naive T cells	SUCLG1
DYNC1I2	0	3.66211704228836	0.909	0.073	0	Naive T cells	DYNC1I2
SSRP1	0	3.82024604424423	0.897	0.062	0	Naive T cells	SSRP1
PSMB5	0	3.94164149427636	0.899	0.067	0	Naive T cells	PSMB5
AKR1C2	0	9.25399357251304	0.836	0.004	0	Naive T cells	AKR1C2
EIF2S2	0	3.70119238620734	0.978	0.148	0	Naive T cells	EIF2S2
CBX1	0	3.7701923704059	0.886	0.056	0	Naive T cells	CBX1
COA6	0	4.01789268550597	0.887	0.058	0	Naive T cells	COA6
SOX4	0	3.91064865103786	0.883	0.056	0	Naive T cells	SOX4
PGD	0	4.69035422941487	0.87	0.044	0	Naive T cells	PGD
KLF5	0	4.96083636739997	0.846	0.023	0	Naive T cells	KLF5
HMGB3	0	5.12428692466948	0.845	0.028	0	Naive T cells	HMGB3
GLO1	0	3.5285289117095	0.896	0.081	0	Naive T cells	GLO1
DST	0	6.35155307319955	0.823	0.016	0	Naive T cells	DST
SNRPC	0	2.90817660148616	0.913	0.109	0	Naive T cells	SNRPC
MRPS18B	0	3.53826378067003	0.865	0.062	0	Naive T cells	MRPS18B
SPINT2	0	3.75036246742348	0.871	0.069	0	Naive T cells	SPINT2
AKR1C3	0	6.01589092058567	0.832	0.03	0	Naive T cells	AKR1C3
BEX3	0	4.02670660755316	0.847	0.047	0	Naive T cells	BEX3
GSTM3	0	5.77685845274155	0.85	0.052	0	Naive T cells	GSTM3
IFITM3	0	3.93983411577333	0.893	0.096	0	Naive T cells	IFITM3
PTGR1	0	7.23860800832837	0.805	0.01	0	Naive T cells	PTGR1
NME1	0	3.3254086002212	0.856	0.061	0	Naive T cells	NME1
KRT6A	0	8.02481635093347	0.798	0.005	0	Naive T cells	KRT6A
UCHL1	0	7.57512354374897	0.796	0.003	0	Naive T cells	UCHL1
YBX3	0	2.54166113822556	0.917	0.126	0	Naive T cells	YBX3
SNHG6	0	4.77544664260456	0.8	0.014	0	Naive T cells	SNHG6
EBAG9	0	3.24976648143933	0.849	0.066	0	Naive T cells	EBAG9
KRT19	0	5.95942378511268	0.807	0.026	0	Naive T cells	KRT19
GPNMB	0	6.28978284180588	0.795	0.017	0	Naive T cells	GPNMB
AFG3L2	0	3.35142556631439	0.846	0.068	0	Naive T cells	AFG3L2
TMEM14A	0	4.15155210820112	0.82	0.042	0	Naive T cells	TMEM14A
TALDO1	0	3.17359918289617	0.918	0.141	0	Naive T cells	TALDO1
TCEAL9	0	5.96812939841279	0.79	0.013	0	Naive T cells	TCEAL9
PDCD5	0	2.79968088463075	0.919	0.145	0	Naive T cells	PDCD5
SEPT10	0	6.35684855474767	0.782	0.008	0	Naive T cells	SEPT10
ERLEC1	0	2.82802249174109	0.875	0.102	0	Naive T cells	ERLEC1
NIPSNAP2	0	4.25229474629481	0.837	0.066	0	Naive T cells	NIPSNAP2
EIF5B1	0	2.7713289911528	0.956	0.187	0	Naive T cells	EIF5B
CSTA	0	7.01107756827278	0.779	0.011	0	Naive T cells	CSTA
NTRK2	0	7.4651763302682	0.773	0.006	0	Naive T cells	NTRK2
FLOT1	0	3.08771729559477	0.837	0.07	0	Naive T cells	FLOT1
MT-ATP8	0	4.21629151595423	0.986	0.221	0	Naive T cells	MT-ATP8
CTSB	0	4.09148511886328	0.86	0.095	0	Naive T cells	CTSB
ANAPC11	0	2.55254538153109	0.924	0.16	0	Naive T cells	ANAPC11
PRPF4	0	3.41802463379821	0.829	0.066	0	Naive T cells	PRPF4
STOML2	0	3.17669426233788	0.851	0.09	0	Naive T cells	STOML2
FAM213A	0	5.90074968998575	0.773	0.012	0	Naive T cells	FAM213A
DENR	0	2.70156446141874	0.857	0.097	0	Naive T cells	DENR
TKT	0	2.64910776384197	0.924	0.166	0	Naive T cells	TKT
ATP5MC1	0	2.65008927096394	0.889	0.131	0	Naive T cells	ATP5MC1
HEBP2	0	2.51966087269354	0.91	0.154	0	Naive T cells	HEBP2
NOL8	0	3.15610509507774	0.823	0.067	0	Naive T cells	NOL8
EFNA1	0	6.31273898190939	0.762	0.008	0	Naive T cells	EFNA1
DNAJC19	0	2.64997377831024	0.88	0.127	0	Naive T cells	DNAJC19
DDX1	0	3.27245070180337	0.797	0.051	0	Naive T cells	DDX1
GPI	0	2.70517619306785	0.842	0.097	0	Naive T cells	GPI
MIEN1	0	2.48848472063558	0.857	0.113	0	Naive T cells	MIEN1
UQCRC1	0	2.86081126901613	0.807	0.063	0	Naive T cells	UQCRC1
MRPL511	0	2.0563816573715	0.915	0.171	0	Naive T cells	MRPL51
FXR1	0	2.78886196122288	0.959	0.216	0	Naive T cells	FXR1
HSPB12	0	3.39581271364925	0.98	0.239	0	Naive T cells	HSPB1
NAXE	0	2.71621461513584	0.813	0.072	0	Naive T cells	NAXE
TM4SF1	0	5.35528545477056	0.762	0.021	0	Naive T cells	TM4SF1
RAB13	0	4.35913141059863	0.76	0.021	0	Naive T cells	RAB13
NUCB2	0	2.72208139285123	0.842	0.103	0	Naive T cells	NUCB2
SYNGR2	0	2.81976709107005	0.827	0.089	0	Naive T cells	SYNGR2
ALCAM	0	5.08934374007161	0.763	0.025	0	Naive T cells	ALCAM
SPATS2L	0	2.85262721283176	0.804	0.066	0	Naive T cells	SPATS2L
PSMD2	0	2.78112512284198	0.846	0.108	0	Naive T cells	PSMD2
CSNK2A1	0	2.49835501174034	0.828	0.09	0	Naive T cells	CSNK2A1
PSAP2	0	2.37681838518812	0.931	0.194	0	Naive T cells	PSAP
SNHG5	0	4.06192415571097	0.753	0.016	0	Naive T cells	SNHG5
NARS	0	3.18245689330161	0.81	0.074	0	Naive T cells	NARS
RAD21	0	2.35919840941529	0.95	0.214	0	Naive T cells	RAD21
PSMB41	0	2.13516804433763	0.907	0.172	0	Naive T cells	PSMB4
PARP1	0	2.51593573587566	0.839	0.104	0	Naive T cells	PARP1
ROMO1	0	2.60061884421042	0.958	0.223	0	Naive T cells	ROMO1
DKC1	0	3.21698962522298	0.792	0.058	0	Naive T cells	DKC1
LAD1	0	7.01472474848625	0.738	0.004	0	Naive T cells	LAD1
HMGA1	0	2.63500216959409	0.833	0.1	0	Naive T cells	HMGA1
SNRPE	0	2.33244313841257	0.909	0.178	0	Naive T cells	SNRPE
NIFK	0	2.22031967742023	0.873	0.142	0	Naive T cells	NIFK
ALG3	0	3.96908761632016	0.762	0.031	0	Naive T cells	ALG3
ATP5PD	0	2.55898474734084	0.944	0.214	0	Naive T cells	ATP5PD
PDLIM1	0	4.14170131499226	0.758	0.028	0	Naive T cells	PDLIM1
PRPF40A	0	2.47092627278763	0.962	0.232	0	Naive T cells	PRPF40A
COX5A1	0	2.40203357339175	0.948	0.218	0	Naive T cells	COX5A
PDCD10	0	2.41611239608662	0.888	0.159	0	Naive T cells	PDCD10
ACAP21	0	2.72304343384395	0.912	0.184	0	Naive T cells	ACAP2
MIR205HG	0	7.80532527297077	0.73	0.002	0	Naive T cells	MIR205HG
TXN2	0	2.21472145948267	0.843	0.115	0	Naive T cells	TXN2
TUBB	0	2.60200563857763	0.918	0.191	0	Naive T cells	TUBB
HACD3	0	2.7517906574683	0.802	0.075	0	Naive T cells	HACD3
NDUFB9	0	2.46300174377507	0.938	0.211	0	Naive T cells	NDUFB9
PAK1	0	4.5234129958832	0.757	0.031	0	Naive T cells	PAK1
PSMA4	0	2.50204187632423	0.951	0.225	0	Naive T cells	PSMA4
RDX	0	2.96239394292013	0.785	0.06	0	Naive T cells	RDX
NDUFB6	0	2.71516436149329	0.826	0.103	0	Naive T cells	NDUFB6
CETN2	0	4.02002107664508	0.751	0.028	0	Naive T cells	CETN2
HMGB1P5	0	4.47473816821253	0.733	0.011	0	Naive T cells	HMGB1P5
NUCKS1	0	3.08195892856808	0.988	0.266	0	Naive T cells	NUCKS1
RSRC1	0	2.83608419786731	0.796	0.075	0	Naive T cells	RSRC1
CWC15	0	2.0430587522401	0.887	0.166	0	Naive T cells	CWC15
LARP7	0	2.09864451622566	0.849	0.128	0	Naive T cells	LARP7
PTTG1IP	0	2.46309597849566	0.823	0.102	0	Naive T cells	PTTG1IP
UQCRQ	0	2.49692377742868	0.96	0.24	0	Naive T cells	UQCRQ
PA2G4	0	2.30698473515475	0.913	0.194	0	Naive T cells	PA2G4
MRPS5	0	2.35642043002793	0.802	0.083	0	Naive T cells	MRPS5
STRBP	0	3.57612190703857	0.756	0.037	0	Naive T cells	STRBP
TIMM13	0	2.38794218353679	0.825	0.107	0	Naive T cells	TIMM13
EIF3J	0	2.13983100222779	0.901	0.183	0	Naive T cells	EIF3J
CYC1	0	2.34442740161917	0.82	0.103	0	Naive T cells	CYC1
HSBP1	0	2.30661180457898	0.822	0.105	0	Naive T cells	HSBP1
THOC2	0	2.18816522890094	0.864	0.147	0	Naive T cells	THOC2
TBL1X	0	3.4575099653962	0.774	0.057	0	Naive T cells	TBL1X
NDUFA10	0	1.94544311748568	0.861	0.145	0	Naive T cells	NDUFA10
MCFD2	0	3.15442428718556	0.779	0.063	0	Naive T cells	MCFD2
RBM42	0	2.69214855376344	0.785	0.07	0	Naive T cells	RBM42
UBXN4	0	2.16244967333813	0.94	0.225	0	Naive T cells	UBXN4
CFAP97	0	2.17320734084692	0.823	0.108	0	Naive T cells	CFAP97
DSTN1	0	2.79436383761854	0.979	0.266	0	Naive T cells	DSTN
NFE2L1	0	3.78281049858405	0.742	0.03	0	Naive T cells	NFE2L1
APLP21	0	2.19506205449313	0.887	0.176	0	Naive T cells	APLP2
AKR1B10	0	9.16680032875804	0.713	0.002	0	Naive T cells	AKR1B10
PSMB7	0	1.95453563559786	0.86	0.149	0	Naive T cells	PSMB7
TXNDC171	0	2.14721275312876	0.889	0.179	0	Naive T cells	TXNDC17
MAP1B	0	7.10024436717412	0.715	0.005	0	Naive T cells	MAP1B
ME1	0	7.10776517574309	0.715	0.005	0	Naive T cells	ME1
CBX3	0	2.66933941409841	0.962	0.253	0	Naive T cells	CBX3
NDUFC1	0	1.95536501590669	0.861	0.152	0	Naive T cells	NDUFC1
SIGMAR1	0	4.51092092366336	0.733	0.024	0	Naive T cells	SIGMAR1
SRP72	0	2.1497050943891	0.86	0.151	0	Naive T cells	SRP72
MARCKS	0	4.19978455352545	0.738	0.03	0	Naive T cells	MARCKS
COA3	0	3.1379423804491	0.754	0.046	0	Naive T cells	COA3
BANF11	0	1.70876536259183	0.885	0.178	0	Naive T cells	BANF1
FAM192A	0	2.79767240799891	0.769	0.062	0	Naive T cells	FAM192A
RPF2	0	3.42539159949337	0.746	0.039	0	Naive T cells	RPF2
MRPS35	0	2.63810930259558	0.773	0.067	0	Naive T cells	MRPS35
GSTO11	0	2.43595647795968	0.877	0.172	0	Naive T cells	GSTO1
TIMM8B	0	2.24038493303846	0.833	0.128	0	Naive T cells	TIMM8B
ATP5MPL	0	2.37392379229931	0.969	0.264	0	Naive T cells	ATP5MPL
CLDN4	0	4.83321264833822	0.723	0.018	0	Naive T cells	CLDN4
CST3	0	2.51357589802545	0.818	0.113	0	Naive T cells	CST3
S100A16	0	5.25320997236802	0.718	0.013	0	Naive T cells	S100A16
DPY30	0	1.90349719920666	0.822	0.117	0	Naive T cells	DPY30
ZFR	0	2.17568911288467	0.809	0.105	0	Naive T cells	ZFR
TARS	0	2.62486956216474	0.797	0.093	0	Naive T cells	TARS
ZCRB1	0	2.33991759840124	0.796	0.092	0	Naive T cells	ZCRB1
TMCO1	0	1.75050078341199	0.89	0.188	0	Naive T cells	TMCO1
PTHLH	0	8.35219427307606	0.705	0.003	0	Naive T cells	PTHLH
MRPL52	0	2.32208493843903	0.849	0.147	0	Naive T cells	MRPL52
GNL3	0	2.17850292583634	0.812	0.111	0	Naive T cells	GNL3
SRPK1	0	2.47770881973536	0.785	0.084	0	Naive T cells	SRPK1
JUP	0	6.12282401033363	0.707	0.006	0	Naive T cells	JUP
CCT6A	0	3.87998797827576	0.908	0.208	0	Naive T cells	CCT6A
TPM4	0	2.88601692230915	0.969	0.269	0	Naive T cells	TPM4
AHCY	0	4.05802169259865	0.726	0.027	0	Naive T cells	AHCY
CAVIN1	0	5.22307019755073	0.715	0.017	0	Naive T cells	CAVIN1
ATP5MF1	0	2.40635862881016	0.97	0.273	0	Naive T cells	ATP5MF
PKM1	0	2.2355555619969	0.946	0.249	0	Naive T cells	PKM
NOP581	0	2.17783422382028	0.927	0.231	0	Naive T cells	NOP58
MDK	0	4.71825045029141	0.714	0.018	0	Naive T cells	MDK
BLVRB	0	2.86231985627152	0.76	0.064	0	Naive T cells	BLVRB
MLF2	0	1.85428000494111	0.825	0.129	0	Naive T cells	MLF2
PTOV1	0	2.85651184831791	0.751	0.055	0	Naive T cells	PTOV1
YWHAE	0	2.15711644162498	0.939	0.244	0	Naive T cells	YWHAE
STMN1	0	2.25363950768725	0.864	0.169	0	Naive T cells	STMN1
HTATSF1	0	2.37236373034823	0.788	0.094	0	Naive T cells	HTATSF1
SLIRP	0	1.98867991341677	0.86	0.166	0	Naive T cells	SLIRP
AC024293.1	0	4.24584059808994	0.706	0.012	0	Naive T cells	AC024293.1
[truncated: 2,855 more rows]
