# Supplementary material for: Multi-omics integration reveals that pyrimidine metabolism in lung adenocarcinoma drives an immunosuppressive microenvironment
Source: iScience. 2026 Mar 18;29(4):115326. doi: 10.1016/j.isci.2026.115326 (PMC13084340; doi:10.1016/j.isci.2026.115326)
Supplement: Table S3. Canonical marker genes for myeloid cell subpopulations, related to Figure 5 [file mmc4.xlsx]

## Sheet: Supplementary Tables3_Myeloid_c
Table S3.List of markers for LUAD myeloid cell subpopulations.
gene	p_val	avg_log2FC	pct.1	pct.2	p_val_adj	cluster	gene
GRASP	0	2.23863115181202	0.65	0.21	0	cDC2	GRASP
CORO1A	0	1.12323229889997	0.705	0.304	0	cDC2	CORO1A
DUSP2	0	1.41831	0.832	0.449	0	cDC2	DUSP2
GPR183	0	1.52611490620738	0.764	0.393	0	cDC2	GPR183
CLEC10A	0	3.04010512286549	0.444	0.073	0	cDC2	CLEC10A
CD1C	0	3.24536984166517	0.414	0.052	0	cDC2	CD1C
AREG	0	2.08128279203077	0.619	0.264	0	cDC2	AREG
NR4A3	0	1.25370719767301	0.71	0.362	0	cDC2	NR4A3
NR4A1	0	1.36614582618937	0.792	0.452	0	cDC2	NR4A1
SERPINB9	0	1.53845073702233	0.579	0.244	0	cDC2	SERPINB9
CCL17	0	3.81287818206216	0.404	0.07	0	cDC2	CCL17
KLF4	0	1.04675870970684	0.829	0.496	0	cDC2	KLF4
RPS10	0	0.832323305325256	0.884	0.554	0	cDC2	RPS10
PLD4	0	2.29129551817156	0.394	0.072	0	cDC2	PLD4
NR4A2	0	0.940446751180073	0.833	0.513	0	cDC2	NR4A2
FKBP5	0	0.982105473861594	0.741	0.436	0	cDC2	FKBP5
CD83	0	1.26227294060953	0.889	0.586	0	cDC2	CD83
CD1E	0	3.12550251740271	0.345	0.043	0	cDC2	CD1E
LIMD2	0	1.11933752269946	0.481	0.18	0	cDC2	LIMD2
SNHG15	0	1.66562527831164	0.56	0.261	0	cDC2	SNHG15
NLRP3	0	1.77517098282408	0.468	0.178	0	cDC2	NLRP3
UBE2S	0	0.931357888264805	0.729	0.439	0	cDC2	UBE2S
ARL6IP4	0	0.778145676246673	0.703	0.413	0	cDC2	ARL6IP4
CXCR4	0	0.968546072536132	0.859	0.57	0	cDC2	CXCR4
LSP1	0	0.464633019510422	0.662	0.376	0	cDC2	LSP1
NFKB1	0	1.10946565782708	0.634	0.349	0	cDC2	NFKB1
FOSB	0	0.947515473153631	0.935	0.651	0	cDC2	FOSB
CHMP1B	0	1.0714356037556	0.712	0.428	0	cDC2	CHMP1B
REL	0	1.13074202169279	0.791	0.508	0	cDC2	REL
SOCS3	0	0.870298594440474	0.655	0.372	0	cDC2	SOCS3
KDM6B	0	0.566652716757119	0.736	0.455	0	cDC2	KDM6B
CD69	0	1.44800003613798	0.58	0.302	0	cDC2	CD69
H3F3A	0	0.326456925251161	0.953	0.676	0	cDC2	H3F3A
FCGR2B	0	1.23443717878231	0.487	0.211	0	cDC2	FCGR2B
PDE4B	0	0.537253256326378	0.633	0.36	0	cDC2	PDE4B
CEBPD	0	1.06493859349743	0.85	0.58	0	cDC2	CEBPD
VEGFA	0	1.15189146290372	0.553	0.284	0	cDC2	VEGFA
RGS2	0	0.318033236438358	0.809	0.541	0	cDC2	RGS2
METRNL	0	1.0784431114016	0.66	0.397	0	cDC2	METRNL
FGL2	0	0.68252485047587	0.68	0.419	0	cDC2	FGL2
LGALS2	0	2.08482754311515	0.347	0.086	0	cDC2	LGALS2
ATP5MC2	0	0.66573501361016	0.891	0.631	0	cDC2	ATP5MC2
LST1	0	0.818409748845929	0.889	0.629	0	cDC2	LST1
JUND	0	0.910133707526435	0.978	0.721	0	cDC2	JUND
RGS1	0	0.651474277697848	0.741	0.485	0	cDC2	RGS1
MEF2C	0	0.801666258265222	0.518	0.262	0	cDC2	MEF2C
ARF5	0	1.24128823169876	0.519	0.263	0	cDC2	ARF5
ETS2	0	0.612738789095113	0.731	0.476	0	cDC2	ETS2
HNRNPH1	0	0.633200868306562	0.815	0.56	0	cDC2	HNRNPH1
COTL1	0	0.937006783898334	0.91	0.656	0	cDC2	COTL1
HSPE1	0	0.790129056283868	0.881	0.627	0	cDC2	HSPE1
CDKN1A	0	0.908726632928119	0.702	0.448	0	cDC2	CDKN1A
IER5	0	0.859039740995506	0.714	0.46	0	cDC2	IER5
DNAJB6	0	0.598911451843482	0.774	0.521	0	cDC2	DNAJB6
SAP30	0	1.27681354821907	0.522	0.27	0	cDC2	SAP30
TNFAIP3	0	0.885301943503118	0.864	0.613	0	cDC2	TNFAIP3
F13A1	0	0.745703179151306	0.408	0.157	0	cDC2	F13A1
FCER1A	0	2.56987620282692	0.3	0.049	0	cDC2	FCER1A
TUBB4B	0	0.780304141908621	0.801	0.552	0	cDC2	TUBB4B
PPIF	0	0.59759233581308	0.622	0.373	0	cDC2	PPIF
G0S2	0	0.455850522744456	0.655	0.408	0	cDC2	G0S2
PER1	0	0.988745064450714	0.545	0.298	0	cDC2	PER1
NDRG2	0	1.76230804227345	0.333	0.087	0	cDC2	NDRG2
EEF1B2	0	0.776771777676966	0.932	0.689	0	cDC2	EEF1B2
ZFP36	0	1.03544256557025	0.946	0.704	0	cDC2	ZFP36
PPP1CB	0	0.644816665392102	0.71	0.468	0	cDC2	PPP1CB
SRSF3	0	0.605271109185181	0.843	0.602	0	cDC2	SRSF3
HERPUD1	0	0.807344708230564	0.796	0.556	0	cDC2	HERPUD1
LTC4S	0	1.22799388638508	0.415	0.177	0	cDC2	LTC4S
CKS2	0	1.18562645485154	0.592	0.354	0	cDC2	CKS2
CKLF	0	0.828107734043029	0.659	0.422	0	cDC2	CKLF
IL1B	0	0.944024347204262	0.816	0.579	0	cDC2	IL1B
SLC38A2	0	0.696079720756675	0.736	0.499	0	cDC2	SLC38A2
CSRNP1	0	0.588120374400164	0.62	0.383	0	cDC2	CSRNP1
SGK1	0	1.08828284589783	0.883	0.647	0	cDC2	SGK1
STK17B	0	0.590245753125267	0.645	0.41	0	cDC2	STK17B
HNRNPA1	0	0.610225781484236	0.83	0.595	0	cDC2	HNRNPA1
PIM3	0	0.989527652222192	0.558	0.324	0	cDC2	PIM3
ZNF331	0	0.889824991488854	0.609	0.375	0	cDC2	ZNF331
RPL10A	0	0.712665652850488	0.947	0.714	0	cDC2	RPL10A
JAML	0	0.813334630011143	0.59	0.358	0	cDC2	JAML
S100B	0	1.84003362405812	0.352	0.12	0	cDC2	S100B
IFNGR1	0	0.776269645828336	0.703	0.472	0	cDC2	IFNGR1
CIRBP	0	0.64167507893069	0.773	0.543	0	cDC2	CIRBP
PMAIP1	0	0.890770624386389	0.541	0.312	0	cDC2	PMAIP1
SLC7A5	0	1.28713533591364	0.391	0.162	0	cDC2	SLC7A5
RPL22L1	0	0.953140988111276	0.621	0.392	0	cDC2	RPL22L1
EEF1D	0	0.596343096868689	0.914	0.686	0	cDC2	EEF1D
PKIB	0	1.75736913693674	0.299	0.071	0	cDC2	PKIB
ZFAND5	0	0.758848102155966	0.853	0.628	0	cDC2	ZFAND5
ATP1B3	0	1.01688731237003	0.757	0.533	0	cDC2	ATP1B3
EIF3K	0	0.584386006610233	0.862	0.638	0	cDC2	EIF3K
CFLAR	0	0.547799176007778	0.739	0.516	0	cDC2	CFLAR
RPSA	0	0.690575334874054	0.914	0.694	0	cDC2	RPSA
HSPA1B	0	0.670998274129587	0.804	0.584	0	cDC2	HSPA1B
FOSL2	0	0.788119606565955	0.568	0.348	0	cDC2	FOSL2
CELF2	0	0.697809286097689	0.682	0.464	0	cDC2	CELF2
PALD1	0	2.13296893569566	0.297	0.079	0	cDC2	PALD1
EIF3F	0	0.682478881325922	0.641	0.425	0	cDC2	EIF3F
SLC38A1	0	1.77583996143455	0.312	0.096	0	cDC2	SLC38A1
CLEC4A	0	1.27846399267835	0.425	0.209	0	cDC2	CLEC4A
LSM7	0	0.817121715426389	0.617	0.401	0	cDC2	LSM7
CYTIP	0	0.705819036612066	0.549	0.334	0	cDC2	CYTIP
EZR	0	0.796377902463388	0.717	0.502	0	cDC2	EZR
PTGER4	0	0.992329187395591	0.601	0.386	0	cDC2	PTGER4
TET2	0	1.00347712615368	0.463	0.249	0	cDC2	TET2
GLS	0	1.03878046429599	0.514	0.301	0	cDC2	GLS
HNRNPDL	0	0.620186490914719	0.817	0.604	0	cDC2	HNRNPDL
RPL26	0	0.913590258443911	0.983	0.771	0	cDC2	RPL26
MS4A6A	0	0.662562748642637	0.769	0.557	0	cDC2	MS4A6A
SMAP2	0	0.46198776322176	0.718	0.506	0	cDC2	SMAP2
RASSF5	0	0.881171547706721	0.456	0.245	0	cDC2	RASSF5
SLC25A3	0	0.573677287122681	0.821	0.611	0	cDC2	SLC25A3
PRDM1	0	1.09357352469767	0.408	0.198	0	cDC2	PRDM1
JARID2	0	1.23729865091367	0.406	0.198	0	cDC2	JARID2
BCL2	0	1.67192309163535	0.324	0.116	0	cDC2	BCL2
EREG	0	2.10221811436141	0.378	0.171	0	cDC2	EREG
RPL4	0	0.624010082101531	0.852	0.645	0	cDC2	RPL4
RGS10	0	0.575617264173085	0.709	0.502	0	cDC2	RGS10
APRT	0	0.668071562479638	0.704	0.498	0	cDC2	APRT
BTF3	0	0.533261645442289	0.91	0.705	0	cDC2	BTF3
HES4	0	1.87339242623122	0.329	0.124	0	cDC2	HES4
RPL23A	0	0.625920512079227	0.952	0.749	0	cDC2	RPL23A
SNAI1	0	2.09855193105342	0.288	0.086	0	cDC2	SNAI1
RPS21	0	0.640070878798036	0.97	0.769	0	cDC2	RPS21
RPS26	0	0.770631365960728	0.932	0.733	0	cDC2	RPS26
SUB1	0	0.460601991147191	0.845	0.646	0	cDC2	SUB1
INSIG1	0	1.2612554584269	0.471	0.272	0	cDC2	INSIG1
CCND2	0	1.32089465568118	0.315	0.117	0	cDC2	CCND2
ETV3	0	1.48467660445454	0.368	0.17	0	cDC2	ETV3
JUNB	0	0.993668514215023	0.973	0.775	0	cDC2	JUNB
DUSP5	0	1.30990050188468	0.385	0.189	0	cDC2	DUSP5
RPS15A	0	0.904486981868197	0.987	0.792	0	cDC2	RPS15A
RPL41	0	0.85020922884791	0.99	0.796	0	cDC2	RPL41
PPP1R15A	0	0.654687880256011	0.91	0.717	0	cDC2	PPP1R15A
RPS5	0	0.646749731250048	0.962	0.769	0	cDC2	RPS5
RPS4X	0	0.778542894732586	0.982	0.792	0	cDC2	RPS4X
RPL7A	0	0.784698859312792	0.983	0.796	0	cDC2	RPL7A
RPS7	0	0.804826155831099	0.978	0.791	0	cDC2	RPS7
RPL24	0	0.791552771834465	0.985	0.8	0	cDC2	RPL24
RPL22	0	0.447638471498883	0.94	0.757	0	cDC2	RPL22
NEAT1	0	0.375771699991496	0.959	0.778	0	cDC2	NEAT1
RACK1	0	0.610272935569101	0.962	0.783	0	cDC2	RACK1
RPL29	0	0.841687451415993	0.983	0.808	0	cDC2	RPL29
RPS25	0	0.565783790102864	0.977	0.803	0	cDC2	RPS25
HSPA1A	0	0.812078796535979	0.927	0.757	0	cDC2	HSPA1A
RPL27	0	0.472091212587328	0.966	0.801	0	cDC2	RPL27
HLA-DMA	0	0.761472946542062	0.857	0.694	0	cDC2	HLA-DMA
DUSP1	0	0.572541803541461	0.965	0.802	0	cDC2	DUSP1
RPL35	0	0.581006320344189	0.977	0.816	0	cDC2	RPL35
NACA	0	0.632048602513411	0.967	0.806	0	cDC2	NACA
RPL18A	0	0.846130726746272	0.991	0.838	0	cDC2	RPL18A
RPS18	0	0.925626990178653	0.992	0.84	0	cDC2	RPS18
RPL3	0	0.688106809612786	0.979	0.828	0	cDC2	RPL3
RPL35A	0	0.643737182123414	0.982	0.835	0	cDC2	RPL35A
RPL18	0	0.817957461541515	0.989	0.842	0	cDC2	RPL18
RPL6	0	0.465919894085004	0.959	0.813	0	cDC2	RPL6
RPL36	0	0.631816253163579	0.987	0.842	0	cDC2	RPL36
RPL14	0	0.53444840142248	0.981	0.839	0	cDC2	RPL14
RPS23	0	0.782002736847367	0.991	0.849	0	cDC2	RPS23
HLA-DQA1	0	1.10219471805089	0.865	0.725	0	cDC2	HLA-DQA1
RPS8	0	0.733047353002029	0.984	0.845	0	cDC2	RPS8
RPL5	0	0.442000461414743	0.956	0.821	0	cDC2	RPL5
RPL12	0	0.610655610547984	0.987	0.853	0	cDC2	RPL12
RPS3A	0	0.771586323721216	0.99	0.857	0	cDC2	RPS3A
S100A4	0	0.62908253493993	0.973	0.846	0	cDC2	S100A4
RPS12	0	0.797478457902448	0.993	0.866	0	cDC2	RPS12
RPL8	0	0.713572356393231	0.989	0.863	0	cDC2	RPL8
RPL19	0	0.646100310672242	0.992	0.866	0	cDC2	RPL19
RPS29	0	0.523487296720936	0.977	0.851	0	cDC2	RPS29
RPL39	0	0.980975362844328	0.992	0.868	0	cDC2	RPL39
RPS13	0	0.612659637671523	0.988	0.864	0	cDC2	RPS13
RPL9	0	0.464136898128369	0.981	0.858	0	cDC2	RPL9
RPS3	0	0.713918914414119	0.989	0.869	0	cDC2	RPS3
RPL32	0	0.806683025610753	0.992	0.872	0	cDC2	RPL32
RPL11	0	0.77271173000906	0.994	0.875	0	cDC2	RPL11
RPS24	0	0.962454885435031	0.994	0.876	0	cDC2	RPS24
RPS6	0	0.490963760148393	0.982	0.865	0	cDC2	RPS6
RPL28	0	0.821632683077349	0.993	0.876	0	cDC2	RPL28
UBA52	0	0.4561106242732	0.978	0.863	0	cDC2	UBA52
RPL15	0	0.400781849140531	0.981	0.866	0	cDC2	RPL15
RPS28	0	0.706212363723966	0.993	0.878	0	cDC2	RPS28
RPL34	0	0.755225746218943	0.992	0.878	0	cDC2	RPL34
RPS15	0	0.743005557889981	0.993	0.879	0	cDC2	RPS15
RPS14	0	0.723871765473199	0.99	0.877	0	cDC2	RPS14
FOS	0	0.708505853517578	0.953	0.842	0	cDC2	FOS
HLA-DQB1	0	1.17568632104822	0.886	0.779	0	cDC2	HLA-DQB1
RPL37	0	0.454584442080599	0.984	0.878	0	cDC2	RPL37
RPS27A	0	0.580051125214886	0.99	0.884	0	cDC2	RPS27A
EEF1A1	0	0.521946530651019	0.994	0.888	0	cDC2	EEF1A1
RPL30	0	0.641478050655338	0.99	0.885	0	cDC2	RPL30
HLA-DPB1	0	1.06643435862337	0.943	0.839	0	cDC2	HLA-DPB1
RPL13	0	0.8085880699506	0.997	0.894	0	cDC2	RPL13
RPL10	0	0.893559996685629	0.995	0.894	0	cDC2	RPL10
RPS19	0	0.789368882145104	0.996	0.897	0	cDC2	RPS19
RPS9	0	0.674849182508635	0.991	0.892	0	cDC2	RPS9
CST3	0	0.564827572986354	0.965	0.867	0	cDC2	CST3
HLA-DPA1	0	0.869654812899552	0.952	0.857	0	cDC2	HLA-DPA1
MT-ND3	0	0.627052859556022	0.989	0.896	0	cDC2	MT-ND3
FAU	0	0.663507619903018	0.993	0.9	0	cDC2	FAU
HLA-DRB1	0	0.885739048367182	0.968	0.876	0	cDC2	HLA-DRB1
UBC	0	0.512636634206808	0.987	0.899	0	cDC2	UBC
HLA-DRA	0	0.771671967548444	0.981	0.912	0	cDC2	HLA-DRA
TMSB10	0	0.65029918659713	0.998	0.933	0	cDC2	TMSB10
RPLP1	0	0.493019357054962	0.998	0.937	0	cDC2	RPLP1
RPS27	0	0.473279342436563	0.997	0.939	0	cDC2	RPS27
MT-CO2	0	0.596669409590014	0.996	0.944	0	cDC2	MT-CO2
EIF1	0	0.382310068002114	0.994	0.944	0	cDC2	EIF1
RPL36A	1.28939053962756e-305	0.830874816153622	0.529	0.321	4.04546281808147e-301	cDC2	RPL36A
ATP5F1D	2.2767063236641e-304	0.608065093119518	0.736	0.516	7.1431660904961e-300	cDC2	ATP5F1D
RASGEF1B	7.0537080404699e-303	0.839650465230277	0.642	0.419	2.21310089769743e-298	cDC2	RASGEF1B
JDP2	7.96748294680328e-303	1.17695496265618	0.384	0.198	2.49979777455953e-298	cDC2	JDP2
PGLS	3.44780044833319e-299	0.72339227202732	0.614	0.404	1.08174739066454e-294	cDC2	PGLS
YPEL5	3.68049599825418e-299	0.530571318681806	0.681	0.47	1.15475561945225e-294	cDC2	YPEL5
GNAQ	2.89844429268559e-296	0.861358607146602	0.573	0.38	9.09386896830105e-292	cDC2	GNAQ
EIF3G	1.00504651641949e-295	0.703268005418053	0.629	0.425	3.15333344526616e-291	cDC2	EIF3G
SERP1	2.2832180136391e-295	0.435404757304246	0.863	0.653	7.16359651779268e-291	cDC2	SERP1
ZFP36L2	6.58999683127152e-295	0.690685459116617	0.821	0.628	2.06761150581144e-290	cDC2	ZFP36L2
RPLP0	7.99303056299803e-295	0.473373282313772	0.905	0.737	2.50781333914063e-290	cDC2	RPLP0
FCN1	1.21249352535639e-293	1.00239239113255	0.356	0.162	3.80419843580567e-289	cDC2	FCN1
SRSF2	3.49260349129819e-293	0.611244093940394	0.753	0.546	1.09580434539481e-288	cDC2	SRSF2
LTB	1.33171124549102e-291	1.22904542717353	0.365	0.175	4.17824403272809e-287	cDC2	LTB
PPIA	5.06387343260994e-291	0.390478189032292	0.954	0.779	1.58879028948137e-286	cDC2	PPIA
PFDN5	2.52134563204002e-290	0.447538654056965	0.968	0.794	7.91072192052555e-286	cDC2	PFDN5
GNA13	2.59660748666434e-288	0.821175244917329	0.475	0.28	8.14685598940936e-284	cDC2	GNA13
AP1S2	1.05711175386961e-287	0.76401482846303	0.596	0.388	3.3166881277659e-283	cDC2	AP1S2
FAM49B	4.97022427166172e-286	0.410001793590473	0.663	0.46	1.55940786523387e-281	cDC2	FAM49B
PAXX	7.40153424873317e-286	1.03148368775368	0.44	0.252	2.32223137054003e-281	cDC2	PAXX
EIF4A1	4.24742688920788e-285	0.808278127104346	0.519	0.32	1.33263018648897e-280	cDC2	EIF4A1
IER5L	5.78604769479889e-285	1.38535405902891	0.385	0.2	1.81537246424315e-280	cDC2	IER5L
NUDT16	2.50441717065626e-282	1.08039021210295	0.438	0.254	7.857608872934e-278	cDC2	NUDT16
SNHG8	6.91801258918178e-279	0.736001083230032	0.657	0.446	2.17052644985578e-274	cDC2	SNHG8
COMMD6	7.28955341287373e-279	0.473597175714487	0.833	0.607	2.28709738328913e-274	cDC2	COMMD6
GLIPR1	2.45009151371672e-278	0.661003563159659	0.601	0.408	7.68716212428621e-274	cDC2	GLIPR1
OSTC	1.89245524187047e-274	0.802657154056801	0.569	0.385	5.93757832136861e-270	cDC2	OSTC
PSTPIP2	4.19154747664884e-274	1.07372841148326	0.353	0.173	1.31509802079857e-269	cDC2	PSTPIP2
RBM3	1.00302347253413e-272	0.573176960053974	0.763	0.559	3.14698614507583e-268	cDC2	RBM3
BCL2L11	2.09281653521288e-271	1.31408809566337	0.339	0.168	6.56621187923043e-267	cDC2	BCL2L11
SRGAP1	2.95407547517252e-271	1.29347706774568	0.26	0.104	9.26841180335379e-267	cDC2	SRGAP1
CMTM6	1.85417232418617e-270	0.507901296817745	0.701	0.508	5.81746566713409e-266	cDC2	CMTM6
PICALM	1.9496617206373e-269	0.675902152795944	0.561	0.374	6.11706364849953e-265	cDC2	PICALM
EEF2	3.6939893343094e-266	0.564382536879793	0.757	0.557	1.15898915363958e-261	cDC2	EEF2
CFL1	1.04012204305543e-264	0.364208983953753	0.966	0.85	3.26338291008643e-260	cDC2	CFL1
UBL3	1.42338468694129e-264	0.88610956247519	0.505	0.326	4.46586945527831e-260	cDC2	UBL3
STX11	1.69109430865851e-263	0.707963558385159	0.55	0.352	5.30580839341607e-259	cDC2	STX11
PEA15	2.40512122912756e-263	0.779082993302544	0.497	0.302	7.54606785638771e-259	cDC2	PEA15
TAGAP	2.82260126520901e-263	0.486985228803089	0.472	0.273	8.85591146959328e-259	cDC2	TAGAP
TOB1	2.50100964076873e-262	0.786359323915371	0.523	0.332	7.8469177479119e-258	cDC2	TOB1
MAP2K1	2.69075015240926e-261	0.959895262737206	0.44	0.264	8.44222860318405e-257	cDC2	MAP2K1
SRSF5	4.76423365166845e-260	0.544547841602659	0.811	0.634	1.49477830821098e-255	cDC2	SRSF5
DRAP1	1.39438422075624e-259	0.579161629313123	0.647	0.454	4.37488049262269e-255	cDC2	DRAP1
YWHAH	1.96880609729947e-259	0.716861662682248	0.702	0.542	6.1771291302771e-255	cDC2	YWHAH
AKAP13	2.38162064468048e-259	0.608402885538284	0.745	0.559	7.472334772685e-255	cDC2	AKAP13
CLK1	3.21932913813981e-259	0.680346483331858	0.611	0.417	1.01006451709137e-254	cDC2	CLK1
HCLS1	3.30680412120231e-259	0.412649190330546	0.692	0.501	1.03750979302722e-254	cDC2	HCLS1
RHOB	8.15105722442233e-259	0.874116240659395	0.699	0.51	2.55739420416251e-254	cDC2	RHOB
TSC22D3	4.28271714892725e-258	0.513579641501678	0.829	0.615	1.34370250547592e-253	cDC2	TSC22D3
IER2	3.90205868964741e-257	0.741479601445357	0.899	0.735	1.22427091387687e-252	cDC2	IER2
GPBP1	5.13314025184564e-257	0.615671797516164	0.612	0.422	1.61052275401657e-252	cDC2	GPBP1
TRABD	5.83926601386056e-257	1.07574281880196	0.398	0.226	1.83206971184875e-252	cDC2	TRABD
MALT1	9.69978060224906e-257	1.40738728945628	0.305	0.146	3.04330616395564e-252	cDC2	MALT1
ARID5A	3.43936489434913e-255	0.923605722903866	0.407	0.228	1.07910073560204e-250	cDC2	ARID5A
PRMT9	6.72054949483631e-255	1.22989212078557	0.336	0.168	2.10857240400489e-250	cDC2	PRMT9
RSL24D1	4.68122536559462e-254	0.71447065397151	0.562	0.377	1.46873445845531e-249	cDC2	RSL24D1
BHLHE40	6.83511465082957e-253	0.657003597205241	0.63	0.445	2.14451722169778e-248	cDC2	BHLHE40
EIF3L	2.24491621713931e-251	0.929817163899037	0.454	0.279	7.04342463127458e-247	cDC2	EIF3L
MCL1	1.11866251111195e-250	0.318187597202555	0.859	0.635	3.50980362861373e-246	cDC2	MCL1
CRYBG1	1.25796145919861e-248	1.20400906289228	0.382	0.216	3.94685407823563e-244	cDC2	CRYBG1
CD48	1.63749124124163e-248	1.00314127094041	0.392	0.212	5.13762876939563e-244	cDC2	CD48
RILPL2	1.6144360693858e-246	0.342225482360536	0.647	0.455	5.06529316769796e-242	cDC2	RILPL2
EIF3E	2.72462782725038e-246	0.557833344759552	0.673	0.476	8.54851980799806e-242	cDC2	EIF3E
CDC42SE1	3.71048667767346e-243	0.519841344435971	0.568	0.375	1.16416519512005e-238	cDC2	CDC42SE1
FYN	1.12552566901526e-242	1.25453908396282	0.256	0.108	3.53133678653539e-238	cDC2	FYN
RPL38	2.06708444766684e-242	0.432138627672281	0.928	0.746	6.48547745455471e-238	cDC2	RPL38
PTGS2	5.11212372074297e-241	0.55922688187156	0.493	0.295	1.60392881738311e-236	cDC2	PTGS2
LDLRAD4	1.53956652754196e-240	1.32865201474833	0.311	0.155	4.8303899801629e-236	cDC2	LDLRAD4
CRIP1	2.76515187906406e-240	0.406942515582645	0.611	0.367	8.6756640205635e-236	cDC2	CRIP1
HCST	4.79164650483839e-238	0.540410867925692	0.768	0.564	1.50337909089304e-233	cDC2	HCST
BTG1	6.08681372281612e-238	0.432650958796713	0.944	0.819	1.90973780553356e-233	cDC2	BTG1
EDEM1	2.33468328327955e-237	1.23588141254107	0.349	0.19	7.32506880128959e-233	cDC2	EDEM1
JMY	1.82216558295991e-236	1.34178582874887	0.297	0.144	5.71704451653673e-232	cDC2	JMY
CST7	1.38451191478537e-235	0.868773511421259	0.303	0.139	4.3439061326391e-231	cDC2	CST7
CCL3L1	3.65355391265405e-234	1.04622061049479	0.718	0.566	1.14630254009521e-229	cDC2	CCL3L1
DDX3X	6.29259411606136e-232	0.400495311483963	0.769	0.561	1.97430140391425e-227	cDC2	DDX3X
KLF6	6.3345948080706e-232	0.450070770646336	0.934	0.779	1.98747912103215e-227	cDC2	KLF6
ARF6	2.03599084562244e-231	0.607825177887647	0.618	0.441	6.3879212781404e-227	cDC2	ARF6
OTUD1	2.64349766104358e-231	0.955162937003846	0.502	0.321	8.29397391152423e-227	cDC2	OTUD1
RNF144B	3.37950411986237e-231	0.959830731969714	0.428	0.262	1.06031941760682e-226	cDC2	RNF144B
SRSF7	6.77280906593791e-229	0.616209059096635	0.755	0.576	2.12496884443802e-224	cDC2	SRSF7
SMDT1	7.74273322606344e-229	0.626320359404712	0.585	0.407	2.4292825496774e-224	cDC2	SMDT1
MZT2B	2.85615680499229e-227	0.495600669907735	0.665	0.482	8.96119197566331e-223	cDC2	MZT2B
MIF	3.74532000655764e-227	0.635167234769824	0.564	0.386	1.17509415205746e-222	cDC2	MIF
RNASE6	6.05178604747384e-226	0.537666291815043	0.456	0.259	1.89874787239492e-221	cDC2	RNASE6
STK38L	5.69813665709831e-225	0.986081135226164	0.296	0.143	1.78779037616459e-220	cDC2	STK38L
RPS2	3.14319981745079e-224	0.367005756453876	0.976	0.868	9.86178942725186e-220	cDC2	RPS2
RANBP2	4.22763191033882e-223	0.866839015698858	0.508	0.343	1.32641951186881e-218	cDC2	RANBP2
MZT2A	3.675905927974e-222	0.761641932562302	0.452	0.278	1.15331548490184e-217	cDC2	MZT2A
JMJD1C	6.85488603205088e-222	0.524281807248723	0.692	0.513	2.15072049255596e-217	cDC2	JMJD1C
P2RY13	1.44009461886115e-221	0.892687384891953	0.334	0.173	4.51829686667687e-217	cDC2	P2RY13
CIITA	1.51211655414514e-221	1.20196551577963	0.348	0.194	4.74426568863037e-217	cDC2	CIITA
GTF2B	2.24654726318779e-221	0.795760990487251	0.489	0.316	7.04854203825169e-217	cDC2	GTF2B
ARHGAP45	3.64044672400259e-220	0.781108740324021	0.335	0.175	1.14219015965581e-215	cDC2	ARHGAP45
EIF4A2	2.60850225722179e-219	0.538821738529216	0.686	0.489	8.18417583203338e-215	cDC2	EIF4A2
DDX5	7.62601127324794e-219	0.389419130358704	0.935	0.764	2.39266103698154e-214	cDC2	DDX5
TGFB1	1.67918740601584e-217	0.570922021462461	0.588	0.413	5.26845048637469e-213	cDC2	TGFB1
CREM	1.91036419436564e-217	0.612261266310477	0.612	0.432	5.99376765982221e-213	cDC2	CREM
RHOC	1.1128584454477e-216	0.881180356206829	0.4	0.234	3.49159337259216e-212	cDC2	RHOC
ZFAS1	1.64753141675602e-215	0.413485915653483	0.81	0.591	5.169129820072e-211	cDC2	ZFAS1
RUNX3	1.77168468392095e-215	0.961695962854741	0.331	0.17	5.55866069580199e-211	cDC2	RUNX3
FILIP1L	3.85349486400773e-215	1.28253	0.307	0.157	1.20903401358242e-210	cDC2	FILIP1L
EDF1	7.3642674630297e-214	0.41665777801106	0.798	0.601	2.31053891652557e-209	cDC2	EDF1
CHPT1	7.92520427910421e-214	1.01718278064523	0.355	0.202	2.48653284256895e-209	cDC2	CHPT1
YBX3	1.64769905182851e-213	0.789049333045281	0.626	0.469	5.16965577511194e-209	cDC2	YBX3
MAT2A	3.84247720636022e-213	0.814882977576839	0.475	0.31	1.20557722349552e-208	cDC2	MAT2A
CREB5	4.02528430857097e-212	0.905909728651039	0.332	0.175	1.26293295181414e-207	cDC2	CREB5
IL18	5.79653077547415e-212	0.755525298318149	0.56	0.4	1.81866153080501e-207	cDC2	IL18
ARL4A	1.94958450789009e-211	0.523210535794776	0.687	0.467	6.11682139350515e-207	cDC2	ARL4A
AMPD2	2.19389121405955e-211	0.50840152125675	0.269	0.126	6.88333368411183e-207	cDC2	AMPD2
JOSD1	9.09136583169213e-211	0.521701200822349	0.457	0.287	2.8524160296934e-206	cDC2	JOSD1
SIPA1L1	4.05089321620352e-209	0.909249851502005	0.291	0.144	1.27096774658386e-204	cDC2	SIPA1L1
AHNAK	4.47044024717037e-208	0.604559620394154	0.628	0.448	1.4026006275497e-203	cDC2	AHNAK
DENND4A	7.64491187741849e-208	1.1614538238609	0.335	0.186	2.39859110154005e-203	cDC2	DENND4A
TAF10	1.42733358191959e-206	0.484341312129231	0.581	0.384	4.47825911327273e-202	cDC2	TAF10
ARL5B	4.34114951418244e-206	0.880645500379306	0.288	0.143	1.36203566007474e-201	cDC2	ARL5B
MKNK2	5.46759383034147e-206	0.680165530678741	0.481	0.312	1.71545756426964e-201	cDC2	MKNK2
HNRNPF	4.94066233238552e-205	0.529784387644128	0.591	0.422	1.55013280678596e-200	cDC2	HNRNPF
CD74	6.6732217136436e-205	0.32469814483904	0.98	0.905	2.09372331265568e-200	cDC2	CD74
HSPD1	5.54569951197863e-203	0.537147005157909	0.783	0.589	1.7399632218833e-198	cDC2	HSPD1
OGFRL1	2.06496711799246e-201	0.649063623492577	0.529	0.364	6.47883433270135e-197	cDC2	OGFRL1
MAP2K3	2.65632964440383e-201	0.594625800692672	0.505	0.337	8.33423425931701e-197	cDC2	MAP2K3
SFPQ	3.5441996696764e-200	0.465227620491017	0.738	0.556	1.11199264636097e-195	cDC2	SFPQ
TP53I13	5.68463856488312e-200	1.30382711496353	0.283	0.147	1.78355534973208e-195	cDC2	TP53I13
GDI2	7.19232870666617e-200	0.579983854982636	0.612	0.456	2.25659313171651e-195	cDC2	GDI2
RGCC	1.6060028479859e-199	0.54432246187837	0.758	0.543	5.03883393555577e-195	cDC2	RGCC
SKIL	1.46161142524015e-198	0.446442175253288	0.634	0.452	4.58580584669098e-194	cDC2	SKIL
NAP1L1	7.08979539584266e-198	0.520499153683622	0.75	0.582	2.22442330544563e-193	cDC2	NAP1L1
SATB1	4.24172456951276e-197	1.04945441749249	0.256	0.12	1.33084108368463e-192	cDC2	SATB1
RPS11	5.30426157350223e-196	0.489429504765208	0.94	0.811	1.66421206868633e-191	cDC2	RPS11
AHR	3.83326151102986e-195	0.803839706149407	0.464	0.306	1.20268579908562e-190	cDC2	AHR
RPS6KA3	8.65768806440199e-195	0.889358843974871	0.356	0.21	2.71634963020612e-190	cDC2	RPS6KA3
ETF1	5.88196998895668e-194	0.356105832600888	0.552	0.389	1.84546808403516e-189	cDC2	ETF1
IL13RA1	6.98238845500382e-194	0.647659345309347	0.505	0.353	2.19072437775745e-189	cDC2	IL13RA1
C15orf48	9.14742387514987e-194	0.808703987135487	0.579	0.424	2.87000424082827e-189	cDC2	C15orf48
H2AFX	2.4416617819715e-193	0.922480985012182	0.385	0.233	7.66071384093558e-189	cDC2	H2AFX
FUS	4.66221093123677e-193	0.43220913691875	0.698	0.524	1.46276867967554e-188	cDC2	FUS
HNRNPU	3.21234341917526e-190	0.456757864283159	0.813	0.639	1.00787274776624e-185	cDC2	HNRNPU
PABPC4	3.21741170098977e-190	0.635434317136818	0.586	0.425	1.00946292118554e-185	cDC2	PABPC4
DNAJB1	9.0839418753703e-190	0.481723896734731	0.862	0.674	2.85008676339743e-185	cDC2	DNAJB1
SNRPB	1.13531090761519e-189	0.513408138610121	0.572	0.408	3.56203797264267e-185	cDC2	SNRPB
THAP2	2.26311173529348e-188	1.03138045568744	0.34	0.193	7.1005130694833e-184	cDC2	THAP2
NAF1	2.41488348535864e-188	1.41695850934531	0.296	0.161	7.57669693531273e-184	cDC2	NAF1
MTRNR2L12	4.02404012213275e-188	0.26765377498518	0.678	0.465	1.26254258831915e-183	cDC2	MTRNR2L12
LPGAT1	6.00706873278833e-188	0.90716044847674	0.268	0.134	1.88471781491234e-183	cDC2	LPGAT1
MAP3K8	1.44810091959715e-187	0.418208571253191	0.609	0.443	4.54341663523607e-183	cDC2	MAP3K8
MIDN	2.59814741334138e-187	0.527021099994043	0.566	0.401	8.15168750935859e-183	cDC2	MIDN
CLEC5A	1.10852184294991e-186	0.888778190309736	0.336	0.186	3.47798728225534e-182	cDC2	CLEC5A
TOMM7	9.89152421015295e-186	0.370832586009197	0.834	0.626	3.10346572093549e-181	cDC2	TOMM7
CLEC7A	2.6657902603848e-185	0.401886609766221	0.67	0.488	8.36391694195732e-181	cDC2	CLEC7A
TIPARP	2.90839305048551e-185	0.767262701914918	0.5	0.347	9.12508319589829e-181	cDC2	TIPARP
IER3	7.36734807150529e-185	0.37303955422048	0.843	0.678	2.31150545743479e-180	cDC2	IER3
ACTB	1.09049887936795e-184	0.254430369501951	0.998	0.975	3.42144023401694e-180	cDC2	ACTB
NAAA	1.71666913472534e-184	0.982534390221473	0.355	0.211	5.38604941020077e-180	cDC2	NAAA
GADD45B	5.87418217496616e-184	0.527304662452597	0.865	0.713	1.84302465739563e-179	cDC2	GADD45B
PRKCB	6.64943662996021e-184	0.59416965094123	0.264	0.126	2.08626074265002e-179	cDC2	PRKCB
GSN	1.60210482677599e-181	0.633102921006648	0.689	0.552	5.02660389400966e-177	cDC2	GSN
PLEKHO1	2.55620288155909e-181	0.577586805201702	0.449	0.278	8.02008654089164e-177	cDC2	PLEKHO1
ARHGEF1	4.08140224030561e-179	0.95828677144223	0.329	0.191	1.28053995289588e-174	cDC2	ARHGEF1
HINT1	1.95814461241928e-178	0.358509695057701	0.808	0.639	6.14367872146548e-174	cDC2	HINT1
SRGAP2	1.72694823826746e-177	1.05934192576957	0.302	0.168	5.41830009756416e-173	cDC2	SRGAP2
NEDD9	3.82725167136158e-177	0.62803053482421	0.319	0.176	1.2008002118897e-172	cDC2	NEDD9
NFKBID	9.12464641401097e-177	0.927851207392263	0.325	0.186	2.86285781239594e-172	cDC2	NFKBID
CCL4L2	2.13539787942529e-176	0.738853795153231	0.704	0.565	6.69981084669685e-172	cDC2	CCL4L2
SEMA4D	2.87996025684045e-176	0.610263306771113	0.362	0.216	9.03587530583691e-172	cDC2	SEMA4D
RPLP2	2.95303602926259e-176	0.282777518763038	0.977	0.865	9.26515054181139e-172	cDC2	RPLP2
HNRNPAB	6.86127900670746e-176	0.661911988688119	0.525	0.373	2.15272628835447e-171	cDC2	HNRNPAB
SNRPF	1.21846704935036e-174	0.603939681161479	0.493	0.344	3.82294036733676e-170	cDC2	SNRPF
CYBA	1.19881464595878e-173	0.255457849112893	0.984	0.877	3.76128095169566e-169	cDC2	CYBA
HECA	2.26595452875291e-173	0.715296931789776	0.35	0.21	7.10943233396225e-169	cDC2	HECA
PHLDA2	3.47327302163434e-173	1.15999264603908	0.412	0.269	1.08973941053777e-168	cDC2	PHLDA2
EIF4A3	5.7392860542075e-173	0.435881801431609	0.708	0.534	1.8007009995076e-168	cDC2	EIF4A3
HSPA6	1.1028734597918e-171	0.763706782121914	0.397	0.238	3.46026548009676e-167	cDC2	HSPA6
ELF1	5.25575852442807e-171	0.263943047530368	0.701	0.542	1.64899423703931e-166	cDC2	ELF1
ANKRD44	1.1138077866391e-170	0.765994861638139	0.307	0.172	3.49457193058019e-166	cDC2	ANKRD44
ANKRD37	8.37566323427661e-170	0.919098889566067	0.358	0.211	2.62786433975429e-165	cDC2	ANKRD37
HSPA8	3.56030520050649e-169	0.387274396152036	0.914	0.724	1.11704575665891e-164	cDC2	HSPA8
SEPT6	5.5824402795332e-169	0.802258974661323	0.352	0.211	1.75149063770354e-164	cDC2	SEPT6
FMNL1	4.3994455925267e-168	0.435124139147933	0.433	0.287	1.38032605465525e-163	cDC2	FMNL1
ERN1	3.36273062734726e-167	0.745896474714387	0.355	0.216	1.0550567343302e-162	cDC2	ERN1
TPT1	3.80869254309364e-167	0.268239428693067	0.995	0.968	1.19497728539563e-162	cDC2	TPT1
ARIH1	6.29699552060461e-167	0.648640906453203	0.443	0.295	1.9756823445897e-162	cDC2	ARIH1
TMA7	2.00770353755291e-166	0.282870248497696	0.836	0.647	6.29916984907226e-162	cDC2	TMA7
SRSF9	2.10909151400969e-166	0.366821500103732	0.617	0.448	6.61727462520539e-162	cDC2	SRSF9
UXT	6.94945097523977e-166	0.442028143012241	0.608	0.45	2.18039024348148e-161	cDC2	UXT
RHEB	1.69849336921926e-165	0.554756537935974	0.609	0.452	5.32902294592543e-161	cDC2	RHEB
MARCKSL1	1.81255710581961e-164	0.488149246970851	0.362	0.215	5.68689791950903e-160	cDC2	MARCKSL1
TNFRSF10B	6.49919532314069e-164	1.10090801416728	0.298	0.172	2.03912253263539e-159	cDC2	TNFRSF10B
BZW1	9.14334696449478e-163	0.414752270540944	0.646	0.493	2.86872511011024e-158	cDC2	BZW1
PPP1R14B	1.20023513603524e-162	0.657973060228085	0.444	0.303	3.76573773931057e-158	cDC2	PPP1R14B
NPM1	1.27824489836433e-162	0.340389815977321	0.881	0.729	4.01049336861809e-158	cDC2	NPM1
RPS16	3.91762448045904e-162	0.345165389860671	0.964	0.853	1.22915468074403e-157	cDC2	RPS16
HNRNPA3	2.43407466442419e-161	0.381551299655871	0.653	0.502	7.63690925963091e-157	cDC2	HNRNPA3
BTG2	1.15009233315239e-160	0.367147262129348	0.658	0.485	3.60841469526563e-156	cDC2	BTG2
EIF3M	1.88172501737804e-160	0.673574022101991	0.448	0.312	5.90391224202359e-156	cDC2	EIF3M
WTAP	5.61082206112961e-160	0.418330354405341	0.562	0.398	1.76039542167941e-155	cDC2	WTAP
AC016831.1	1.43245813612446e-159	0.796059457007585	0.308	0.178	4.49433740209048e-155	cDC2	AC016831.1
AC007952.4	9.640501202056e-159	1.40690865684634	0.266	0.146	3.02470725214507e-154	cDC2	AC007952.4
ITGA4	1.13916849110548e-158	0.728317548585959	0.299	0.162	3.57414114084345e-154	cDC2	ITGA4
MBNL1	7.43240896750716e-158	0.389038002781177	0.691	0.531	2.33191831355537e-153	cDC2	MBNL1
EIF4G2	7.61643296916489e-158	0.37761313793856	0.759	0.592	2.38965584407548e-153	cDC2	EIF4G2
SLC8A1	8.75028593582778e-158	0.713097300452939	0.424	0.286	2.74540221236597e-153	cDC2	SLC8A1
VPS28	2.3497001912844e-157	0.391245846149549	0.601	0.443	7.37218435015481e-153	cDC2	VPS28
COX4I1	1.62555094903204e-156	0.316045499885469	0.914	0.747	5.10016610258802e-152	cDC2	COX4I1
GNA15	2.61785475008862e-156	0.996601445526838	0.337	0.209	8.21351927840304e-152	cDC2	GNA15
TWISTNB	1.20591759611809e-155	0.919596362599225	0.359	0.222	3.7835664578205e-151	cDC2	TWISTNB
A1BG	2.98594868864637e-155	1.12013578096988	0.277	0.157	9.368414010628e-151	cDC2	A1BG
PPP4R3A	3.55286427177913e-155	0.846889065696698	0.39	0.259	1.1147111652707e-150	cDC2	PPP4R3A
RPL7	5.43382477228297e-154	0.393211588683965	0.864	0.707	1.70486252230378e-149	cDC2	RPL7
CIB1	9.35086612820693e-154	0.376509923199774	0.73	0.557	2.93383424772493e-149	cDC2	CIB1
PRCP	7.04815375449992e-153	0.765335592978581	0.328	0.195	2.21135824047435e-148	cDC2	PRCP
PPA1	8.05770999567858e-153	0.491547311747709	0.458	0.316	2.52810651114416e-148	cDC2	PPA1
EMB	1.11291123767737e-152	0.570830335816529	0.274	0.143	3.49175900821276e-148	cDC2	EMB
CLEC2B	1.13087800259523e-152	0.471659021791561	0.661	0.519	3.54812973314255e-148	cDC2	CLEC2B
C16orf72	1.25147819616551e-152	0.65104150584496	0.399	0.265	3.92651284046928e-148	cDC2	C16orf72
PTP4A2	1.72602449904322e-151	0.436524646770244	0.639	0.494	5.41540186574809e-147	cDC2	PTP4A2
TES	6.77322691567763e-151	0.701947987074079	0.354	0.222	2.12509994479386e-146	cDC2	TES
ZBTB10	1.14690174711989e-150	1.03618170433103	0.265	0.144	3.59840423158864e-146	cDC2	ZBTB10
SEC61G	4.74001885071308e-150	0.369878114132183	0.699	0.526	1.48718091441123e-145	cDC2	SEC61G
CHKA	1.22620201474053e-149	0.903505730441643	0.277	0.155	3.84720882124842e-145	cDC2	CHKA
TRIM22	4.34965580392681e-148	0.605343473625631	0.446	0.31	1.36470450848204e-143	cDC2	TRIM22
RPL36AL	1.48003977347488e-147	0.276750660658949	0.886	0.717	4.64362478927743e-143	cDC2	RPL36AL
UBXN1	2.0257625633012e-147	0.396208755907957	0.626	0.477	6.35583004235752e-143	cDC2	UBXN1
DCXR	2.73687688636766e-147	0.684410045380818	0.428	0.296	8.58695123097855e-143	cDC2	DCXR
ZC3HAV1	4.37562832670602e-147	0.783284827590678	0.432	0.3	1.37285338750401e-142	cDC2	ZC3HAV1
MAP3K2	5.08794086724685e-147	0.446555648309558	0.499	0.361	1.5963414470987e-142	cDC2	MAP3K2
SEC61B	1.58668202089004e-146	0.336227323195781	0.749	0.577	4.97821484054251e-142	cDC2	SEC61B
STK4	2.96207353014036e-146	0.35176881984723	0.524	0.377	9.29350570081537e-142	cDC2	STK4
TUBA1A	8.29329858092561e-146	0.373988862060799	0.594	0.441	2.60202242976541e-141	cDC2	TUBA1A
SELENOK	9.6011470497687e-146	0.314366542102632	0.743	0.582	3.01235988686493e-141	cDC2	SELENOK
EIF3H	1.414530283473e-145	0.40740328306263	0.607	0.46	4.43808876439652e-141	cDC2	EIF3H
CD93	1.89449020411249e-145	0.381532904065753	0.364	0.215	5.94396301540293e-141	cDC2	CD93
CCDC85B	9.80519603508376e-145	0.602956988371872	0.452	0.318	3.07638025600753e-140	cDC2	CCDC85B
NDUFB11	1.61914026074679e-144	0.368346847996833	0.685	0.53	5.08005256809306e-140	cDC2	NDUFB11
DPYSL2	2.14921424252095e-144	0.53302380217243	0.557	0.419	6.74315968590948e-140	cDC2	DPYSL2
IRF2BP2	2.75408036091352e-144	0.378398712634736	0.53	0.388	8.64092713236618e-140	cDC2	IRF2BP2
B4GALT1	3.98408905596056e-144	0.465192401119359	0.526	0.376	1.25000794130763e-139	cDC2	B4GALT1
KLF2	1.28612803562968e-143	0.478521167644563	0.592	0.439	4.03522671178813e-139	cDC2	KLF2
SPAG9	5.48901366854079e-143	0.339596559281838	0.51	0.373	1.72217803850467e-138	cDC2	SPAG9
RNF166	6.47301304465616e-143	0.765138493787466	0.319	0.196	2.03090784276087e-138	cDC2	RNF166
ARF4	1.17600841500126e-141	0.389307496535151	0.586	0.441	3.68972640206644e-137	cDC2	ARF4
PTGES3	1.76201783418894e-141	0.355224356919911	0.713	0.552	5.52833095476781e-137	cDC2	PTGES3
SERTAD1	2.97706289923685e-141	0.484504404218097	0.592	0.42	9.34053484635562e-137	cDC2	SERTAD1
NFAT5	3.39664734602695e-141	0.869252472369183	0.309	0.189	1.06569810481595e-136	cDC2	NFAT5
NFKBIE	6.41080331583533e-141	0.883476415963241	0.311	0.187	2.01138954034334e-136	cDC2	NFKBIE
AGO2	1.04853178864095e-140	0.74535810350372	0.28	0.162	3.28976848686098e-136	cDC2	AGO2
ATF3	4.52370405816342e-140	0.512847622794589	0.675	0.516	1.41931214824877e-135	cDC2	ATF3
FAM49A	6.58177625140392e-140	0.947775987941621	0.305	0.185	2.06503229887798e-135	cDC2	FAM49A
SEC11A	1.20406691539273e-139	0.339508419988657	0.691	0.507	3.77775994704471e-135	cDC2	SEC11A
HIGD2A	2.99056883082634e-138	0.422351866597034	0.634	0.486	9.38290970671763e-134	cDC2	HIGD2A
MAFF	4.36547722954685e-138	0.448577918777293	0.494	0.351	1.36966848077032e-133	cDC2	MAFF
IFRD1	1.23210523571124e-137	0.293763171247875	0.518	0.371	3.86573017704402e-133	cDC2	IFRD1
PCBP2	5.52817336613235e-137	0.342997808475874	0.697	0.547	1.73446439362402e-132	cDC2	PCBP2
DCK	7.19056533232857e-137	0.923356834555596	0.253	0.141	2.25603987301809e-132	cDC2	DCK
NDUFV2	1.37889961916887e-136	0.351904216204802	0.544	0.385	4.32629755514232e-132	cDC2	NDUFV2
PABPN1	4.10931684175209e-136	0.747049268914254	0.391	0.269	1.28929815909972e-131	cDC2	PABPN1
FXYD5	4.30564909100856e-136	0.343881390138923	0.742	0.582	1.35089740230394e-131	cDC2	FXYD5
SARAF	5.4591290306958e-136	0.370363211698957	0.797	0.639	1.71280173338081e-131	cDC2	SARAF
SLC25A5	6.36441537651613e-136	0.289353869693308	0.756	0.592	1.99683532438194e-131	cDC2	SLC25A5
POLR1D	5.76556944829258e-135	0.498412066819865	0.519	0.386	1.8089474144018e-130	cDC2	POLR1D
YWHAZ	9.97807127398972e-135	0.300621190137861	0.783	0.638	3.13061986221427e-130	cDC2	YWHAZ
CCT4	3.07601702869346e-134	0.59087119812231	0.491	0.361	9.65100342752574e-130	cDC2	CCT4
PDE4A	3.32902716480942e-134	1.08650081868527	0.321	0.207	1.04448227295895e-129	cDC2	PDE4A
CDC37	6.57496437280663e-134	0.471224910080199	0.563	0.431	2.06289507196808e-129	cDC2	CDC37
HSP90AA1	3.16800808690737e-133	0.294348532483383	0.988	0.9	9.93962537267188e-129	cDC2	HSP90AA1
OSBPL8	1.27720759000615e-132	0.332452805487205	0.52	0.385	4.0072388136443e-128	cDC2	OSBPL8
TMEM14C	3.45465403532905e-132	0.488448739394891	0.533	0.403	1.08389770358449e-127	cDC2	TMEM14C
TTC19	1.92682398957439e-131	1.02881674743222	0.27	0.159	6.04541026728966e-127	cDC2	TTC19
RAN	4.45712427965293e-131	0.290349405454419	0.696	0.533	1.39842274274111e-126	cDC2	RAN
ARHGAP4	8.10599977904248e-131	0.672972849904263	0.376	0.253	2.54325743067458e-126	cDC2	ARHGAP4
EIF1AX	1.45139114505899e-130	0.442507149548057	0.572	0.439	4.55373971762258e-126	cDC2	EIF1AX
QKI	2.38047898090292e-130	0.355261822899745	0.559	0.423	7.46875280258292e-126	cDC2	QKI
CD300A	5.05777211949142e-130	0.475668650197796	0.315	0.186	1.58687600249043e-125	cDC2	CD300A
TMBIM4	6.1248961250817e-130	0.323068015196497	0.614	0.447	1.92168615924438e-125	cDC2	TMBIM4
GABARAPL2	1.49489647938304e-129	0.257603330423444	0.586	0.451	4.69023770406428e-125	cDC2	GABARAPL2
CCNH	2.79994144319403e-129	0.564357244903998	0.397	0.27	8.78481627802126e-125	cDC2	CCNH
AC016831.5	5.35339688993518e-129	0.773114944363747	0.258	0.147	1.67962827421716e-124	cDC2	AC016831.5
DDX21	6.41569780621359e-129	0.30575822066007	0.604	0.466	2.01292518669951e-124	cDC2	DDX21
RNASET2	1.00683797924525e-127	0.264045270516427	0.81	0.664	3.15895415988196e-123	cDC2	RNASET2
CDC42SE2	1.30516957931615e-127	0.444183303999739	0.397	0.268	4.09496955510443e-123	cDC2	CDC42SE2
HNRNPA2B1	1.36969940151475e-127	0.274837129056458	0.862	0.681	4.29743187225254e-123	cDC2	HNRNPA2B1
MTHFD2	1.54074836469025e-127	0.723961769088179	0.366	0.244	4.83409799421567e-123	cDC2	MTHFD2
PTRHD1	1.67373988116551e-127	0.844089381452754	0.327	0.213	5.2513588771568e-123	cDC2	PTRHD1
CHD1	3.72622695493128e-127	0.254389731263978	0.544	0.412	1.16910370710969e-122	cDC2	CHD1
ZBTB1	7.69640039577078e-127	0.702482107570656	0.369	0.25	2.41474562417308e-122	cDC2	ZBTB1
RAB21	7.88139275820888e-127	0.364422783950127	0.477	0.349	2.47278697788804e-122	cDC2	RAB21
NOP53	8.10631950917768e-127	0.366312069270749	0.589	0.447	2.5433577460045e-122	cDC2	NOP53
ALYREF	3.05192618749708e-126	0.702625934236811	0.327	0.213	9.57541841327209e-122	cDC2	ALYREF
RASSF3	3.73676296051898e-126	0.529402279488839	0.313	0.197	1.17240937886283e-121	cDC2	RASSF3
SRSF6	5.5341389791032e-126	0.612228917527442	0.395	0.274	1.73633610469363e-121	cDC2	SRSF6
SNHG9	9.6194281012298e-126	0.93396452776824	0.259	0.149	3.01809556676085e-121	cDC2	SNHG9
ERCC1	9.81854197823525e-126	0.760156	0.347	0.234	3.08056754567131e-121	cDC2	ERCC1
RAP1B	5.39152452583293e-125	0.36370635030489	0.67	0.503	1.69159081998008e-120	cDC2	RAP1B
SF1	1.17790382641458e-123	0.391646426937445	0.503	0.376	3.69567325537576e-119	cDC2	SF1
MOB1A	1.81041168080735e-123	0.271492888536567	0.633	0.494	5.68016664853305e-119	cDC2	MOB1A
HSPH1	2.03482621649334e-123	0.291398882486536	0.755	0.575	6.38426725424785e-119	cDC2	HSPH1
TRA2B	3.10133695247274e-123	0.299869369184351	0.697	0.537	9.73044468838324e-119	cDC2	TRA2B
PELI1	3.65916902274472e-123	0.275288746333275	0.396	0.263	1.14806428088616e-118	cDC2	PELI1
CD37	1.09253358256365e-122	0.261164808171887	0.772	0.591	3.42782411529346e-118	cDC2	CD37
CAMK1D	2.17199057472495e-121	0.680722921361008	0.257	0.149	6.81462042819953e-117	cDC2	CAMK1D
CSF1R	2.89972480631914e-121	0.331440826895449	0.515	0.37	9.09788657982629e-117	cDC2	CSF1R
CLNS1A	2.95105736954037e-121	0.681479213214352	0.361	0.249	9.25894249693291e-117	cDC2	CLNS1A
TGIF1	6.83400110778101e-121	0.617108857633188	0.425	0.304	2.14416784756629e-116	cDC2	TGIF1
PPIB	1.00015132025337e-120	0.368517094226212	0.747	0.602	3.13797476729495e-116	cDC2	PPIB
NT5C	1.09062622597631e-120	0.769719600781717	0.356	0.245	3.42183978400066e-116	cDC2	NT5C
TRPS1	1.3052250800849e-120	0.903983688573528	0.281	0.171	4.09514368876637e-116	cDC2	TRPS1
DDT	1.69379150491212e-120	0.378143712665621	0.587	0.448	5.31427084666178e-116	cDC2	DDT
RPL17	2.35275936310203e-120	0.595339483278953	0.368	0.251	7.38178250173263e-116	cDC2	RPL17
MRPL18	3.01491291126263e-120	0.579524719070201	0.494	0.36	9.45928925908649e-116	cDC2	MRPL18
SUMO1	3.42753063825346e-120	0.301949179925292	0.527	0.392	1.07538773775202e-115	cDC2	SUMO1
VPS37B	1.06086666417183e-119	0.373874542369055	0.322	0.204	3.32846915883911e-115	cDC2	VPS37B
PLK3	2.06194159516122e-119	0.338792644890188	0.426	0.298	6.46934175481832e-115	cDC2	PLK3
NME3	6.30095685498152e-119	0.678868046244159	0.417	0.302	1.97692521325045e-114	cDC2	NME3
MXD4	6.6773290830393e-119	0.684893745228366	0.347	0.233	2.09501199980358e-114	cDC2	MXD4
SLC1A5	1.05763611884231e-118	0.853827577126762	0.315	0.205	3.31833332286774e-114	cDC2	SLC1A5
ZC3H12A	1.86719202096635e-118	0.714871363458062	0.329	0.215	5.85831496578191e-114	cDC2	ZC3H12A
REV3L	2.40557389433294e-118	0.862243648917399	0.321	0.21	7.54748809346961e-114	cDC2	REV3L
XIST	2.73096662831385e-118	0.536911498212833	0.414	0.28	8.56840779633472e-114	cDC2	XIST
IKZF1	4.28991622115487e-118	0.755563838956911	0.326	0.215	1.34596121438734e-113	cDC2	IKZF1
CSF2RA	1.19135097520842e-116	0.519631700394701	0.395	0.277	3.73786368471641e-112	cDC2	CSF2RA
ATP2B1	2.9427833147452e-116	0.286854770502756	0.568	0.436	9.23298265001307e-112	cDC2	ATP2B1
ARL4C	6.9655098636385e-115	0.440212774515884	0.512	0.366	2.18542871971658e-110	cDC2	ARL4C
AHSA1	9.34066642230324e-115	0.735738558925331	0.372	0.264	2.93063408999764e-110	cDC2	AHSA1
ID3	9.52728078666241e-115	0.929368579405027	0.357	0.238	2.98918434681533e-110	cDC2	ID3
ALKBH7	1.77803805677055e-114	0.479429946797846	0.495	0.376	5.57859440311759e-110	cDC2	ALKBH7
AL118516.1	1.36507156546285e-113	0.901809783932477	0.322	0.213	4.28291203663969e-109	cDC2	AL118516.1
RTRAF	2.60270197396284e-113	0.421720522795349	0.5	0.383	8.1659774433084e-109	cDC2	RTRAF
STRAP	3.56315831075924e-113	0.53055640841088	0.382	0.27	1.11794092000071e-108	cDC2	STRAP
RIPK2	4.31931353545198e-113	0.478467087716148	0.413	0.293	1.35518462174806e-108	cDC2	RIPK2
HMGN1	2.94822279920489e-112	0.279185380642795	0.686	0.558	9.25004903250534e-108	cDC2	HMGN1
PRELID1	3.96408458304726e-112	0.295563350337285	0.613	0.472	1.24373153793108e-107	cDC2	PRELID1
FOXN3	4.6296484111284e-112	0.584580836417954	0.382	0.269	1.45255218899153e-107	cDC2	FOXN3
SLC25A6	1.40436322386477e-111	0.305742191947196	0.762	0.617	4.40618961487571e-107	cDC2	SLC25A6
YWHAQ	1.43442192236422e-111	0.477457504288238	0.497	0.377	4.50049878141776e-107	cDC2	YWHAQ
MSN	4.57941223971039e-111	0.258510852909323	0.666	0.531	1.43679059020913e-106	cDC2	MSN
CYCS	1.52631989195075e-110	0.330983458753214	0.693	0.538	4.78882866099547e-106	cDC2	CYCS
TNFAIP8	2.22061030396218e-110	0.651201018460637	0.428	0.312	6.96716482868135e-106	cDC2	TNFAIP8
BIRC3	3.06621380104393e-110	0.373543586154947	0.337	0.215	9.62024580077534e-106	cDC2	BIRC3
GABARAPL1	5.29720382103426e-110	0.374508972413267	0.475	0.354	1.6619976988495e-105	cDC2	GABARAPL1
JMJD6	1.0885472499834e-109	0.504222345896237	0.375	0.261	3.41531699682292e-105	cDC2	JMJD6
SPINT2	1.30328087782764e-109	0.513859065540952	0.481	0.371	4.08904375418423e-105	cDC2	SPINT2
KLF10	1.59121174215817e-109	0.440172953548852	0.477	0.354	4.99242684102126e-105	cDC2	KLF10
CSK	1.78897186937697e-109	0.65434117171331	0.332	0.225	5.61289924017023e-105	cDC2	CSK
ATP13A3	2.24867027553851e-109	0.57496731726696	0.363	0.252	7.05520298950209e-105	cDC2	ATP13A3
MYADM	7.45681098665454e-109	0.279524259569166	0.61	0.468	2.33957444706286e-104	cDC2	MYADM
UBE2A	1.00513905538819e-108	0.442873533829139	0.468	0.355	3.15362378628046e-104	cDC2	UBE2A
SOCS1	8.52189807443563e-108	0.849093868319505	0.325	0.219	2.67374552085418e-103	cDC2	SOCS1
SIRT1	2.12821944458568e-107	0.891340258385931	0.251	0.152	6.67728850738757e-103	cDC2	SIRT1
COX8A	2.16353621206912e-107	0.251892373095634	0.824	0.64	6.78809486536687e-103	cDC2	COX8A
ATF4	9.17271450510776e-107	0.387913966931354	0.554	0.433	2.87793917597756e-102	cDC2	ATF4
RPS17	1.29058496192977e-106	0.723053781086773	0.33	0.225	4.04921031805464e-102	cDC2	RPS17
SLC20A1	2.87556991179345e-106	0.65633045889293	0.379	0.268	9.02210059825195e-102	cDC2	SLC20A1
RCC2	7.16251743631067e-106	0.948513924150264	0.295	0.197	2.24723984564247e-101	cDC2	RCC2
HSP90AB1	8.71225776423675e-106	0.283215620321901	0.959	0.828	2.73347087352928e-101	cDC2	HSP90AB1
SH2B3	1.2984715606457e-105	0.790367397487584	0.333	0.23	4.07395452152589e-101	cDC2	SH2B3
NCOR2	1.5387561719655e-105	0.773059505756588	0.338	0.233	4.82784748954175e-101	cDC2	NCOR2
RIN3	2.61858545408492e-105	0.727448131651514	0.347	0.245	8.21581186219145e-101	cDC2	RIN3
CYLD	1.3805303038495e-104	0.564391842043589	0.359	0.251	4.3314138283278e-100	cDC2	CYLD
PLEC	3.16688170945952e-104	0.697801504961952	0.382	0.277	9.93609136342925e-100	cDC2	PLEC
UPP1	1.39722270924641e-103	0.28442874222578	0.745	0.584	4.38378625026061e-99	cDC2	UPP1
LIMS1	1.64189326420748e-103	0.316564585367727	0.721	0.587	5.15144011645096e-99	cDC2	LIMS1
STK17A	1.7059755886453e-103	0.458147174052196	0.34	0.228	5.35249840937463e-99	cDC2	STK17A
SAT2	7.25040154866451e-103	0.571184531692529	0.435	0.326	2.27481348589349e-98	cDC2	SAT2
HNRNPA0	9.68475505439056e-102	0.374263225550987	0.492	0.377	3.03859189831504e-97	cDC2	HNRNPA0
NFKB2	2.77658823714375e-101	0.439572556917753	0.296	0.19	8.7115455940385e-97	cDC2	NFKB2
B3GNT5	3.19902249787931e-101	0.370389862016915	0.472	0.341	1.00369330870963e-96	cDC2	B3GNT5
RALGAPA1	4.25327256006044e-101	0.747853581852528	0.263	0.163	1.33446426571896e-96	cDC2	RALGAPA1
IL10RA	1.9339067790508e-100	0.539765621159161	0.371	0.26	6.06763251927189e-96	cDC2	IL10RA
PLCG2	2.06315900872399e-100	0.539369201345081	0.391	0.279	6.47316138987153e-96	cDC2	PLCG2
NAPA	4.5765972355739e-99	0.351222621492052	0.393	0.287	1.43590738266131e-94	cDC2	NAPA
RARA	5.44765395328797e-99	0.415199606346236	0.364	0.258	1.7092014278441e-94	cDC2	RARA
SLC25A33	1.55476515729614e-98	0.926543681899762	0.265	0.171	4.87807568101664e-94	cDC2	SLC25A33
ATP5F1C	3.62914751088059e-98	0.299360765437451	0.558	0.434	1.13864503153878e-93	cDC2	ATP5F1C
SRA1	5.38736339421091e-98	0.46252713914469	0.393	0.289	1.69028526493367e-93	cDC2	SRA1
C1orf56	1.02566802070737e-97	0.473596962801348	0.31	0.202	3.21803341496938e-93	cDC2	C1orf56
AKIRIN2	3.06056494827309e-97	0.44253644340357	0.467	0.358	9.60252252520683e-93	cDC2	AKIRIN2
KRTCAP2	3.91814143556815e-97	0.619786830953282	0.346	0.246	1.22931687540951e-92	cDC2	KRTCAP2
FGD4	4.20164672299656e-97	0.378365991953848	0.376	0.269	1.31826665934017e-92	cDC2	FGD4
POLR2A	4.92458682116668e-97	0.603934536240163	0.372	0.27	1.54508911514104e-92	cDC2	POLR2A
TM6SF1	5.99037106704846e-97	0.783597682585378	0.312	0.217	1.87947892228645e-92	cDC2	TM6SF1
CYTOR	7.36397409794109e-96	0.298023743550911	0.361	0.246	2.31044687322902e-91	cDC2	CYTOR
SELENOH	8.02938182440053e-96	0.312124283951453	0.559	0.424	2.51921854740567e-91	cDC2	SELENOH
CSNK1G2	1.11117963259598e-95	0.559173953576598	0.274	0.177	3.4863260972699e-91	cDC2	CSNK1G2
CNOT6L	1.6243706445137e-95	0.745961500083611	0.301	0.2	5.09646289716175e-91	cDC2	CNOT6L
APEX1	2.80431359321827e-95	0.423451478762755	0.435	0.33	8.79853389872231e-91	cDC2	APEX1
EMP3	3.19849100228858e-95	0.396323436121879	0.811	0.673	1.00352655196804e-90	cDC2	EMP3
MAP2K2	1.71064690360634e-94	0.462594191547417	0.385	0.284	5.36715466006489e-90	cDC2	MAP2K2
SERPINF1	7.95859169242388e-94	0.346568170066932	0.34	0.224	2.49700814349799e-89	cDC2	SERPINF1
H1FX	1.07644930418325e-93	0.50627438940691	0.436	0.322	3.37735969187495e-89	cDC2	H1FX
ZEB2	1.86506612193096e-93	0.40101010605202	0.644	0.526	5.85164495755839e-89	cDC2	ZEB2
NDUFB5	3.24211055432518e-93	0.344228467081853	0.516	0.396	1.01721218641952e-88	cDC2	NDUFB5
CCL3	1.17649834667567e-92	0.741897549467641	0.688	0.587	3.69126356269492e-88	cDC2	CCL3
AMD1	3.1273356842144e-92	0.355979599702008	0.527	0.42	9.81201570922269e-88	cDC2	AMD1
MEF2D	1.40891761485097e-91	0.383037821702982	0.271	0.172	4.42047901659491e-87	cDC2	MEF2D
DDIT4	2.83255975022845e-90	0.330169789093314	0.429	0.307	8.88715621634175e-86	cDC2	DDIT4
AXL	1.68070028714341e-89	0.69399066509483	0.405	0.31	5.27319715091246e-85	cDC2	AXL
KPNA2	2.61301111721864e-89	0.611306432057636	0.301	0.203	8.19832238027348e-85	cDC2	KPNA2
MYCBP2	2.92673671580815e-89	0.545866034608218	0.379	0.28	9.18263644584808e-85	cDC2	MYCBP2
WAC	6.92309595358536e-89	0.404722245324876	0.451	0.351	2.17212135543741e-84	cDC2	WAC
BRD2	1.53857902969791e-88	0.274934648489493	0.65	0.514	4.82729170567719e-84	cDC2	BRD2
FGR	2.9911479601044e-88	0.302509738639813	0.382	0.281	9.38472672482757e-84	cDC2	FGR
BCL3	5.43767483589033e-88	0.337263133413344	0.256	0.159	1.70607047976059e-83	cDC2	BCL3
MEF2A	8.20370192923336e-88	0.394996902976547	0.453	0.35	2.57391148029697e-83	cDC2	MEF2A
TRMT1	1.17274696934137e-87	0.910931178307121	0.253	0.163	3.67949361630855e-83	cDC2	TRMT1
ANKRD28	1.29219191076966e-87	0.518746964561706	0.447	0.327	4.05425212003981e-83	cDC2	ANKRD28
CSNK1A1	4.36565397542123e-87	0.274649910492622	0.561	0.454	1.36972393478841e-82	cDC2	CSNK1A1
RB1	5.15107987474096e-87	0.422177528328752	0.339	0.238	1.61615131069998e-82	cDC2	RB1
OLR1	2.49449792834432e-86	0.375186795925689	0.65	0.496	7.8264872501803e-82	cDC2	OLR1
SSH2	4.06637016329617e-86	0.40876587868528	0.332	0.236	1.27582363873417e-81	cDC2	SSH2
NXT1	5.58097521747024e-86	0.611829097127953	0.275	0.183	1.75103097448129e-81	cDC2	NXT1
BAG3	1.34373385064687e-85	0.585539024964708	0.369	0.265	4.21596495640456e-81	cDC2	BAG3
FNIP2	3.12471794171592e-85	0.587859648676388	0.378	0.277	9.80380254213369e-81	cDC2	FNIP2
HIPK3	4.10005525849568e-85	0.724740910868812	0.281	0.191	1.28639233735302e-80	cDC2	HIPK3
SNHG12	5.8261604501322e-85	0.726198333403406	0.388	0.292	1.82795784122898e-80	cDC2	SNHG12
MAGOH	7.38249357597061e-85	0.342871508599721	0.422	0.321	2.31625735946078e-80	cDC2	MAGOH
TMEM123	7.53893418529419e-85	0.382170087424107	0.52	0.423	2.36534060063605e-80	cDC2	TMEM123
EIF4B	1.88675484771847e-84	0.328492783513635	0.51	0.403	5.9196933347167e-80	cDC2	EIF4B
EIF2S3	3.21903198968643e-84	0.43956388221235	0.398	0.303	1.00997128676412e-79	cDC2	EIF2S3
HNRNPUL1	5.86216548890606e-84	0.442238728745042	0.423	0.327	1.83925442214428e-79	cDC2	HNRNPUL1
CHST11	8.16987186377215e-84	0.447714831567879	0.32	0.224	2.56329729725851e-79	cDC2	CHST11
ZNF385A	1.37030517659761e-83	0.58359428427864	0.352	0.258	4.29933249157501e-79	cDC2	ZNF385A
DOK2	1.38389654787965e-83	0.442137369311117	0.481	0.369	4.34197541897241e-79	cDC2	DOK2
IRF8	1.83365861568103e-83	0.597402912908104	0.407	0.311	5.75310390669925e-79	cDC2	IRF8
USP36	1.91435129675507e-83	0.567252800318103	0.28	0.188	6.00627719356904e-79	cDC2	USP36
REX1BD	3.12295371793379e-83	0.329666954490373	0.573	0.458	9.79826729001727e-79	cDC2	REX1BD
GLA	7.76138241318036e-83	0.595849898054275	0.414	0.321	2.43513373213534e-78	cDC2	GLA
TMEM107	1.94180705552557e-82	1.01701837612367	0.264	0.179	6.09241963671146e-78	cDC2	TMEM107
SNHG25	5.77932224948136e-82	0.890739424442548	0.251	0.165	1.81326235577478e-77	cDC2	SNHG25
CLTB	8.01737989536264e-82	0.416312816117863	0.398	0.305	2.51545294217003e-77	cDC2	CLTB
BCAS2	1.3176683656338e-81	0.45326986883581	0.398	0.301	4.13418449717605e-77	cDC2	BCAS2
TSPYL2	5.70398147019942e-81	0.64195398259221	0.311	0.214	1.78962418627507e-76	cDC2	TSPYL2
DNAJB9	2.45098261955627e-80	0.457634636569419	0.346	0.251	7.6899579688578e-76	cDC2	DNAJB9
CPVL	6.09696994143572e-80	0.260073403456738	0.528	0.425	1.91292431912546e-75	cDC2	CPVL
CD4	1.55529290682402e-79	0.400006094323168	0.482	0.384	4.87973149516037e-75	cDC2	CD4
TRIM28	4.89465841507817e-79	0.601390623935107	0.337	0.248	1.53569907773078e-74	cDC2	TRIM28
PARVG	8.48677123139268e-79	0.460190071049146	0.395	0.303	2.66272447384945e-74	cDC2	PARVG
UBAC2	1.2356900246708e-78	0.674808789695672	0.271	0.184	3.87697745240464e-74	cDC2	UBAC2
PPP1R15B	4.7729717513395e-78	0.398994439674036	0.448	0.344	1.49751988698277e-73	cDC2	PPP1R15B
TIMP1	7.17158339460771e-78	0.767949858303489	0.624	0.533	2.25008429005817e-73	cDC2	TIMP1
RNF139	1.10319951090259e-77	0.671365204722554	0.258	0.174	3.46128846545686e-73	cDC2	RNF139
SPSB3	1.47578610315812e-77	0.718078131122613	0.266	0.182	4.63027889865862e-73	cDC2	SPSB3
C1QBP	2.02485865120576e-77	0.371364295441111	0.415	0.322	6.35299401815808e-73	cDC2	C1QBP
RABAC1	3.15646322389793e-77	0.260155109657137	0.472	0.37	9.90340336497975e-73	cDC2	RABAC1
MAN2A1	2.82702048978578e-76	0.737496750950891	0.269	0.185	8.86977678670287e-72	cDC2	MAN2A1
TRA2A	4.27668231746919e-76	0.29171974515263	0.445	0.346	1.34180907710596e-71	cDC2	TRA2A
PTP4A1	5.47985984016012e-76	0.323184292854327	0.412	0.32	1.71930602485024e-71	cDC2	PTP4A1
PPP1R10	1.15190919248937e-75	0.270029315289526	0.502	0.39	3.61411509143541e-71	cDC2	PPP1R10
FLNA	5.74196589842641e-75	0.279400397303603	0.635	0.492	1.80154180063129e-70	cDC2	FLNA
PTBP1	6.67548629134878e-75	0.499515611451061	0.397	0.309	2.09443382391068e-70	cDC2	PTBP1
SERTAD2	7.0551193602974e-75	0.744426781315072	0.259	0.177	2.21354369929331e-70	cDC2	SERTAD2
HPRT1	1.50823994720969e-74	0.657951782931341	0.274	0.191	4.73210283437041e-70	cDC2	HPRT1
MRPL54	2.47409880440081e-74	0.31558864445019	0.455	0.357	7.76248499880755e-70	cDC2	MRPL54
ELOVL5	4.67062906034228e-74	0.434321166915918	0.288	0.202	1.46540986768239e-69	cDC2	ELOVL5
RAB32	6.3543297328638e-74	0.292058628565551	0.427	0.331	1.99367095368602e-69	cDC2	RAB32
PIP4K2A	6.87257261180854e-74	0.545603690998757	0.324	0.238	2.15626965695493e-69	cDC2	PIP4K2A
GRK2	1.88730750241197e-73	0.393920811157938	0.386	0.294	5.92142728881755e-69	cDC2	GRK2
AFF4	1.77717224167739e-72	0.383214869645537	0.417	0.324	5.5758779082628e-68	cDC2	AFF4
SP3	2.20642527690528e-72	0.544183914409605	0.253	0.171	6.92265930629033e-68	cDC2	SP3
PTPN18	2.64456575623147e-72	0.635756647363533	0.333	0.251	8.29732506017624e-68	cDC2	PTPN18
MRPL3	2.95355071326503e-72	0.689705032058781	0.263	0.183	9.26676536286903e-68	cDC2	MRPL3
IDI1	5.47002662039505e-72	0.296014119181366	0.438	0.34	1.71622085214895e-67	cDC2	IDI1
ATP1A1	2.36007582627288e-71	0.328576426699623	0.514	0.417	7.40473790493116e-67	cDC2	ATP1A1
PURB	2.77847175436864e-71	0.581903970119571	0.276	0.193	8.7174551293316e-67	cDC2	PURB
RUNX1	5.43833126892217e-71	0.450085562587446	0.461	0.37	1.70627643562433e-66	cDC2	RUNX1
AZIN1	6.39704078824216e-71	0.315951718431167	0.371	0.286	2.00707154731098e-66	cDC2	AZIN1
EHBP1L1	1.04444717417637e-70	0.537249551248381	0.358	0.275	3.27695300897837e-66	cDC2	EHBP1L1
AES	1.56289930666258e-70	0.295730042892098	0.512	0.412	4.90359657465384e-66	cDC2	AES
CHMP4A	2.39133330991472e-70	0.565098739698997	0.322	0.241	7.50280825985743e-66	cDC2	CHMP4A
TOMM22	6.27425503080251e-70	0.460257994191143	0.37	0.286	1.96854751591429e-65	cDC2	TOMM22
BACH1	1.02730995511543e-69	0.30927336682846	0.396	0.307	3.22318498417467e-65	cDC2	BACH1
YTHDF3	1.16287209194017e-69	0.507943007755709	0.288	0.207	3.64851118846228e-65	cDC2	YTHDF3
PHB2	1.60722118157364e-69	0.448349674624303	0.401	0.318	5.04265645718731e-65	cDC2	PHB2
CCDC107	2.62104914161878e-69	0.631346689509122	0.361	0.283	8.22354168182892e-65	cDC2	CCDC107
KYNU	3.9547074033218e-69	0.607530140303502	0.346	0.263	1.24078944779222e-64	cDC2	KYNU
COPS3	1.05606124958381e-68	0.598641258102215	0.254	0.175	3.31339217056919e-64	cDC2	COPS3
LSM8	2.1661235509774e-68	0.439102062799977	0.403	0.318	6.7962126411916e-64	cDC2	LSM8
MGST2	3.45169433198756e-68	0.521460475823776	0.372	0.291	1.0829690966611e-63	cDC2	MGST2
CD44	3.8043162661247e-68	0.258829453126594	0.791	0.656	1.19360422849662e-63	cDC2	CD44
MPC2	9.31898881785197e-68	0.304700657174774	0.464	0.369	2.92383274160106e-63	cDC2	MPC2
HNRNPH3	1.14653950340432e-67	0.27031056507502	0.445	0.357	3.59726769193105e-63	cDC2	HNRNPH3
CTNNB1	2.61396363830078e-67	0.274097470586772	0.534	0.424	8.2013109151687e-63	cDC2	CTNNB1
HBEGF	2.65490279574113e-67	0.403323483951836	0.542	0.436	8.32975752163779e-63	cDC2	HBEGF
BAG1	5.3130406092614e-67	0.405566372460603	0.388	0.306	1.66696649115577e-62	cDC2	BAG1
SCAND1	1.11927560705584e-66	0.291308359609546	0.514	0.424	3.51172721713769e-62	cDC2	SCAND1
ABHD17A	2.33856570125692e-66	0.581172886595999	0.287	0.21	7.33724988769358e-62	cDC2	ABHD17A
LSM5	2.68179634164065e-66	0.396583802114555	0.4	0.317	8.41413602189756e-62	cDC2	LSM5
UBE2N	3.38569435677194e-66	0.377736499596284	0.395	0.312	1.0622616044372e-61	cDC2	UBE2N
EPC1	8.43909190505707e-66	0.389489092246135	0.394	0.31	2.64776508521166e-61	cDC2	EPC1
PPP1R2	8.925732607394e-66	0.39690566727161	0.4	0.318	2.80044860556987e-61	cDC2	PPP1R2
C12orf57	1.19512176285986e-65	0.506033344632306	0.43	0.34	3.7496945309728e-61	cDC2	C12orf57
CD47	2.5520127767081e-65	0.291837428214228	0.444	0.354	8.00694008692166e-61	cDC2	CD47
NAA10	5.40296848881422e-65	0.567229209813763	0.31	0.233	1.69518136336546e-60	cDC2	NAA10
DYNC1H1	6.10407950167866e-65	0.415984696272077	0.46	0.379	1.91515494365168e-60	cDC2	DYNC1H1
SNRNP70	1.01906233757492e-64	0.385046590703517	0.391	0.309	3.19730808414132e-60	cDC2	SNRNP70
DEDD2	1.65136942248558e-64	0.524016404442887	0.321	0.243	5.18117156304849e-60	cDC2	DEDD2
HMGA1	1.85814562202702e-64	0.457086030142908	0.291	0.209	5.82993188910978e-60	cDC2	HMGA1
TAOK3	4.80497448216682e-64	0.253594520053929	0.517	0.425	1.50756074377984e-59	cDC2	TAOK3
IFI30	1.26455691255816e-63	0.291824530243663	0.454	0.356	3.96754731315124e-59	cDC2	IFI30
C9orf72	1.83736391656536e-63	0.446445247398165	0.279	0.201	5.76472928822383e-59	cDC2	C9orf72
TRAPPC6A	2.75974294552095e-63	0.630205773914883	0.293	0.218	8.65869349157197e-59	cDC2	TRAPPC6A
PFDN2	6.18575705895082e-63	0.283486978222852	0.48	0.382	1.94078127724582e-58	cDC2	PFDN2
ELMO1	8.55654149297759e-63	0.583257005361055	0.256	0.181	2.68461489342172e-58	cDC2	ELMO1
TWF2	1.066644797704e-62	0.446819946850953	0.365	0.286	3.34659805279631e-58	cDC2	TWF2
NDUFS7	1.19892109494973e-62	0.305596463907397	0.473	0.39	3.76161493540478e-58	cDC2	NDUFS7
FAM53C	1.46197194697317e-62	0.451905798626395	0.292	0.214	4.58693698362833e-58	cDC2	FAM53C
NUFIP2	1.1312945374242e-61	0.319405723742808	0.488	0.396	3.54943661116842e-57	cDC2	NUFIP2
TMED2	2.71668732521163e-61	0.391827219741202	0.389	0.31	8.5236064828515e-57	cDC2	TMED2
PLP2	1.58355933326005e-60	0.31973055609182	0.367	0.282	4.96841740810342e-56	cDC2	PLP2
G3BP2	5.20211965989284e-60	0.463298013605808	0.393	0.316	1.63216504329138e-55	cDC2	G3BP2
PDCL3	6.72888784672598e-60	0.47606957854445	0.335	0.256	2.11118856191028e-55	cDC2	PDCL3
MRPL52	1.22783152234466e-59	0.33110341702973	0.449	0.368	3.85232140135636e-55	cDC2	MRPL52
ALG13	1.28562476845745e-59	0.558080789173906	0.301	0.225	4.03364771103527e-55	cDC2	ALG13
KHDRBS1	1.57297575176505e-59	0.255225055908334	0.475	0.389	4.93521142116285e-55	cDC2	KHDRBS1
ARID1A	1.65434848961949e-59	0.467929122043331	0.31	0.233	5.19051838618116e-55	cDC2	ARID1A
RLF	3.39251665261933e-59	0.261932885314162	0.3	0.222	1.06440209975932e-54	cDC2	RLF
TOB2	8.0606852262361e-59	0.64962082577207	0.264	0.19	2.52903998973158e-54	cDC2	TOB2
NCOA3	1.18275003394021e-58	0.518300099020635	0.254	0.179	3.71087823148742e-54	cDC2	NCOA3
CORO1B	2.09854527352894e-58	0.445841614780044	0.368	0.294	6.58418579569706e-54	cDC2	CORO1B
DBI	2.18446852747685e-58	0.280550110152069	0.8	0.675	6.85377000495861e-54	cDC2	DBI
RANBP1	6.51624335207306e-58	0.286952565026634	0.418	0.338	2.04447135171292e-53	cDC2	RANBP1
USP12	9.18310811008059e-58	0.649799392311918	0.288	0.214	2.88120016953778e-53	cDC2	USP12
ATP5MC1	1.07988262966194e-57	0.349655683429881	0.442	0.36	3.38813175056435e-53	cDC2	ATP5MC1
METTL7A	1.32406144316527e-57	0.613051549636544	0.272	0.197	4.15424277793104e-53	cDC2	METTL7A
ZNF207	3.81475810526656e-57	0.327892915557605	0.437	0.358	1.19688035552738e-52	cDC2	ZNF207
HIPK1	4.88669725284376e-57	0.460214543892883	0.311	0.237	1.53320126307973e-52	cDC2	HIPK1
HACD4	7.58083775541556e-57	0.414725646943515	0.327	0.253	2.37848784576163e-52	cDC2	HACD4
HLA-DOA	1.72703725302279e-56	0.377799764521536	0.338	0.255	5.41857938135901e-52	cDC2	HLA-DOA
AKIRIN1	3.80989946649655e-56	0.288113485410205	0.34	0.264	1.19535595761329e-51	cDC2	AKIRIN1
EIF4E	4.57838436884846e-56	0.309982796125385	0.427	0.337	1.43646809572621e-51	cDC2	EIF4E
DOCK10	4.66021250526894e-56	0.377616609435698	0.35	0.27	1.46214167352813e-51	cDC2	DOCK10
FGD2	5.52816646548426e-56	0.699881696393958	0.264	0.194	1.73446222854569e-51	cDC2	FGD2
CYTH1	1.08000311177036e-55	0.33534831041012	0.395	0.32	3.3885097631795e-51	cDC2	CYTH1
PLXDC2	5.86888685307022e-55	0.260979461566041	0.544	0.457	1.84136325015078e-50	cDC2	PLXDC2
DNM2	2.76539856468603e-54	0.409454363062412	0.333	0.262	8.67643799670243e-50	cDC2	DNM2
IAH1	5.98321571057379e-54	0.457761899926219	0.353	0.281	1.87723392919253e-49	cDC2	IAH1
XRCC6	7.35207957683339e-54	0.318233013286951	0.418	0.343	2.30671496723148e-49	cDC2	XRCC6
MAPK1	7.45908453993236e-54	0.318199694552274	0.322	0.249	2.34028777440378e-49	cDC2	MAPK1
ACAA1	1.85972144171771e-53	0.400853754504873	0.341	0.272	5.83487602338932e-49	cDC2	ACAA1
SPTAN1	3.21212861826118e-53	0.554037129615468	0.336	0.265	1.00780535397945e-48	cDC2	SPTAN1
PHF20	3.78672170171075e-53	0.256367923660794	0.345	0.271	1.18808393391175e-48	cDC2	PHF20
TMEM243	2.09663421255486e-52	0.519877355465713	0.299	0.232	6.57818984189086e-48	cDC2	TMEM243
TNFSF12	2.53508144777298e-52	0.40376499269325	0.391	0.317	7.95381804238773e-48	cDC2	TNFSF12
WDR33	5.08500073980682e-52	0.557512453807132	0.273	0.205	1.59541898211439e-47	cDC2	WDR33
CUX1	6.18360501947952e-52	0.446835448989903	0.284	0.214	1.9401060748617e-47	cDC2	CUX1
CXCL2	6.65567925617652e-52	0.377410568699121	0.626	0.526	2.08821936662538e-47	cDC2	CXCL2
ZFAND2A	6.77051169803393e-52	0.45852747323546	0.374	0.291	2.12424804525814e-47	cDC2	ZFAND2A
PQLC1	1.02547354741923e-51	0.427442977612772	0.295	0.227	3.21742325502784e-47	cDC2	PQLC1
ACSL3	3.44473074857392e-51	0.434716011357105	0.378	0.31	1.08078427236507e-46	cDC2	ACSL3
FAAP20	4.67997552550354e-51	0.416457151337068	0.316	0.247	1.46834232112674e-46	cDC2	FAAP20
OAT	4.85703905053124e-51	0.580219756028822	0.283	0.217	1.52389600210418e-46	cDC2	OAT
BTF3L4	6.9530253938445e-51	0.329459502777024	0.381	0.311	2.18151171731871e-46	cDC2	BTF3L4
ZSWIM7	2.50055496295851e-50	0.61585786131631	0.286	0.223	7.84549119628234e-46	cDC2	ZSWIM7
SLC43A2	2.97276969096077e-50	0.267822310305937	0.333	0.264	9.32706490538943e-46	cDC2	SLC43A2
SSNA1	3.47190096942172e-50	0.469690740466937	0.333	0.267	1.08930892915606e-45	cDC2	SSNA1
SMARCA2	1.21085378927332e-49	0.464918074335198	0.315	0.247	3.79905376384505e-45	cDC2	SMARCA2
GPR34	1.29223039693872e-49	0.364006737814821	0.286	0.213	4.05437287039522e-45	cDC2	GPR34
NDUFS8	2.07377045662837e-49	0.27177854653644	0.444	0.371	6.50645480767151e-45	cDC2	NDUFS8
RAPGEF1	2.07831236172687e-49	0.416852745347946	0.33	0.261	6.52070503491807e-45	cDC2	RAPGEF1
DSE	1.03400049222624e-48	0.315526568265816	0.438	0.363	3.24417654435982e-44	cDC2	DSE
FIBP	2.9536809781944e-48	0.400017027766156	0.332	0.267	9.26717406908495e-44	cDC2	FIBP
RPS4Y1	5.07315047668586e-48	0.509652092780936	0.28	0.207	1.59170096206019e-43	cDC2	RPS4Y1
SNHG7	6.52918255573012e-48	0.513182915263999	0.295	0.228	2.04853102686032e-43	cDC2	SNHG7
UTRN	1.6215512443155e-47	0.34318023163753	0.339	0.266	5.08761702903989e-43	cDC2	UTRN
UVRAG	3.11042000314517e-47	0.436735013631481	0.25	0.184	9.75894275986798e-43	cDC2	UVRAG
NUDT14	3.2481393804136e-47	0.675306076709635	0.253	0.191	1.01910373060477e-42	cDC2	NUDT14
NXF1	6.45002322334302e-47	0.490821519065113	0.347	0.281	2.02369478632387e-42	cDC2	NXF1
HNRNPL	1.22858476793508e-46	0.358713245123343	0.304	0.237	3.85468470939631e-42	cDC2	HNRNPL
BIRC2	1.27391922447785e-46	0.402687656899589	0.33	0.266	3.99692156679926e-42	cDC2	BIRC2
PKN1	1.37863315773044e-46	0.644617822665731	0.256	0.195	4.32546153237925e-42	cDC2	PKN1
LYPLA1	3.44498818516896e-46	0.371555106355252	0.328	0.262	1.08086504309676e-41	cDC2	LYPLA1
ILF2	1.38490749557605e-45	0.293062317631576	0.342	0.276	4.34514726736986e-41	cDC2	ILF2
TMEM256	2.57715368987477e-45	0.475400059558075	0.323	0.261	8.08581970198209e-41	cDC2	TMEM256
TSC22D2	3.085101623708e-45	0.345752656064869	0.343	0.271	9.67950634438386e-41	cDC2	TSC22D2
C20orf27	4.34843194680451e-45	0.41618214348311	0.34	0.272	1.36432052330991e-40	cDC2	C20orf27
TIMM13	8.84962333304123e-45	0.383645794728984	0.387	0.324	2.77656932074169e-40	cDC2	TIMM13
FAM133B	3.05988482667121e-44	0.332609636457549	0.398	0.329	9.60038864368093e-40	cDC2	FAM133B
ETHE1	5.56494050281438e-44	0.385499846235016	0.345	0.28	1.74600008275801e-39	cDC2	ETHE1
HBP1	4.12674809035485e-43	0.254785588908018	0.314	0.25	1.29476721334883e-38	cDC2	HBP1
CAMTA1	1.75901328285007e-42	0.264588803670992	0.416	0.35	5.5189041749421e-38	cDC2	CAMTA1
PRMT1	3.72811108322913e-42	0.385185517664278	0.281	0.219	1.16969485236314e-37	cDC2	PRMT1
NONO	3.79147335397827e-42	0.36899859496035	0.352	0.291	1.18957476481068e-37	cDC2	NONO
EIF2A	6.31974566688711e-42	0.384786059119081	0.325	0.265	1.98282020298583e-37	cDC2	EIF2A
KDM2A	6.6247573193509e-42	0.301982010292642	0.306	0.243	2.07851760894635e-37	cDC2	KDM2A
CNOT2	1.27075340193652e-41	0.319135830597286	0.315	0.252	3.98698879857583e-37	cDC2	CNOT2
MAZ	2.60237281254403e-41	0.409217751104256	0.294	0.233	8.16494469935688e-37	cDC2	MAZ
UFM1	3.2412961329276e-41	0.252732802265002	0.428	0.363	1.01695666170604e-36	cDC2	UFM1
SMG1	3.89761271170766e-41	0.260210327194609	0.334	0.27	1.22287598829828e-36	cDC2	SMG1
SVBP	4.368365642677e-41	0.444912584593836	0.251	0.192	1.37057472038991e-36	cDC2	SVBP
TLE4	1.17384044866279e-40	0.356224499809012	0.349	0.285	3.68292440767949e-36	cDC2	TLE4
TUFM	2.78793060777499e-40	0.267422844315589	0.395	0.334	8.74713228189404e-36	cDC2	TUFM
FKBP4	5.4055969441923e-40	0.573338108529418	0.298	0.239	1.69600604124033e-35	cDC2	FKBP4
PNP	1.7849778557059e-39	0.263471189927707	0.377	0.307	5.60036802227727e-35	cDC2	PNP
RABGGTB	9.9261678588406e-39	0.603554376832406	0.268	0.215	3.11433516571124e-34	cDC2	RABGGTB
MT2A	2.04127519759547e-38	0.366970117780421	0.735	0.627	6.40450093245577e-34	cDC2	MT2A
CAPN2	2.2325966628234e-38	0.51439050217048	0.257	0.201	7.00477202960843e-34	cDC2	CAPN2
CHCHD7	3.42053331889656e-38	0.445092061537481	0.303	0.247	1.07319232880379e-33	cDC2	CHCHD7
SNX9	3.87325008346425e-38	0.369108256662524	0.296	0.233	1.21523221368691e-33	cDC2	SNX9
MANBA	5.85378385010084e-38	0.497317255407197	0.299	0.245	1.83662468296914e-33	cDC2	MANBA
XPO1	7.47616631177564e-38	0.432375161029398	0.304	0.247	2.34564718031961e-33	cDC2	XPO1
ATXN2L	1.10150503811918e-37	0.406992632466503	0.259	0.201	3.45597205709892e-33	cDC2	ATXN2L
DOCK2	1.84098817248294e-37	0.327282230318374	0.338	0.281	5.77610039116522e-33	cDC2	DOCK2
MED13	8.49968933351625e-37	0.381204879867203	0.29	0.234	2.66677752839072e-32	cDC2	MED13
METTL26	9.20003684897057e-37	0.380163758847228	0.32	0.265	2.88651156136452e-32	cDC2	METTL26
COMMD7	1.25403704942303e-36	0.426792050680186	0.263	0.21	3.93454124256475e-32	cDC2	COMMD7
DDOST	1.40964074180065e-36	0.344866054965447	0.326	0.27	4.42274782739955e-32	cDC2	DDOST
C3	1.64915021490834e-36	0.4542485248725	0.263	0.202	5.17420879927491e-32	cDC2	C3
KCNQ1OT1	1.70350799071741e-36	0.318071682906639	0.286	0.218	5.34475632087588e-32	cDC2	KCNQ1OT1
SS18L2	1.79569315580487e-36	0.346458669886875	0.288	0.233	5.63398727633779e-32	cDC2	SS18L2
MEAF6	1.8387287621954e-36	0.355166242892088	0.28	0.224	5.76901149138806e-32	cDC2	MEAF6
KLF9	2.75389492634595e-36	0.450476033932935	0.282	0.225	8.6403453314104e-32	cDC2	KLF9
SNAP23	5.19549180917685e-35	0.290500997134985	0.27	0.215	1.63008555512924e-30	cDC2	SNAP23
BCL7C	1.16999653676018e-34	0.341311203764763	0.28	0.226	3.67086413408508e-30	cDC2	BCL7C
HAVCR2	2.54591136624017e-34	0.368591653377898	0.349	0.293	7.98779691157853e-30	cDC2	HAVCR2
MRPL47	4.37512263273555e-34	0.345465436037156	0.266	0.214	1.37269472602078e-29	cDC2	MRPL47
DDAH2	5.30663091516209e-34	0.26448646814481	0.38	0.323	1.66495544963211e-29	cDC2	DDAH2
DAPK1	1.28946342492021e-33	0.520807276897973	0.28	0.229	4.04569149568715e-29	cDC2	DAPK1
ARL8B	6.60243021014795e-33	0.290278808712132	0.384	0.331	2.07151247843392e-28	cDC2	ARL8B
ORMDL1	2.39217490753174e-32	0.343441692640786	0.359	0.307	7.50544877238082e-28	cDC2	ORMDL1
CD40	3.99526710966011e-32	0.47682387423332	0.25	0.198	1.25351505565586e-27	cDC2	CD40
FAM50A	1.06216932641463e-31	0.253044414514511	0.365	0.313	3.33255626162591e-27	cDC2	FAM50A
TMEM259	7.72940916784883e-31	0.357102104276736	0.307	0.259	2.42510212641257e-26	cDC2	TMEM259
TMEM9B	9.09239481631986e-31	0.310987582908176	0.314	0.265	2.85273887362036e-26	cDC2	TMEM9B
BUD23	1.77356034163959e-30	0.264775019580846	0.317	0.266	5.5645455718942e-26	cDC2	BUD23
NUDT1	3.79165703143682e-30	0.391078720325834	0.255	0.206	1.1896323936133e-25	cDC2	NUDT1
MCRIP1	7.51804976041155e-30	0.261711049321362	0.319	0.27	2.35878811232912e-25	cDC2	MCRIP1
CDC26	8.22618661117242e-30	0.310003009735873	0.264	0.217	2.58096604925535e-25	cDC2	CDC26
NORAD	8.23179201313249e-30	0.273756581004764	0.34	0.288	2.58272474412032e-25	cDC2	NORAD
FPR3	3.1030329132784e-29	0.262409384811609	0.278	0.219	9.73576576541099e-25	cDC2	FPR3
DPYD	3.44855902088411e-29	0.379485128534415	0.283	0.235	1.08198539280239e-24	cDC2	DPYD
ATP6V1H	4.33840663968089e-29	0.457015508467619	0.261	0.214	1.36117508319988e-24	cDC2	ATP6V1H
GLUD1	1.29649001773217e-28	0.352532205110771	0.312	0.264	4.06773743063468e-24	cDC2	GLUD1
IRF7	1.30242468486214e-28	0.254065392138792	0.284	0.234	4.08635744875497e-24	cDC2	IRF7
MRPL11	2.08739326611709e-28	0.354981855043116	0.279	0.234	6.54919637244237e-24	cDC2	MRPL11
MANF	2.30120290619396e-28	0.251423159978018	0.268	0.218	7.22002411818354e-24	cDC2	MANF
NHP2	5.49910163856957e-28	0.325587538626445	0.308	0.261	1.7253431391012e-23	cDC2	NHP2
C19orf24	1.22368299148608e-27	0.276871022058571	0.386	0.34	3.83930538578758e-23	cDC2	C19orf24
PUF60	1.81371066525443e-27	0.297361135757324	0.293	0.247	5.69051721223577e-23	cDC2	PUF60
IPO7	3.28710712778574e-27	0.322954057956651	0.308	0.261	1.03132986134278e-22	cDC2	IPO7
PTK2B	9.08934322339521e-27	0.331252859156565	0.266	0.221	2.85178143634025e-22	cDC2	PTK2B
TNF	1.06566255551947e-26	0.266126772723202	0.391	0.327	3.34351626794232e-22	cDC2	TNF
MFSD12	1.39284958353106e-26	0.353669291261355	0.282	0.235	4.3700655683287e-22	cDC2	MFSD12
HPS5	1.6138435996933e-26	0.361819013500787	0.251	0.207	5.06343429403772e-22	cDC2	HPS5
BIRC6	2.63410431888155e-26	0.332963691890995	0.253	0.208	8.26450230049085e-22	cDC2	BIRC6
IGBP1	7.36801458485999e-26	0.254014328826126	0.281	0.237	2.31171457599982e-21	cDC2	IGBP1
ARID1B	1.61223440453854e-25	0.338678580769471	0.263	0.217	5.05838544423968e-21	cDC2	ARID1B
UBE2J1	1.16081361984991e-24	0.275743858582701	0.295	0.253	3.6420527322791e-20	cDC2	UBE2J1
SEPT9	2.63673554347737e-24	0.361001137812092	0.298	0.256	8.27275776766024e-20	cDC2	SEPT9
LAGE3	3.03743493537905e-24	0.317028976919242	0.283	0.24	9.52995210975177e-20	cDC2	LAGE3
MAF1	6.08148489794263e-24	0.258521777817106	0.294	0.254	1.9080658867295e-19	cDC2	MAF1
ODC1	1.25233676556012e-23	0.314982148839188	0.302	0.256	3.92920660194488e-19	cDC2	ODC1
MID1IP1	1.2984413980908e-23	0.316208277289973	0.255	0.213	4.07385988650988e-19	cDC2	MID1IP1
OLA1	1.9161058807609e-23	0.294198163663034	0.263	0.222	6.01178220088731e-19	cDC2	OLA1
AIP	6.2364834450114e-23	0.326918407680122	0.273	0.234	1.95669668087233e-18	cDC2	AIP
CHCHD5	3.43831395979838e-22	0.321491557788528	0.292	0.256	1.07877100488674e-17	cDC2	CHCHD5
SPN	1.24191258690659e-21	0.306676435134218	0.294	0.249	3.89650074141942e-17	cDC2	SPN
WIPI2	1.33704024418699e-21	0.294343529900592	0.26	0.22	4.19496376613668e-17	cDC2	WIPI2
DDX39A	1.95881792634702e-21	0.256079268476205	0.263	0.222	6.14579124391378e-17	cDC2	DDX39A
NUDT4	2.83217308461085e-21	0.330145276030183	0.265	0.224	8.88594305296653e-17	cDC2	NUDT4
PLEKHA2	4.14893238963344e-21	0.295593655532686	0.254	0.214	1.30172753724749e-16	cDC2	PLEKHA2
RBBP4	4.19427411957828e-21	0.356911712299221	0.273	0.235	1.31595350501768e-16	cDC2	RBBP4
DNAJB4	9.31785922475233e-21	0.459811747726937	0.261	0.221	2.92347833176604e-16	cDC2	DNAJB4
WDR26	9.76406313647312e-21	0.275692320392413	0.273	0.235	3.06347480906844e-16	cDC2	WDR26
CCL4	1.53680964973517e-20	0.281372144737701	0.682	0.615	4.82174027604409e-16	cDC2	CCL4
ANKRD10	3.03716307475764e-20	0.319101717977279	0.296	0.259	9.5290991470521e-16	cDC2	ANKRD10
NME1	6.52307465091758e-20	0.258334807570859	0.261	0.222	2.04661467172539e-15	cDC2	NME1
HSD17B10	3.50742041297724e-19	0.350251226188652	0.252	0.218	1.10045315457161e-14	cDC2	HSD17B10
RNPEPL1	7.14901191504267e-19	0.268298421002599	0.257	0.223	2.24300248834464e-14	cDC2	RNPEPL1
MCUB	2.42331149467322e-18	0.264930181706274	0.27	0.235	7.60313981453722e-14	cDC2	MCUB
DYNLL2	3.0241292457318e-18	0.445398769761677	0.251	0.218	9.48820550848353e-14	cDC2	DYNLL2
EGR1	4.23758106979716e-18	0.269537609332259	0.615	0.576	1.32954106064886e-13	cDC2	EGR1
FAM173A	6.38676570684145e-17	0.340957367442161	0.275	0.246	2.0038477405215e-12	cDC2	FAM173A
TMEM248	6.96353964643233e-16	0.274792087501711	0.266	0.238	2.18481056406814e-11	cDC2	TMEM248
SURF1	3.75176992986003e-15	0.255682047719127	0.275	0.247	1.17711781549358e-10	cDC2	SURF1
DPM3	1.17305692848636e-14	0.298583243565163	0.261	0.233	3.68046611312594e-10	cDC2	DPM3
FBXW5	2.03346159855066e-14	0.300914362463131	0.257	0.229	6.37998576545269e-10	cDC2	FBXW5
MGAT4A	8.53699541627637e-13	0.25903023270714	0.276	0.25	2.67848231185671e-08	cDC2	MGAT4A
JOSD2	2.63084695145788e-12	0.28861812960747	0.263	0.241	8.2542823101991e-08	cDC2	JOSD2
ITPA	1.14100112666883e-10	0.252259524503368	0.259	0.24	3.57989103492346e-06	cDC2	ITPA
THBS1	1.32077544910235e-08	0.660703048180774	0.224	0.271	0.000414393297155863	cDC2	THBS1
GPNMB	0	2.21960758227832	0.807	0.284	0	Monocytes	GPNMB
VSIG4	0	2.14939013044237	0.735	0.25	0	Monocytes	VSIG4
CTSA	0	1.67508042907831	0.749	0.294	0	Monocytes	CTSA
GPX1	0	3.4701599740413	0.487	0.049	0	Monocytes	GPX1
LRPAP1	0	1.46838736653908	0.791	0.363	0	Monocytes	LRPAP1
ACP5	0	1.88365739865357	0.747	0.321	0	Monocytes	ACP5
MT-RNR2	0	2.35395622653583	0.523	0.105	0	Monocytes	MT-RNR2
MT-RNR1	0	2.29664657991912	0.519	0.102	0	Monocytes	MT-RNR1
LAIR1	0	1.56680924006106	0.71	0.304	0	Monocytes	LAIR1
CTSL	0	1.77008443493687	0.721	0.322	0	Monocytes	CTSL
SLC11A1	0	0.718285836431689	0.739	0.345	0	Monocytes	SLC11A1
FCGR1A	0	1.97587991594675	0.536	0.144	0	Monocytes	FCGR1A
DAB2	0	1.37064109406789	0.719	0.334	0	Monocytes	DAB2
MT-ATP8	0	2.19876696410707	0.68	0.296	0	Monocytes	MT-ATP8
MS4A4A	0	1.09260260799389	0.694	0.312	0	Monocytes	MS4A4A
PTTG1IP	0	1.55851390560452	0.72	0.346	0	Monocytes	PTTG1IP
MARCO	0	2.07897908147315	0.588	0.214	0	Monocytes	MARCO
NCF2	0	0.705963945316343	0.771	0.402	0	Monocytes	NCF2
GRB2	0	1.46893651231406	0.839	0.471	0	Monocytes	GRB2
PGD	0	1.27879381748188	0.592	0.227	0	Monocytes	PGD
SMIM25	0	0.387059736648854	0.649	0.286	0	Monocytes	SMIM25
COLGALT1	0	1.55018928399143	0.579	0.218	0	Monocytes	COLGALT1
MRC1	0	1.29688754742513	0.823	0.467	0	Monocytes	MRC1
OSCAR	0	1.6242388230907	0.524	0.169	0	Monocytes	OSCAR
APOE	0	0.582395962831229	0.823	0.476	0	Monocytes	APOE
GUSB	0	1.67614046538662	0.553	0.207	0	Monocytes	GUSB
PLD3	0	1.55966927985736	0.629	0.284	0	Monocytes	PLD3
APLP2	0	1.20138097542373	0.884	0.539	0	Monocytes	APLP2
FCGR3A	0	1.34892665728836	0.694	0.349	0	Monocytes	FCGR3A
LGALS3BP	0	1.43029771442869	0.578	0.237	0	Monocytes	LGALS3BP
EIF2S2	0	1.3875049401034	0.642	0.304	0	Monocytes	EIF2S2
DNASE2	0	1.52386053947876	0.519	0.183	0	Monocytes	DNASE2
CREG1	0	1.01338606443577	0.657	0.322	0	Monocytes	CREG1
C2	0	1.69262536738323	0.462	0.128	0	Monocytes	C2
PLIN2	0	2.08660435154823	0.856	0.525	0	Monocytes	PLIN2
GM2A	0	1.67106717369311	0.527	0.197	0	Monocytes	GM2A
CTSB	0	2.36914364092921	0.966	0.636	0	Monocytes	CTSB
IFI6	0	1.19305603776754	0.751	0.426	0	Monocytes	IFI6
GNS	0	1.08390958119307	0.595	0.27	0	Monocytes	GNS
NUPR1	0	1.66515373842955	0.598	0.275	0	Monocytes	NUPR1
PDIA3	0	1.49122097342585	0.796	0.476	0	Monocytes	PDIA3
CAST	0	0.828626561159183	0.779	0.46	0	Monocytes	CAST
SCD	0	2.2804061771154	0.435	0.119	0	Monocytes	SCD
HEXB	0	1.20527251772871	0.592	0.276	0	Monocytes	HEXB
HCK	0	0.818169320824721	0.615	0.3	0	Monocytes	HCK
MCEMP1	0	1.49885627055346	0.497	0.184	0	Monocytes	MCEMP1
LY6E	0	1.15800032548586	0.711	0.398	0	Monocytes	LY6E
MS4A7	0	1.08255870354331	0.835	0.523	0	Monocytes	MS4A7
MESD	0	1.68028835969841	0.519	0.208	0	Monocytes	MESD
FNDC3B	0	0.850705705054788	0.558	0.247	0	Monocytes	FNDC3B
SNX10	0	1.09367246333072	0.683	0.373	0	Monocytes	SNX10
GRINA	0	0.864354950652494	0.723	0.414	0	Monocytes	GRINA
CYBB	0	1.08335963391779	0.797	0.489	0	Monocytes	CYBB
SLC31A1	0	1.96978105990121	0.439	0.131	0	Monocytes	SLC31A1
RPL31	0	1.44177048732297	0.878	0.571	0	Monocytes	RPL31
LGALS3	0	1.21861623866312	0.913	0.606	0	Monocytes	LGALS3
TGFBI	0	1.29494600210625	0.625	0.319	0	Monocytes	TGFBI
GSTO1	0	0.905607215570318	0.811	0.508	0	Monocytes	GSTO1
CSTA	0	0.821204391376729	0.662	0.359	0	Monocytes	CSTA
NARS	0	1.37924913419758	0.514	0.211	0	Monocytes	NARS
SERPING1	0	1.65041755453403	0.479	0.176	0	Monocytes	SERPING1
NDUFA3	0	0.90854428585258	0.701	0.398	0	Monocytes	NDUFA3
TAX1BP1	0	0.812570904043114	0.707	0.405	0	Monocytes	TAX1BP1
LAMP1	0	0.846922758795197	0.649	0.348	0	Monocytes	LAMP1
FBP1	0	1.43300609210806	0.68	0.379	0	Monocytes	FBP1
EML4	0	0.844893779034939	0.635	0.335	0	Monocytes	EML4
APOC1	0	0.960745408249598	0.814	0.514	0	Monocytes	APOC1
LRP1	0	1.2304036544935	0.537	0.239	0	Monocytes	LRP1
FKBP15	0	1.53189324896678	0.444	0.147	0	Monocytes	FKBP15
SSB	0	1.10848225089683	0.633	0.336	0	Monocytes	SSB
PPARG	0	1.90747891808669	0.401	0.105	0	Monocytes	PPARG
PRPF40A	0	1.06888422695092	0.649	0.355	0	Monocytes	PRPF40A
LARP7	0	1.43205721829005	0.504	0.211	0	Monocytes	LARP7
NCEH1	0	1.5732194443066	0.443	0.151	0	Monocytes	NCEH1
PSMA7	0	1.33410977625811	0.922	0.631	0	Monocytes	PSMA7
LIPA	0	1.12899354496022	0.556	0.265	0	Monocytes	LIPA
HSP90B1	0	1.1778614680684	0.889	0.599	0	Monocytes	HSP90B1
RRBP1	0	1.27998353361909	0.554	0.264	0	Monocytes	RRBP1
AZI2	0	1.3639034223246	0.52	0.23	0	Monocytes	AZI2
H2AFY	0	0.896421314928883	0.829	0.539	0	Monocytes	H2AFY
TPP1	0	0.942997953062002	0.684	0.395	0	Monocytes	TPP1
MAFB	0	0.90619961333015	0.72	0.431	0	Monocytes	MAFB
GAA	0	1.0442388864733	0.574	0.285	0	Monocytes	GAA
HMOX1	0	1.71975046061279	0.609	0.321	0	Monocytes	HMOX1
DYNC1I2	0	1.52806351336958	0.516	0.229	0	Monocytes	DYNC1I2
LEPROT	0	0.993378507781135	0.54	0.253	0	Monocytes	LEPROT
ATP5PD	0	0.829850212860083	0.729	0.442	0	Monocytes	ATP5PD
CBX3	0	0.853524463774912	0.69	0.406	0	Monocytes	CBX3
CCDC88A	0	1.22687128686995	0.659	0.376	0	Monocytes	CCDC88A
SYNGR2	0	0.929031860995229	0.659	0.377	0	Monocytes	SYNGR2
SUCLG1	0	1.45129190395619	0.495	0.213	0	Monocytes	SUCLG1
GCHFR	0	1.28128666343727	0.527	0.246	0	Monocytes	GCHFR
ASAH1	0	0.564087907952487	0.847	0.567	0	Monocytes	ASAH1
ATP6AP1	0	0.859013594044647	0.634	0.355	0	Monocytes	ATP6AP1
SLC7A7	0	0.966118486371887	0.526	0.247	0	Monocytes	SLC7A7
KTN1	0	1.00954121597743	0.703	0.424	0	Monocytes	KTN1
TNFSF13B	0	0.823315980840116	0.6	0.321	0	Monocytes	TNFSF13B
RSL1D1	0	0.983219764821621	0.642	0.364	0	Monocytes	RSL1D1
PKM	0	0.754883518524599	0.811	0.533	0	Monocytes	PKM
TMEM176B	0	1.15187947961927	0.652	0.374	0	Monocytes	TMEM176B
UGP2	0	0.799007212946332	0.644	0.366	0	Monocytes	UGP2
DNAJC8	0	0.932125693948674	0.594	0.316	0	Monocytes	DNAJC8
CD151	0	1.04794946342627	0.516	0.239	0	Monocytes	CD151
AC026369.3	0	1.75243358109773	0.364	0.087	0	Monocytes	AC026369.3
UQCRQ	0	0.704215256343176	0.753	0.477	0	Monocytes	UQCRQ
TCF7L2	0	1.45289673513922	0.417	0.141	0	Monocytes	TCF7L2
MFSD1	0	0.741873652908076	0.664	0.388	0	Monocytes	MFSD1
XAF1	0	1.38055068652184	0.458	0.184	0	Monocytes	XAF1
EIF5B	0	1.32520541798662	0.53	0.256	0	Monocytes	EIF5B
TGOLN2	0	0.800475949550584	0.644	0.37	0	Monocytes	TGOLN2
NDUFB9	0	0.851788546208016	0.587	0.314	0	Monocytes	NDUFB9
ATP5MPL	0	0.685378722336597	0.764	0.493	0	Monocytes	ATP5MPL
RPS20	0	0.663022379592703	0.861	0.59	0	Monocytes	RPS20
BCAP31	0	0.783095989354526	0.633	0.362	0	Monocytes	BCAP31
RPS27L	0	0.752513147550715	0.757	0.487	0	Monocytes	RPS27L
HSPB1	0	0.74220461693704	0.778	0.508	0	Monocytes	HSPB1
SEC62	0	0.671645062610578	0.676	0.406	0	Monocytes	SEC62
TREM2	0	1.20152859024238	0.523	0.253	0	Monocytes	TREM2
FTLP3	0	3.54572721763142	0.292	0.022	0	Monocytes	FTLP3
LAMP2	0	0.529568391479226	0.649	0.38	0	Monocytes	LAMP2
ROMO1	0	0.743579327069119	0.648	0.379	0	Monocytes	ROMO1
PSAP	0	1.61197780119462	0.985	0.716	0	Monocytes	PSAP
TLN1	0	0.82388296427242	0.612	0.344	0	Monocytes	TLN1
AC020656.1	0	2.12569314659481	0.648	0.38	0	Monocytes	AC020656.1
RAB13	0	1.26954038992898	0.471	0.203	0	Monocytes	RAB13
SLCO2B1	0	0.743132992918785	0.556	0.289	0	Monocytes	SLCO2B1
RNF13	0	0.543144174545311	0.687	0.421	0	Monocytes	RNF13
LACTB	0	1.05171505354843	0.54	0.274	0	Monocytes	LACTB
MSR1	0	1.24449865274217	0.61	0.344	0	Monocytes	MSR1
VAT1	0	1.31616894208159	0.419	0.154	0	Monocytes	VAT1
NUCB1	0	0.902360116674828	0.58	0.315	0	Monocytes	NUCB1
P4HB	0	0.655530602730291	0.667	0.403	0	Monocytes	P4HB
SCARB2	0	1.21287518316797	0.469	0.205	0	Monocytes	SCARB2
PCOLCE2	0	2.4117321150833	0.312	0.048	0	Monocytes	PCOLCE2
TFEC	0	1.22979313892743	0.459	0.195	0	Monocytes	TFEC
NCKAP1L	0	1.01597094715164	0.531	0.268	0	Monocytes	NCKAP1L
HLA-DRB6	0	3.53769751177486	0.29	0.027	0	Monocytes	HLA-DRB6
CTSH	0	0.507153955609284	0.797	0.535	0	Monocytes	CTSH
SIRPA	0	0.85665724491001	0.496	0.234	0	Monocytes	SIRPA
LTA4H	0	1.19981605048694	0.504	0.242	0	Monocytes	LTA4H
HADHA	0	0.953227228213282	0.579	0.317	0	Monocytes	HADHA
PMP22	0	1.10310498495025	0.49	0.229	0	Monocytes	PMP22
IGSF6	0	0.967643736210857	0.771	0.511	0	Monocytes	IGSF6
PTPN12	0	0.622856701393771	0.524	0.264	0	Monocytes	PTPN12
CYP27A1	0	1.50292684274365	0.378	0.118	0	Monocytes	CYP27A1
RPN2	0	0.85619705125577	0.589	0.329	0	Monocytes	RPN2
ARHGAP18	0	0.768612384931878	0.669	0.41	0	Monocytes	ARHGAP18
TPM4	0	1.10313615897299	0.766	0.507	0	Monocytes	TPM4
SYK	0	1.03583815876342	0.487	0.228	0	Monocytes	SYK
CD14	0	1.33257747227712	0.666	0.408	0	Monocytes	CD14
ITGB2	0	0.670417239132814	0.845	0.587	0	Monocytes	ITGB2
CD163	0	0.719926571063686	0.607	0.349	0	Monocytes	CD163
PPCS	0	1.02315311424738	0.478	0.221	0	Monocytes	PPCS
CAPG	0	0.579274615582841	0.883	0.626	0	Monocytes	CAPG
PECAM1	0	0.622493252161631	0.541	0.285	0	Monocytes	PECAM1
USP8	0	0.87767373321428	0.519	0.263	0	Monocytes	USP8
TMBIM1	0	1.05662754362805	0.431	0.175	0	Monocytes	TMBIM1
ZC3H13	0	1.19719823854221	0.459	0.205	0	Monocytes	ZC3H13
TXNIP	0	0.898184900583347	0.874	0.62	0	Monocytes	TXNIP
CANX	0	0.640548273734823	0.71	0.456	0	Monocytes	CANX
C4orf48	0	0.588153742422839	0.651	0.398	0	Monocytes	C4orf48
MTATP6P1	0	2.39889343447536	0.293	0.04	0	Monocytes	MTATP6P1
HEXA	0	0.733736321307342	0.572	0.319	0	Monocytes	HEXA
NPC2	0	1.14953099667309	0.94	0.688	0	Monocytes	NPC2
SNX6	0	0.833702597176276	0.625	0.373	0	Monocytes	SNX6
CTSD	0	1.29991592034636	0.945	0.693	0	Monocytes	CTSD
2026-03-01	0	1.39073546175834	0.472	0.22	0	Monocytes	2026-03-01
ADAMTSL4	0	1.30438869253064	0.422	0.17	0	Monocytes	ADAMTSL4
VDAC1	0	0.693063298905032	0.685	0.434	0	Monocytes	VDAC1
CWC15	0	1.19897628037205	0.459	0.208	0	Monocytes	CWC15
SELENOS	0	0.797184526393559	0.583	0.332	0	Monocytes	SELENOS
CFD	0	1.6102227892942	0.644	0.394	0	Monocytes	CFD
RAB31	0	0.659960207527655	0.705	0.455	0	Monocytes	RAB31
PSMA4	0	0.700013959533758	0.644	0.395	0	Monocytes	PSMA4
SCAF11	0	0.689280620060057	0.631	0.382	0	Monocytes	SCAF11
ACTN1	0	0.527133967509924	0.495	0.246	0	Monocytes	ACTN1
EIF3A	0	0.763162569625737	0.684	0.436	0	Monocytes	EIF3A
ATP6V1D	0	0.789035691000768	0.465	0.217	0	Monocytes	ATP6V1D
FUCA2	0	1.31843577896117	0.421	0.173	0	Monocytes	FUCA2
CLEC12A	0	0.887451636878248	0.423	0.175	0	Monocytes	CLEC12A
HNMT	0	0.686926789023726	0.552	0.305	0	Monocytes	HNMT
CASP4	0	0.469101923659875	0.516	0.269	0	Monocytes	CASP4
LPL	0	1.72194997825369	0.385	0.138	0	Monocytes	LPL
ATP5MF	0	0.54066062285431	0.791	0.545	0	Monocytes	ATP5MF
UBXN4	0	0.701465748946738	0.608	0.362	0	Monocytes	UBXN4
UQCR10	0	0.546096138500614	0.79	0.544	0	Monocytes	UQCR10
LAP3	0	0.837085936762734	0.601	0.356	0	Monocytes	LAP3
IFI35	0	1.24158498310679	0.412	0.167	0	Monocytes	IFI35
ITGB1	0	0.601572696399924	0.669	0.425	0	Monocytes	ITGB1
RNF181	0	0.638529948585806	0.552	0.308	0	Monocytes	RNF181
COLEC12	0	1.49576317089458	0.385	0.141	0	Monocytes	COLEC12
FAM89A	0	1.64834771812695	0.317	0.073	0	Monocytes	FAM89A
RETN	0	1.60138774882047	0.519	0.275	0	Monocytes	RETN
P4HA1	0	0.909837252693592	0.471	0.227	0	Monocytes	P4HA1
C11orf58	0	0.665394469315749	0.664	0.421	0	Monocytes	C11orf58
ATOX1	0	0.612453536852274	0.673	0.43	0	Monocytes	ATOX1
MCFD2	0	1.50907502529149	0.4	0.157	0	Monocytes	MCFD2
SELENOW	0	0.552217035433616	0.65	0.408	0	Monocytes	SELENOW
RNF213	0	0.575893938792512	0.609	0.367	0	Monocytes	RNF213
GPI	0	1.16999649986985	0.427	0.185	0	Monocytes	GPI
C1orf162	0	0.658265440033036	0.768	0.526	0	Monocytes	C1orf162
TMED9	0	0.663931770009567	0.579	0.337	0	Monocytes	TMED9
NRBF2	0	0.557048493357435	0.447	0.206	0	Monocytes	NRBF2
ANXA2	0	0.798595593583761	0.903	0.662	0	Monocytes	ANXA2
RALBP1	0	0.755251092404685	0.469	0.228	0	Monocytes	RALBP1
MGAT1	0	0.580641499563727	0.665	0.425	0	Monocytes	MGAT1
TCEAL4	0	1.21648023077067	0.464	0.224	0	Monocytes	TCEAL4
SPP1	0	3.1144407279212	0.414	0.174	0	Monocytes	SPP1
ENO1	0	0.513280739954729	0.835	0.595	0	Monocytes	ENO1
NDUFC1	0	0.686401899236234	0.513	0.273	0	Monocytes	NDUFC1
ATP5MD	0	0.474979651335779	0.753	0.513	0	Monocytes	ATP5MD
BLVRB	0	0.565085961689084	0.595	0.356	0	Monocytes	BLVRB
M6PR	0	0.641188241691912	0.598	0.36	0	Monocytes	M6PR
ECH1	0	0.740861699367654	0.509	0.272	0	Monocytes	ECH1
NDUFB2	0	0.58778652936279	0.818	0.582	0	Monocytes	NDUFB2
RTN3	0	0.320519225784556	0.59	0.354	0	Monocytes	RTN3
SERPINA1	0	0.693134333462179	0.809	0.574	0	Monocytes	SERPINA1
KIF5B	0	0.627641925473366	0.623	0.388	0	Monocytes	KIF5B
MTIF3	0	1.04420829034561	0.432	0.197	0	Monocytes	MTIF3
SLC16A3	0	0.403988627326546	0.549	0.315	0	Monocytes	SLC16A3
SMIM30	0	1.17552977537124	0.402	0.168	0	Monocytes	SMIM30
CD300LF	0	1.1077088395695	0.386	0.152	0	Monocytes	CD300LF
SNX2	0	0.690286141486825	0.581	0.347	0	Monocytes	SNX2
TIMM8B	0	0.619254913201616	0.529	0.296	0	Monocytes	TIMM8B
TXNDC17	0	0.543772730546258	0.549	0.316	0	Monocytes	TXNDC17
ATP6V1E1	0	0.699948918524393	0.468	0.235	0	Monocytes	ATP6V1E1
ABCG1	0	0.999663102394946	0.395	0.162	0	Monocytes	ABCG1
ANAPC11	0	0.583574388124823	0.58	0.347	0	Monocytes	ANAPC11
ATP6V1F	0	0.550520676851249	0.832	0.599	0	Monocytes	ATP6V1F
PDIA6	0	0.741301900171862	0.596	0.363	0	Monocytes	PDIA6
SAMHD1	0	0.689094459706599	0.694	0.461	0	Monocytes	SAMHD1
SPATS2L	0	0.976627816648406	0.44	0.208	0	Monocytes	SPATS2L
STAT1	0	1.09340470325738	0.449	0.217	0	Monocytes	STAT1
POR	0	0.764321455798613	0.403	0.171	0	Monocytes	POR
VKORC1	0	0.860813619279173	0.479	0.247	0	Monocytes	VKORC1
SNRPC	0	1.10972439930853	0.424	0.192	0	Monocytes	SNRPC
PARAL1	0	1.64753629365107	0.305	0.073	0	Monocytes	PARAL1
ADM	0	1.32565654525268	0.468	0.237	0	Monocytes	ADM
LRRFIP1	0	0.569520160815042	0.836	0.605	0	Monocytes	LRRFIP1
CD84	0	1.49044193818604	0.504	0.273	0	Monocytes	CD84
PTAFR	0	0.714189547730511	0.433	0.202	0	Monocytes	PTAFR
TTC1	0	1.03528057435246	0.405	0.175	0	Monocytes	TTC1
SCPEP1	0	0.70707452746194	0.518	0.288	0	Monocytes	SCPEP1
AGTRAP	0	0.506441849033348	0.44	0.21	0	Monocytes	AGTRAP
PGK1	0	0.53351718982712	0.786	0.556	0	Monocytes	PGK1
OSBPL11	0	1.09105533577935	0.371	0.142	0	Monocytes	OSBPL11
NDUFA1	0	0.484811887456305	0.766	0.537	0	Monocytes	NDUFA1
NDUFB1	0	0.461626062538368	0.71	0.481	0	Monocytes	NDUFB1
EEA1	0	1.33862252706133	0.401	0.173	0	Monocytes	EEA1
ADA2	0	0.778174334539553	0.515	0.287	0	Monocytes	ADA2
CAPNS1	0	0.547814604443814	0.598	0.37	0	Monocytes	CAPNS1
C1QB	0	1.08281726383225	0.862	0.634	0	Monocytes	C1QB
SNRPB2	0	0.724954084488185	0.569	0.341	0	Monocytes	SNRPB2
PFDN1	0	1.23734911715788	0.401	0.174	0	Monocytes	PFDN1
UBE2L6	0	0.785551032005177	0.445	0.218	0	Monocytes	UBE2L6
MRPS5	0	1.51618517221938	0.363	0.136	0	Monocytes	MRPS5
CALU	0	1.1697981804829	0.401	0.175	0	Monocytes	CALU
BLVRA	0	0.949891989282864	0.41	0.184	0	Monocytes	BLVRA
CNIH4	0	0.77946518434409	0.421	0.196	0	Monocytes	CNIH4
GOLGB1	0	0.659744235731646	0.535	0.311	0	Monocytes	GOLGB1
AKAP9	0	0.864207523008592	0.536	0.312	0	Monocytes	AKAP9
MPHOSPH6	0	1.13013372609915	0.397	0.173	0	Monocytes	MPHOSPH6
SPG21	0	0.652444025852348	0.475	0.251	0	Monocytes	SPG21
MITF	0	1.40433791898685	0.344	0.12	0	Monocytes	MITF
TMEM173	0	1.02590900999737	0.393	0.17	0	Monocytes	TMEM173
DECR1	0	0.739012182085921	0.475	0.252	0	Monocytes	DECR1
RASSF4	0	1.10072901515669	0.561	0.339	0	Monocytes	RASSF4
STXBP2	0	1.0006612068869	0.544	0.322	0	Monocytes	STXBP2
CTSZ	0	0.647854504561574	0.866	0.644	0	Monocytes	CTSZ
UPP11	0	0.58029870361979	0.758	0.536	0	Monocytes	UPP1
NOL8	0	1.75974979658893	0.334	0.113	0	Monocytes	NOL8
FAM96A	0	0.726331857544854	0.499	0.278	0	Monocytes	FAM96A
LY86	0	0.673465685679143	0.579	0.358	0	Monocytes	LY86
LYAR	0	1.06814156923907	0.395	0.175	0	Monocytes	LYAR
CD82	0	0.734187625194227	0.363	0.143	0	Monocytes	CD82
FCHO2	0	1.27450579414639	0.384	0.164	0	Monocytes	FCHO2
C1QA	0	0.872118909956914	0.897	0.677	0	Monocytes	C1QA
MMP19	0	1.17009848044488	0.35	0.13	0	Monocytes	MMP19
MLEC	0	0.980508562976435	0.458	0.239	0	Monocytes	MLEC
KCNMA1	0	1.60362610581794	0.331	0.112	0	Monocytes	KCNMA1
MIEN1	0	0.714588692609151	0.438	0.219	0	Monocytes	MIEN1
ASPH	0	0.899558510407182	0.389	0.17	0	Monocytes	ASPH
TMCO1	0	0.912210521947951	0.486	0.267	0	Monocytes	TMCO1
TPR	0	0.671095070362586	0.497	0.278	0	Monocytes	TPR
ALAS1	0	1.14789235938257	0.354	0.135	0	Monocytes	ALAS1
GRN	0	1.41499071134174	0.93	0.712	0	Monocytes	GRN
GCC2	0	0.646593401327231	0.474	0.256	0	Monocytes	GCC2
GOLGA4	0	1.11235485804359	0.459	0.242	0	Monocytes	GOLGA4
TMEM176A	0	1.07397137074653	0.461	0.244	0	Monocytes	TMEM176A
CTSS	0	1.15860812878437	0.967	0.75	0	Monocytes	CTSS
NCOR1	0	0.704870609834554	0.464	0.248	0	Monocytes	NCOR1
GBP1	0	1.19569549219755	0.375	0.159	0	Monocytes	GBP1
MT-ND5	0	0.935255461973188	0.944	0.728	0	Monocytes	MT-ND5
COL4A3BP	0	0.719103655719822	0.403	0.188	0	Monocytes	COL4A3BP
MGLL	0	1.68516761213399	0.313	0.098	0	Monocytes	MGLL
IDH1	0	1.09129220876317	0.382	0.167	0	Monocytes	IDH1
VCAN	0	1.90194031583756	0.374	0.159	0	Monocytes	VCAN
EPSTI1	0	0.977581309003898	0.439	0.224	0	Monocytes	EPSTI1
JUN	0	0.563766373858323	0.924	0.71	0	Monocytes	JUN
PIK3AP1	0	0.762931579978161	0.396	0.182	0	Monocytes	PIK3AP1
LGALS9	0	0.649993559244096	0.544	0.33	0	Monocytes	LGALS9
SHTN1	0	0.989056923175765	0.421	0.207	0	Monocytes	SHTN1
RTN4	0	0.471752998408761	0.795	0.582	0	Monocytes	RTN4
MRPS18B	0	1.32601812957672	0.342	0.129	0	Monocytes	MRPS18B
CORO1C	0	0.697703009997449	0.462	0.249	0	Monocytes	CORO1C
VTI1B	0	0.748138874967686	0.433	0.22	0	Monocytes	VTI1B
BST1	0	1.01202932086089	0.296	0.083	0	Monocytes	BST1
SAMD9L	0	0.985079862966999	0.386	0.174	0	Monocytes	SAMD9L
DMXL2	0	0.776085436860235	0.376	0.164	0	Monocytes	DMXL2
FUCA1	0	1.21267568253704	0.354	0.142	0	Monocytes	FUCA1
AKR1C3	0	1.69628310099159	0.291	0.079	0	Monocytes	AKR1C3
ERLEC1	0	1.33511749714661	0.36	0.149	0	Monocytes	ERLEC1
AGPAT2	0	0.767180755326434	0.411	0.2	0	Monocytes	AGPAT2
SLC31A2	0	0.595352604653711	0.472	0.261	0	Monocytes	SLC31A2
PDCD10	0	0.615670113637986	0.466	0.256	0	Monocytes	PDCD10
GLIPR2	0	0.58339508477891	0.512	0.302	0	Monocytes	GLIPR2
CCL18	0	1.26866632780827	0.359	0.149	0	Monocytes	CCL18
CBR1	0	1.3336175282006	0.349	0.139	0	Monocytes	CBR1
SRP72	0	0.883279520696522	0.464	0.255	0	Monocytes	SRP72
LAMTOR1	0	0.479143346895501	0.661	0.452	0	Monocytes	LAMTOR1
SDCCAG8	0	0.995627256157826	0.393	0.184	0	Monocytes	SDCCAG8
ADAP2	0	1.53504518154864	0.396	0.187	0	Monocytes	ADAP2
RHBDD2	0	0.718930248964765	0.36	0.151	0	Monocytes	RHBDD2
APOL6	0	0.78942604835703	0.377	0.168	0	Monocytes	APOL6
CCR1	0	1.48780981191608	0.327	0.119	0	Monocytes	CCR1
ACVRL1	0	1.78121244961392	0.258	0.05	0	Monocytes	ACVRL1
PLA2G15	0	1.57278328620414	0.3	0.092	0	Monocytes	PLA2G15
COX5B	0	0.437887605788714	0.822	0.614	0	Monocytes	COX5B
PLTP	0	1.76753736390714	0.341	0.134	0	Monocytes	PLTP
TMOD3	0	0.675731909573052	0.451	0.244	0	Monocytes	TMOD3
MPP1	0	0.612551271208754	0.396	0.189	0	Monocytes	MPP1
LMAN1	0	0.792783853651463	0.44	0.233	0	Monocytes	LMAN1
UQCRC1	0	0.847819166630238	0.417	0.21	0	Monocytes	UQCRC1
TGM2	0	1.30609890555738	0.319	0.113	0	Monocytes	TGM2
IFNAR1	0	0.852570271030729	0.41	0.204	0	Monocytes	IFNAR1
MGST3	0	0.705412850429155	0.691	0.485	0	Monocytes	MGST3
NMT1	0	1.1896884593292	0.378	0.173	0	Monocytes	NMT1
PDIA4	0	1.00507123946529	0.402	0.197	0	Monocytes	PDIA4
ZBTB8OS	0	0.72208084490854	0.38	0.175	0	Monocytes	ZBTB8OS
LILRB4	0	1.73834659379244	0.371	0.166	0	Monocytes	LILRB4
GBP2	0	0.560059045107321	0.402	0.198	0	Monocytes	GBP2
CAT	0	0.661726797212216	0.434	0.23	0	Monocytes	CAT
FMNL2	0	1.2352004044388	0.363	0.16	0	Monocytes	FMNL2
TMBIM6	0	0.604214749613753	0.906	0.704	0	Monocytes	TMBIM6
GNPTG	0	0.844391062896338	0.377	0.175	0	Monocytes	GNPTG
FAM192A	0	0.831134558293036	0.383	0.182	0	Monocytes	FAM192A
ZNF638	0	1.06188741722814	0.387	0.186	0	Monocytes	ZNF638
MAF	0	0.91537464203068	0.451	0.25	0	Monocytes	MAF
GGA2	0	0.801301561474288	0.386	0.185	0	Monocytes	GGA2
PLBD1	0	0.652954946539148	0.443	0.242	0	Monocytes	PLBD1
AMIGO2	0	1.68477153600921	0.265	0.064	0	Monocytes	AMIGO2
NSRP1	0	0.862350269439454	0.363	0.162	0	Monocytes	NSRP1
S100A13	0	0.633992021916935	0.378	0.178	0	Monocytes	S100A13
LINC01094	0	1.73933603387069	0.28	0.08	0	Monocytes	LINC01094
ENG	0	1.09664035311521	0.377	0.177	0	Monocytes	ENG
P2RX4	0	0.966577143242182	0.351	0.151	0	Monocytes	P2RX4
PARP4	0	0.865543632835908	0.358	0.158	0	Monocytes	PARP4
IFIT3	0	0.592096821804632	0.32	0.121	0	Monocytes	IFIT3
EMC10	0	0.755356322651099	0.393	0.194	0	Monocytes	EMC10
CTSC	0	0.63164393063014	0.841	0.642	0	Monocytes	CTSC
NPL	0	0.466633005250171	0.353	0.155	0	Monocytes	NPL
INHBA	0	1.79265465944921	0.361	0.164	0	Monocytes	INHBA
FABP5	0	0.838093084550981	0.693	0.496	0	Monocytes	FABP5
ALOX5	0	0.617822143587025	0.555	0.359	0	Monocytes	ALOX5
CISD3	0	0.784941426436666	0.382	0.186	0	Monocytes	CISD3
SQOR	0	0.649640633320214	0.391	0.195	0	Monocytes	SQOR
VAMP8	0	0.591365753150006	0.835	0.639	0	Monocytes	VAMP8
FAM200B	0	0.77617932709538	0.33	0.135	0	Monocytes	FAM200B
RMDN3	0	1.46872276951648	0.29	0.095	0	Monocytes	RMDN3
PPIC	0	1.12327053768409	0.277	0.083	0	Monocytes	PPIC
ACO1	0	1.48330837465397	0.261	0.067	0	Monocytes	ACO1
SELPLG	0	0.577974751853039	0.375	0.181	0	Monocytes	SELPLG
ALDH1A1	0	0.422512595849048	0.343	0.15	0	Monocytes	ALDH1A1
ARRDC4	0	1.54493857208753	0.269	0.076	0	Monocytes	ARRDC4
GLB1	0	0.910853892219666	0.359	0.166	0	Monocytes	GLB1
CSTB	0	1.15820557844936	0.869	0.676	0	Monocytes	CSTB
TKT	0	0.805023507639167	0.657	0.465	0	Monocytes	TKT
ATP6V1A	0	0.804539759176781	0.368	0.176	0	Monocytes	ATP6V1A
RRAGD	0	1.00456380837006	0.305	0.113	0	Monocytes	RRAGD
COA6	0	1.02760311030284	0.322	0.131	0	Monocytes	COA6
VMO1	0	1.09289614161274	0.366	0.175	0	Monocytes	VMO1
SLC25A24	0	1.00388	0.35	0.159	0	Monocytes	SLC25A24
SCIMP	0	1.28853919177792	0.309	0.119	0	Monocytes	SCIMP
SEL1L	0	0.764474701037814	0.358	0.168	0	Monocytes	SEL1L
HVCN1	0	1.24911532748245	0.294	0.105	0	Monocytes	HVCN1
ZFR	0	1.05893513539445	0.358	0.169	0	Monocytes	ZFR
PRPF6	0	1.19599285559477	0.332	0.145	0	Monocytes	PRPF6
MBD4	0	0.887098022954732	0.362	0.175	0	Monocytes	MBD4
FRMD4A	0	1.11266327783843	0.307	0.12	0	Monocytes	FRMD4A
ACAA2	0	1.04402275326364	0.315	0.129	0	Monocytes	ACAA2
TCEAL9	0	1.18584238966297	0.356	0.17	0	Monocytes	TCEAL9
LYRM2	0	0.885656354547475	0.356	0.171	0	Monocytes	LYRM2
B3GNT2	0	1.21497834234154	0.317	0.133	0	Monocytes	B3GNT2
GPATCH11	0	1.66481727465171	0.259	0.075	0	Monocytes	GPATCH11
PLA2G7	0	1.69049747443089	0.301	0.117	0	Monocytes	PLA2G7
ESF1	0	1.29060102954216	0.312	0.129	0	Monocytes	ESF1
OSBPL1A	0	0.900679237122161	0.315	0.132	0	Monocytes	OSBPL1A
EBAG9	0	1.48343554465883	0.298	0.115	0	Monocytes	EBAG9
PARP9	0	0.910298181083684	0.31	0.127	0	Monocytes	PARP9
LHFPL2	0	1.42804592535244	0.319	0.136	0	Monocytes	LHFPL2
AP2B1	0	0.92502652196796	0.355	0.174	0	Monocytes	AP2B1
ZMYND8	0	1.32169074226888	0.304	0.123	0	Monocytes	ZMYND8
TMEM251	0	0.747101085185591	0.314	0.133	0	Monocytes	TMEM251
ANXA5	0	0.439741076760488	0.863	0.682	0	Monocytes	ANXA5
PLAC8	0	1.47085450907271	0.388	0.208	0	Monocytes	PLAC8
ARPC2	0	0.678299526780367	0.944	0.764	0	Monocytes	ARPC2
SNRNP27	0	1.15728766259786	0.315	0.136	0	Monocytes	SNRNP27
TMEM127	0	0.743096473927382	0.304	0.125	0	Monocytes	TMEM127
CD68	0	0.731864084333109	0.728	0.549	0	Monocytes	CD68
AFG3L2	0	1.53034323181271	0.302	0.124	0	Monocytes	AFG3L2
TNS3	0	1.31257217728482	0.288	0.11	0	Monocytes	TNS3
ABCA1	0	1.31504270606808	0.377	0.2	0	Monocytes	ABCA1
SLC43A3	0	1.08788708555868	0.31	0.133	0	Monocytes	SLC43A3
TRPV2	0	0.966341603049078	0.306	0.13	0	Monocytes	TRPV2
SCCPDH	0	1.0799234027712	0.284	0.109	0	Monocytes	SCCPDH
SIGLEC1	0	0.998043980744584	0.3	0.125	0	Monocytes	SIGLEC1
LILRB1	0	1.97491870520229	0.268	0.094	0	Monocytes	LILRB1
OAS1	0	0.932378030581291	0.287	0.113	0	Monocytes	OAS1
PYGL	0	0.407677256418109	0.275	0.102	0	Monocytes	PYGL
ENPP4	0	1.08187167213894	0.271	0.098	0	Monocytes	ENPP4
ELOB	0	0.508992110463402	0.821	0.648	0	Monocytes	ELOB
LPAR6	0	1.72582	0.348	0.176	0	Monocytes	LPAR6
EDEM2	0	0.817715506912681	0.297	0.125	0	Monocytes	EDEM2
OPTN	0	1.32295164320164	0.27	0.099	0	Monocytes	OPTN
TCN2	0	2.16870176331551	0.252	0.081	0	Monocytes	TCN2
NUCB2	0	1.27575195588589	0.309	0.138	0	Monocytes	NUCB2
HDDC2	0	0.792198027121631	0.293	0.122	0	Monocytes	HDDC2
ALDH3A2	0	0.894982479961872	0.271	0.101	0	Monocytes	ALDH3A2
MOSPD2	0	0.916678366716392	0.279	0.11	0	Monocytes	MOSPD2
MR1	0	1.12934744791976	0.27	0.103	0	Monocytes	MR1
ACP2	0	1.6504264878154	0.26	0.093	0	Monocytes	ACP2
ARHGAP10	0	1.08086493254593	0.292	0.125	0	Monocytes	ARHGAP10
PABPC1	0	0.921549425176344	0.971	0.804	0	Monocytes	PABPC1
NFE2L1	0	1.3967346653908	0.271	0.105	0	Monocytes	NFE2L1
FCGRT	0	0.481017077959722	0.806	0.642	0	Monocytes	FCGRT
TRIM14	0	1.1731984340011	0.256	0.093	0	Monocytes	TRIM14
CD52	0	1.09830591777812	0.668	0.509	0	Monocytes	CD52
GLMP	0	1.39060587004942	0.253	0.094	0	Monocytes	GLMP
RPF2	0	1.52921559937038	0.254	0.096	0	Monocytes	RPF2
CD63	0	0.537199269592237	0.942	0.786	0	Monocytes	CD63
S100A10	0	0.439721618851225	0.942	0.789	0	Monocytes	S100A10
ALDH2	0	1.04604974853571	0.595	0.444	0	Monocytes	ALDH2
BRI3	0	0.389955672551528	0.85	0.704	0	Monocytes	BRI3
FCER1G	0	0.580908254132646	0.965	0.823	0	Monocytes	FCER1G
LAPTM5	0	0.548367442745468	0.959	0.821	0	Monocytes	LAPTM5
TSPO	0	0.694503906200328	0.835	0.707	0	Monocytes	TSPO
LYZ	0	2.04441014425112	0.925	0.807	0	Monocytes	LYZ
GLUL	0	0.440233585029184	0.883	0.768	0	Monocytes	GLUL
SH3BGRL3	0	0.563936685965206	0.959	0.856	0	Monocytes	SH3BGRL3
TYROBP	0	0.652061509914438	0.991	0.943	0	Monocytes	TYROBP
FTL	0	1.04990372859104	1	0.998	0	Monocytes	FTL
RDX	4.70979818167394e-308	1.04784364452573	0.387	0.199	1.4776991795002e-303	Monocytes	RDX
COMMD9	1.33504650612218e-307	0.788965534833783	0.365	0.177	4.18870841295834e-303	Monocytes	COMMD9
RSRC1	1.81523136651882e-307	1.14984329672828	0.311	0.142	5.69528841245279e-303	Monocytes	RSRC1
SH3BGRL	2.76449054298241e-307	0.41123360636033	0.788	0.584	8.67358907860732e-303	Monocytes	SH3BGRL
MICU1	4.09136740397941e-307	1.0458172847441	0.255	0.101	1.28366652299854e-302	Monocytes	MICU1
ACOT13	4.38086412873852e-307	0.983115510504919	0.279	0.117	1.37449612039171e-302	Monocytes	ACOT13
RNF130	9.52285590527098e-307	0.455574277658361	0.651	0.403	2.98779604027877e-302	Monocytes	RNF130
SNW1	1.19575282182837e-306	0.838888805486005	0.385	0.196	3.75167447848652e-302	Monocytes	SNW1
ZC3H15	1.63568990872482e-306	0.656256435196018	0.555	0.332	5.13197708862411e-302	Monocytes	ZC3H15
LSM10	5.92136922974256e-306	0.608131327828745	0.386	0.192	1.85782959583173e-301	Monocytes	LSM10
MYOF	7.75636939320823e-306	1.19560302455459	0.291	0.127	2.43356089711908e-301	Monocytes	MYOF
NUB1	1.56148903008961e-305	0.859316591847769	0.4	0.209	4.89917183190615e-301	Monocytes	NUB1
ACAP2	2.636726966861e-305	0.34269750251219	0.571	0.343	8.27273085852638e-301	Monocytes	ACAP2
DHRS7	1.46051366939594e-303	0.532139537322435	0.559	0.342	4.58236163772977e-299	Monocytes	DHRS7
RTF1	1.87563652067894e-303	0.624776968222376	0.458	0.252	5.88480958363016e-299	Monocytes	RTF1
DCAF7	2.58838180246983e-302	1.00479121664038	0.352	0.174	8.1210479052491e-298	Monocytes	DCAF7
CXCL16	1.54116089961645e-301	0.508291330188385	0.68	0.493	4.8353923225466e-297	Monocytes	CXCL16
HK1	3.350273593055e-301	0.926910922942881	0.321	0.147	1.051148339821e-296	Monocytes	HK1
PSMC1	6.70982939004585e-299	0.791902943093246	0.407	0.214	2.10520897112689e-294	Monocytes	PSMC1
GSAP	7.11850775072394e-298	0.739995928072846	0.335	0.156	2.23343180678963e-293	Monocytes	GSAP
ST13	1.29400418696057e-297	0.526550912920273	0.669	0.45	4.0599381365888e-293	Monocytes	ST13
UQCR11	1.30193261714771e-297	0.41265146502672	0.772	0.571	4.08481358630095e-293	Monocytes	UQCR11
ZCCHC2	4.48173300853984e-297	0.933500355551585	0.31	0.142	1.40614373142937e-292	Monocytes	ZCCHC2
NAGK	4.84455166952152e-297	0.531568367341033	0.455	0.248	1.51997808631238e-292	Monocytes	NAGK
CEP350	9.85150162105718e-295	0.665031503227567	0.478	0.27	3.09090863360669e-290	Monocytes	CEP350
PPT1	1.27114159298e-294	0.447617163221762	0.714	0.481	3.98820674797476e-290	Monocytes	PPT1
TARS	7.54214305861588e-294	1.05121362275673	0.298	0.134	2.36634738464073e-289	Monocytes	TARS
SNRPD2	7.43112353754424e-293	0.559857163795278	0.688	0.452	2.3315150099045e-288	Monocytes	SNRPD2
FLII	7.45093766502372e-293	0.718471255979599	0.394	0.203	2.33773169240119e-288	Monocytes	FLII
PRPF4B	3.36902903056843e-292	0.763055963422842	0.43	0.233	1.05703285834085e-287	Monocytes	PRPF4B
COX7A2	3.68504897413331e-292	0.4439683688646	0.801	0.586	1.15618411563432e-287	Monocytes	COX7A2
IFI16	4.56582349642505e-292	0.476113731774593	0.66	0.434	1.43252712200336e-287	Monocytes	IFI16
ATF5	8.35299015030749e-291	1.70891753619692	0.305	0.15	2.62075065965898e-286	Monocytes	ATF5
SOAT1	3.41078322020319e-290	0.756630546449363	0.418	0.223	1.07013323533875e-285	Monocytes	SOAT1
HLA-DMB	8.71900996924564e-290	0.834757529323828	0.692	0.474	2.73558937785082e-285	Monocytes	HLA-DMB
QSOX1	1.86685534559785e-288	0.615082610674685	0.465	0.27	5.85725864681325e-284	Monocytes	QSOX1
KCNAB2	3.34418852612584e-288	0.547683996184136	0.373	0.186	1.04923915007198e-283	Monocytes	KCNAB2
RBM42	5.58709204483819e-288	0.929678097135624	0.337	0.165	1.75295012906798e-283	Monocytes	RBM42
TSPAN14	5.67598443589163e-288	0.558634786486188	0.422	0.224	1.780840116761e-283	Monocytes	TSPAN14
ARL6IP1	1.62601990419265e-287	0.460512481920332	0.637	0.419	5.10163744940444e-283	Monocytes	ARL6IP1
SH3GLB1	2.18465542659855e-287	0.39075404572426	0.562	0.342	6.85435640095296e-283	Monocytes	SH3GLB1
GNPDA1	1.16604203515171e-286	0.890051646634249	0.297	0.135	3.65845688528847e-282	Monocytes	GNPDA1
DRAM1	1.23287245986148e-286	0.901309981965597	0.316	0.147	3.86813734281539e-282	Monocytes	DRAM1
DUSP3	7.42868938133239e-286	0.946907135074034	0.326	0.156	2.33075129339304e-281	Monocytes	DUSP3
FRG1	1.2987240689278e-285	0.994525141881619	0.353	0.18	4.07474676626096e-281	Monocytes	FRG1
SPRY1	1.61905197896766e-284	0.852480419820191	0.25	0.1	5.07977558401104e-280	Monocytes	SPRY1
DMAC1	3.23234247569268e-284	0.884761037877169	0.276	0.118	1.01414745174858e-279	Monocytes	DMAC1
PSEN1	9.40189368884381e-284	0.479287740295062	0.37	0.185	2.94984414487475e-279	Monocytes	PSEN1
YBX1	2.63422537588377e-283	0.350181352581325	0.92	0.762	8.26488211683534e-279	Monocytes	YBX1
TBCB	4.07041974839387e-283	0.640001202304327	0.536	0.323	1.27709419605858e-278	Monocytes	TBCB
TSPAN4	1.58682059971237e-282	0.650123971422205	0.38	0.191	4.97864963159755e-278	Monocytes	TSPAN4
UBE2E2	2.97082973008058e-282	0.87774963070565	0.346	0.172	9.32097827812781e-278	Monocytes	UBE2E2
PLIN3	3.46928069023835e-282	0.593160776174343	0.421	0.226	1.08848681656228e-277	Monocytes	PLIN3
HEBP2	8.3328176375261e-282	0.565011624561563	0.415	0.224	2.61442153377382e-277	Monocytes	HEBP2
ATP6AP2	1.37825511984892e-281	0.455274755647175	0.701	0.47	4.32427543852599e-277	Monocytes	ATP6AP2
TSPAN3	1.92350675301447e-281	0.785556196158113	0.33	0.159	6.0350024375829e-277	Monocytes	TSPAN3
C1QC	1.0311514867569e-280	0.47338807298843	0.776	0.578	3.23523778969977e-276	Monocytes	C1QC
TPM3	8.86121936830428e-280	0.45123051590027	0.883	0.678	2.78020757680547e-275	Monocytes	TPM3
IMMT	4.99138035792589e-279	0.97479490264304	0.316	0.15	1.56604558729925e-274	Monocytes	IMMT
IFI27L2	1.22527451473136e-278	0.495984264124462	0.542	0.328	3.84429878996964e-274	Monocytes	IFI27L2
ZMAT2	1.33401925633858e-278	0.542076657807765	0.405	0.215	4.18548541676231e-274	Monocytes	ZMAT2
NRP1	2.2321259460107e-278	0.993417511847824	0.335	0.165	7.00329515560856e-274	Monocytes	NRP1
ZCRB1	5.95959919373826e-277	0.770868408913803	0.384	0.202	1.86982424703538e-272	Monocytes	ZCRB1
TBRG1	8.70583641454668e-277	0.777388754287244	0.363	0.184	2.73145617506402e-272	Monocytes	TBRG1
ZDHHC3	1.34598793472715e-276	0.554497990003922	0.289	0.128	4.22303714520643e-272	Monocytes	ZDHHC3
SHISA5	2.12319678697592e-276	0.308715135867373	0.343	0.165	6.66152991913695e-272	Monocytes	SHISA5
SKAP2	5.58642156706885e-276	0.347308146512745	0.59	0.367	1.75273976666785e-271	Monocytes	SKAP2
CD86	6.97787255529545e-276	0.864070273307293	0.571	0.368	2.18930751422395e-271	Monocytes	CD86
PEPD	1.810081255846e-275	0.59197051068634	0.409	0.218	5.67912994021683e-271	Monocytes	PEPD
CXXC5	1.11611174162486e-274	1.66504049505405	0.252	0.111	3.50180058934801e-270	Monocytes	CXXC5
TMEM147	1.32039430512931e-273	0.690007065808878	0.459	0.262	4.14273713234321e-269	Monocytes	TMEM147
COX14	3.34359484677644e-273	0.459303662380278	0.535	0.324	1.04905288317611e-268	Monocytes	COX14
ITSN2	8.22795226359376e-273	0.59497218445162	0.483	0.286	2.58152002270254e-268	Monocytes	ITSN2
SLK	1.71003050018615e-272	0.898263891534172	0.33	0.165	5.36522069433403e-268	Monocytes	SLK
U2SURP	5.55260762870225e-272	0.765614344657047	0.463	0.268	1.74213064350533e-267	Monocytes	U2SURP
THOC2	5.83591735957373e-272	0.978743781888503	0.39	0.213	1.83101907156626e-267	Monocytes	THOC2
XRN2	8.09688403727579e-272	0.532205611291862	0.519	0.309	2.54039736669528e-267	Monocytes	XRN2
PPFIA1	1.27885920374353e-271	0.627840430327756	0.321	0.153	4.01242075174533e-267	Monocytes	PPFIA1
DHX29	1.31923311916837e-271	1.00402695889815	0.287	0.131	4.13909391139076e-267	Monocytes	DHX29
NDUFA6	2.04292285814248e-271	0.578640615553787	0.521	0.313	6.40967046742202e-267	Monocytes	NDUFA6
SLIRP	2.19839096589513e-271	0.49885028614167	0.501	0.293	6.89745165549598e-267	Monocytes	SLIRP
PLXDC21	6.74122469422075e-271	0.515559366386751	0.616	0.393	2.11505924781176e-266	Monocytes	PLXDC2
CAPZB	2.48388875746051e-270	0.56186901342368	0.761	0.536	7.79320097653235e-266	Monocytes	CAPZB
C3AR1	4.21964769465921e-270	0.717398267203109	0.443	0.248	1.32391446419933e-265	Monocytes	C3AR1
VPS4B	4.9493533520056e-270	0.621226294661352	0.374	0.193	1.55285961419176e-265	Monocytes	VPS4B
EIF4EBP1	6.75630297352507e-270	0.546608978098145	0.475	0.274	2.11979005794349e-265	Monocytes	EIF4EBP1
PLA2G16	1.18513148607301e-269	0.576132284827116	0.383	0.208	3.71835003755408e-265	Monocytes	PLA2G16
NPTN	2.49723958210951e-269	0.542668247791051	0.386	0.202	7.8350891888686e-265	Monocytes	NPTN
CLIP1	3.24892309068763e-268	0.833073560627994	0.337	0.17	1.01934961970324e-263	Monocytes	CLIP1
SMCO4	3.79872924126952e-268	0.544197755725993	0.452	0.26	1.19185129944831e-263	Monocytes	SMCO4
ME2	5.97615477607128e-268	1.05035523466092	0.333	0.168	1.87501856099236e-263	Monocytes	ME2
HLA-A	6.33814201498807e-268	0.354530970005123	0.963	0.873	1.98859205720251e-263	Monocytes	HLA-A
PSMD7	8.38979359315731e-268	0.575389295795333	0.475	0.274	2.6322977398531e-263	Monocytes	PSMD7
PNPLA6	8.6823587253296e-267	0.870857633050145	0.39	0.22	2.72409005007216e-262	Monocytes	PNPLA6
HSD17B4	2.429903542484e-266	0.692980560070584	0.34	0.168	7.62382236454354e-262	Monocytes	HSD17B4
ITGAL	1.55819719919929e-265	0.590685213209578	0.3	0.137	4.88884371248778e-261	Monocytes	ITGAL
PAK2	1.91413649889365e-265	0.351477647367329	0.629	0.404	6.00560326527883e-261	Monocytes	PAK2
ACBD3	1.35455712308683e-264	0.810384039397206	0.396	0.216	4.24992297368494e-260	Monocytes	ACBD3
TRIP11	1.59979647292895e-263	1.05456178522716	0.279	0.127	5.01936143381459e-259	Monocytes	TRIP11
MKNK1	2.27352867560387e-263	0.427634181489977	0.36	0.182	7.13319621970713e-259	Monocytes	MKNK1
SREK1IP1	3.15300713394315e-263	0.877205354230381	0.314	0.152	9.89255988274664e-259	Monocytes	SREK1IP1
NIPSNAP2	8.62814206397744e-263	0.934058443160901	0.359	0.188	2.70707957257292e-258	Monocytes	NIPSNAP2
MAPKAP1	1.13094565101321e-262	1.00516396091344	0.291	0.136	3.54834198005395e-258	Monocytes	MAPKAP1
EMILIN2	1.18986250461197e-261	0.818924380214679	0.42	0.235	3.73319360822005e-257	Monocytes	EMILIN2
FAM32A	4.06918640300995e-261	0.677162565329102	0.383	0.205	1.27670723394437e-256	Monocytes	FAM32A
PHF11	5.08642465914963e-261	0.649141370849667	0.365	0.191	1.5958657368082e-256	Monocytes	PHF11
MTDH	7.70599726777566e-261	0.560554545081715	0.719	0.492	2.41775664276461e-256	Monocytes	MTDH
DDX18	1.09886501325488e-260	0.489933455835309	0.516	0.308	3.4476889790872e-256	Monocytes	DDX18
PRNP	1.5788155336477e-260	0.522183522345857	0.534	0.322	4.95353373681966e-256	Monocytes	PRNP
GDE1	1.37977136628743e-259	0.690850449214948	0.274	0.122	4.32903266172682e-255	Monocytes	GDE1
MRPS35	1.43624768827592e-259	1.03475377818672	0.269	0.12	4.50622712196571e-255	Monocytes	MRPS35
RIOK3	2.1435607455715e-259	0.548095	0.453	0.261	6.72542183923057e-255	Monocytes	RIOK3
SP110	1.86519382318267e-258	0.376903599778363	0.392	0.209	5.85204562023563e-254	Monocytes	SP110
SMIM4	2.83724858304208e-258	0.76233878054262	0.341	0.173	8.90186742929451e-254	Monocytes	SMIM4
OS9	3.14270175268343e-258	0.448799353313639	0.508	0.304	9.86022674904427e-254	Monocytes	OS9
LAMTOR5	4.45537086349761e-258	0.342732442553416	0.58	0.367	1.39787260842238e-253	Monocytes	LAMTOR5
HIPK2	6.69421494143765e-258	0.625103124436223	0.378	0.2	2.10030993787606e-253	Monocytes	HIPK2
PSMB4	1.23553632240492e-256	0.586378450625844	0.46	0.267	3.87649521154544e-252	Monocytes	PSMB4
ECHS1	1.40872164381938e-256	0.582742068048135	0.472	0.277	4.41986415748329e-252	Monocytes	ECHS1
HCFC1R1	5.6365949390793e-256	0.857872685473392	0.308	0.149	1.76848166213613e-251	Monocytes	HCFC1R1
C14orf119	6.39132817608651e-256	0.669712831992239	0.304	0.145	2.00527921524714e-251	Monocytes	C14orf119
SEPHS2	9.35737701407146e-256	0.567673214085156	0.325	0.159	2.93587703816492e-251	Monocytes	SEPHS2
SMARCA5	9.41980112190738e-256	0.595766968794515	0.529	0.325	2.95546260199844e-251	Monocytes	SMARCA5
CHCHD10	6.75716038644811e-255	0.408693364608706	0.658	0.456	2.1200590712481e-250	Monocytes	CHCHD10
EIF3J	2.32753361159855e-254	0.738376078399204	0.47	0.281	7.30263670639044e-250	Monocytes	EIF3J
FABP4	3.0892793741336e-254	1.9074977319806	0.3	0.158	9.69261403634416e-250	Monocytes	FABP4
IQGAP1	9.06906298086123e-254	0.378653373070651	0.758	0.542	2.84541851024521e-249	Monocytes	IQGAP1
PARP14	1.42447386466523e-253	0.540077026298664	0.464	0.27	4.46928675038715e-249	Monocytes	PARP14
SLU7	2.04952145104533e-253	0.593032467957357	0.315	0.154	6.43037355265473e-249	Monocytes	SLU7
NMI	2.43031745565348e-253	0.524509819957164	0.331	0.166	7.62512101711278e-249	Monocytes	NMI
SF3B2	4.22579080648903e-253	0.595841437756406	0.466	0.273	1.32584186553593e-248	Monocytes	SF3B2
LGALS1	3.23898452563752e-252	0.317462527073952	0.956	0.769	1.01623139491877e-247	Monocytes	LGALS1
AIF1	5.34997991249757e-252	0.418202425546693	0.953	0.779	1.67855619754611e-247	Monocytes	AIF1
MIS18BP1	8.34643227662792e-252	0.638449007073144	0.465	0.272	2.61869312679201e-247	Monocytes	MIS18BP1
PDXK	8.59974587342161e-252	0.443626579059035	0.551	0.337	2.69817026778603e-247	Monocytes	PDXK
CYB5R3	8.96934760569929e-252	0.552458762896105	0.405	0.223	2.81413281128815e-247	Monocytes	CYB5R3
PTPRA	5.39527623616904e-251	0.766515560718435	0.319	0.157	1.69276791909804e-246	Monocytes	PTPRA
STOM	8.72213899831096e-251	0.588890852303078	0.453	0.271	2.73657111072006e-246	Monocytes	STOM
ADAM10	4.23871478968235e-250	0.528003189389333	0.402	0.22	1.32989676526284e-245	Monocytes	ADAM10
PRDX1	4.46997615474606e-250	0.339248046483622	0.842	0.662	1.40245501855157e-245	Monocytes	PRDX1
IK	2.28653274586334e-249	0.603744814142043	0.454	0.267	7.17399649014622e-245	Monocytes	IK
TMED5	2.77033390305154e-249	0.498311434670632	0.454	0.272	8.69192262082421e-245	Monocytes	TMED5
WDFY4	5.21791557035971e-249	0.763737623884412	0.262	0.118	1.63712101020036e-244	Monocytes	WDFY4
GLRX	8.2329416549568e-249	0.45392876072725	0.637	0.45	2.5830854442427e-244	Monocytes	GLRX
CSNK2A1	1.11004746891494e-248	0.901963159528157	0.314	0.156	3.48277393372063e-244	Monocytes	CSNK2A1
BHLHE41	1.18682298529619e-248	0.949269579066899	0.338	0.179	3.72365711636679e-244	Monocytes	BHLHE41
EPRS	1.38048542665747e-248	0.952912591451416	0.315	0.158	4.3312730261378e-244	Monocytes	EPRS
NKAP	1.6219569079802e-248	0.966759103698463	0.269	0.123	5.08888979878789e-244	Monocytes	NKAP
SLTM	2.48546679275412e-248	0.660398728853947	0.474	0.283	7.79815206226605e-244	Monocytes	SLTM
AP2S1	2.90496453095172e-248	0.350077467237041	0.8	0.582	9.11432621586102e-244	Monocytes	AP2S1
ATP5PB	6.92249307362436e-248	0.574836433030742	0.475	0.28	2.17193220184964e-243	Monocytes	ATP5PB
DSC2	8.48113049194825e-248	0.573502392206843	0.313	0.152	2.66095469184877e-243	Monocytes	DSC2
SIDT2	8.72393738041477e-247	0.772915072253355	0.25	0.109	2.73713535310513e-242	Monocytes	SIDT2
BAZ1B	9.89506159403862e-247	0.993026294441327	0.29	0.141	3.10457557512962e-242	Monocytes	BAZ1B
CD164	1.04578889877329e-246	0.416362033888062	0.677	0.478	3.2811626699012e-242	Monocytes	CD164
CPVL1	1.21972885745393e-246	0.347521382662448	0.585	0.366	3.82689929026172e-242	Monocytes	CPVL
NDUFB6	3.08721962723401e-246	0.557072643027138	0.348	0.179	9.68615158044671e-242	Monocytes	NDUFB6
DNAJC15	3.5970058829609e-246	0.614111420146191	0.521	0.318	1.12856059577898e-241	Monocytes	DNAJC15
RNH1	4.56007262486362e-245	0.438036775572968	0.664	0.469	1.43072278605096e-240	Monocytes	RNH1
PBDC1	5.74439883071268e-245	0.759241707865991	0.355	0.187	1.8023051331361e-240	Monocytes	PBDC1
TMEM205	7.34077632179446e-245	0.607097115629613	0.339	0.172	2.30316857096301e-240	Monocytes	TMEM205
SPART	4.94841948980387e-244	0.684166720815556	0.302	0.147	1.55256661492596e-239	Monocytes	SPART
ZRANB2	8.39075744396732e-244	0.878241521149723	0.341	0.179	2.63260014804475e-239	Monocytes	ZRANB2
COX5A	7.11494069950921e-242	0.425720476132738	0.638	0.418	2.23231264447102e-237	Monocytes	COX5A
ACADVL	1.2018395617849e-241	0.439265269618748	0.505	0.308	3.77077162510012e-237	Monocytes	ACADVL
DENR	1.58730068796407e-241	0.7554617740537	0.333	0.171	4.98015590848726e-237	Monocytes	DENR
TCEAL8	3.51219028535297e-241	0.739762967433122	0.329	0.168	1.10194970202949e-236	Monocytes	TCEAL8
CEBPZOS	4.71466049069863e-241	0.790868653018732	0.293	0.14	1.4792247289567e-236	Monocytes	CEBPZOS
SP100	4.76863801944028e-241	0.356110922986157	0.507	0.305	1.49616017859939e-236	Monocytes	SP100
UQCRB	5.96041575120699e-241	0.372206378775011	0.849	0.665	1.87008044194119e-236	Monocytes	UQCRB
PTPMT1	1.01716278748073e-239	0.573471022911197	0.273	0.126	3.19134824572079e-235	Monocytes	PTPMT1
METAP2	3.37923144137866e-239	0.787135565674474	0.42	0.241	1.06023386473255e-234	Monocytes	METAP2
PHACTR2	1.33765321112471e-238	0.708737244591056	0.363	0.194	4.19688694990377e-234	Monocytes	PHACTR2
COMT	1.49843309554675e-238	0.534818028733757	0.544	0.369	4.70133383727793e-234	Monocytes	COMT
PRR13	3.52161182675804e-238	0.25067602595929	0.634	0.434	1.10490571064534e-233	Monocytes	PRR13
PAPSS1	4.36593524758246e-238	0.613564288577149	0.338	0.174	1.369812183929e-233	Monocytes	PAPSS1
HSPA5	8.11196360055448e-238	0.702283775869607	0.711	0.506	2.54512857967397e-233	Monocytes	HSPA5
MX1	2.44542740246331e-237	0.613630045366277	0.362	0.194	7.67252847522863e-233	Monocytes	MX1
ACER3	3.79363191720796e-237	0.643934210331911	0.394	0.219	1.190252014024e-232	Monocytes	ACER3
NHLRC3	5.50652003957907e-237	0.83833404527877	0.256	0.115	1.72767066241793e-232	Monocytes	NHLRC3
FEZ2	6.65556907379087e-237	0.81136217680476	0.335	0.175	2.08818479690188e-232	Monocytes	FEZ2
MRPL34	1.32031242654073e-236	0.512812435574776	0.392	0.216	4.14248023827154e-232	Monocytes	MRPL34
CD33	1.42086816430248e-236	0.799672544327032	0.283	0.134	4.45797386549902e-232	Monocytes	CD33
SEPT11	1.77636795238272e-236	0.651959817192481	0.345	0.185	5.57335445060077e-232	Monocytes	SEPT11
RSU1	4.9341391908415e-236	0.624667621983854	0.346	0.181	1.54808617112652e-231	Monocytes	RSU1
APIP	5.95233515363525e-236	0.600326957913005	0.336	0.177	1.86754515445306e-231	Monocytes	APIP
TCF25	7.72694458449447e-236	0.45064827638308	0.644	0.43	2.42432886338514e-231	Monocytes	TCF25
COA3	1.04993886786356e-235	0.687009670218273	0.318	0.16	3.29418319792193e-231	Monocytes	COA3
ACIN1	2.01753026355487e-235	0.708934627618692	0.367	0.2	6.33000120190342e-231	Monocytes	ACIN1
NUCKS1	2.91625180194318e-235	0.450282866591481	0.619	0.408	9.14974002859674e-231	Monocytes	NUCKS1
NRIP1	3.32947854510737e-235	0.79758900220268	0.365	0.198	1.04462389352744e-230	Monocytes	NRIP1
ERGIC3	6.62846124190802e-235	0.698026972172627	0.379	0.209	2.07967971464864e-230	Monocytes	ERGIC3
RAB10	6.81340690310564e-235	0.422916199229412	0.515	0.319	2.13770641584939e-230	Monocytes	RAB10
NOP10	1.15268603406097e-234	0.25362368118939	0.707	0.529	3.61655243186628e-230	Monocytes	NOP10
TXN2	1.43722945380211e-234	0.552406572325064	0.456	0.268	4.50930741130411e-230	Monocytes	TXN2
PSME1	2.38093598349659e-234	0.373124253165234	0.687	0.468	7.47018664822055e-230	Monocytes	PSME1
CIR1	5.48748469851268e-234	0.411773177628958	0.372	0.201	1.72169832415835e-229	Monocytes	CIR1
MT-CO1	7.53527191371246e-234	0.28220624257694	0.991	0.93	2.36419156292729e-229	Monocytes	MT-CO1
SON	1.94903086634834e-233	0.437276863825681	0.768	0.552	6.11508434316792e-229	Monocytes	SON
SRP14	7.11854853392623e-233	0.311160534227404	0.901	0.727	2.23344460251936e-228	Monocytes	SRP14
NEMF	9.66367203006785e-233	0.779486529693033	0.348	0.186	3.03197709943379e-228	Monocytes	NEMF
SVIL	1.50271261748506e-232	0.407599529622353	0.282	0.135	4.71476083735937e-228	Monocytes	SVIL
CDK11B	1.54328863318093e-232	0.495765644713629	0.278	0.132	4.84206808660518e-228	Monocytes	CDK11B
GIMAP4	9.23237649291628e-232	0.556702330601252	0.325	0.166	2.89665812465248e-227	Monocytes	GIMAP4
MT-ND4L	1.12866778140048e-231	0.39944421477883	0.868	0.672	3.541195164144e-227	Monocytes	MT-ND4L
IL17RA	1.96414146908885e-231	0.558802048585854	0.293	0.144	6.16249385926626e-227	Monocytes	IL17RA
MRPS18C	4.4629689678369e-231	0.522338464112818	0.366	0.197	1.40025651365883e-226	Monocytes	MRPS18C
PCBD1	5.91207900377093e-231	0.52268393322362	0.402	0.226	1.85491478743313e-226	Monocytes	PCBD1
HP1BP3	6.37459562762894e-231	0.47982222300744	0.539	0.336	2.00002937816858e-226	Monocytes	HP1BP3
PHF3	7.31813769099432e-231	0.612748795152239	0.424	0.245	2.29606570054947e-226	Monocytes	PHF3
BSG	6.07658813027208e-230	0.423421074809979	0.574	0.398	1.90652952587286e-225	Monocytes	BSG
REEP3	2.29142995526905e-229	0.607418524606162	0.341	0.179	7.18936148465665e-225	Monocytes	REEP3
NDUFV3	2.88195440176452e-229	0.646638621293406	0.373	0.204	9.04213193553619e-225	Monocytes	NDUFV3
SYS1	3.81615352641661e-229	0.533717967629268	0.302	0.149	1.19731816891321e-224	Monocytes	SYS1
POLR2E	8.1107786647227e-229	0.524751143175594	0.449	0.264	2.54475680605675e-224	Monocytes	POLR2E
DIAPH2	8.63903549326916e-229	0.984373201904814	0.27	0.129	2.7104973860132e-224	Monocytes	DIAPH2
MRPS10	2.74216676247548e-228	0.783841378049243	0.259	0.12	8.60354821726681e-224	Monocytes	MRPS10
LGALS8	3.47169325094527e-227	0.713461554779638	0.288	0.142	1.08924375748408e-222	Monocytes	LGALS8
RAB2A	4.46365537658231e-227	0.34663202395171	0.555	0.352	1.4004718744027e-222	Monocytes	RAB2A
PSMD14	9.42797370881913e-227	0.724467351434938	0.358	0.194	2.958026751142e-222	Monocytes	PSMD14
EMC3	1.56545225845377e-226	0.553742594095293	0.371	0.203	4.91160646089872e-222	Monocytes	EMC3
ABCF1	2.68088447082716e-226	0.626635880575798	0.371	0.206	8.4112750272202e-222	Monocytes	ABCF1
EMC4	5.97299004965101e-226	0.81281632157684	0.32	0.167	1.874025628078e-221	Monocytes	EMC4
TBCA	8.20431191885901e-226	0.414715048204968	0.659	0.455	2.57410286454201e-221	Monocytes	TBCA
SERF2	2.13054547606876e-225	0.264652150594552	0.97	0.883	6.68458643116574e-221	Monocytes	SERF2
NDUFAF3	2.24640903549301e-225	0.404557091769601	0.459	0.272	7.04810834885931e-221	Monocytes	NDUFAF3
NT5C2	2.61483258122901e-225	0.320756612275407	0.258	0.118	8.20403722360601e-221	Monocytes	NT5C2
GINM1	3.83988282355181e-225	0.635653911949408	0.331	0.174	1.20476323588938e-220	Monocytes	GINM1
CMTM3	3.87786310261888e-225	1.10770127237089	0.371	0.221	1.21667954844667e-220	Monocytes	CMTM3
PSMB5	2.12556812704819e-223	0.609388367829943	0.351	0.188	6.66896999861369e-219	Monocytes	PSMB5
NDUFS4	2.94823569226991e-223	0.57290546942116	0.393	0.22	9.25008948449684e-219	Monocytes	NDUFS4
MRPL57	1.20809000989052e-222	0.400665448224427	0.515	0.319	3.79038240603152e-218	Monocytes	MRPL57
POLR2G	2.11291602036596e-222	0.816170356741205	0.297	0.15	6.6292740138982e-218	Monocytes	POLR2G
GYPC	3.98825197378051e-222	0.359780317622267	0.465	0.284	1.25131405677363e-217	Monocytes	GYPC
ARHGAP30	1.66415626260346e-221	0.424342268010782	0.363	0.197	5.22129027391835e-217	Monocytes	ARHGAP30
ATP5MC3	1.97131201695583e-221	0.357182426377903	0.743	0.556	6.18499145319892e-217	Monocytes	ATP5MC3
ATP6V0E1	2.95458095327929e-221	0.281961237755019	0.851	0.679	9.26999774091377e-217	Monocytes	ATP6V0E1
PIGT	1.1997422121696e-220	0.545560567487038	0.329	0.171	3.76419119068211e-216	Monocytes	PIGT
CALM1	2.31904036269868e-220	0.466372884388899	0.952	0.813	7.2759891379671e-216	Monocytes	CALM1
RAB5C	3.82152003451993e-220	0.285341870279464	0.583	0.378	1.19900191083063e-215	Monocytes	RAB5C
DNAJC3	7.47580535080092e-220	0.456146769436397	0.453	0.271	2.34553392881379e-215	Monocytes	DNAJC3
AKR1B1	1.02617430112233e-219	0.537907212551465	0.473	0.29	3.2196218697713e-215	Monocytes	AKR1B1
PEBP1	1.11061947632344e-219	0.393513778195825	0.672	0.479	3.48456860696478e-215	Monocytes	PEBP1
MYDGF	1.15019277061268e-219	0.434261365589967	0.557	0.37	3.60872981779729e-215	Monocytes	MYDGF
CNTRL	8.60524487223295e-219	0.642180366480033	0.351	0.188	2.69989557866309e-214	Monocytes	CNTRL
RBM17	2.77187274999895e-218	0.559133756832283	0.475	0.289	8.69675075312169e-214	Monocytes	RBM17
REST	5.71382896343652e-218	0.865836222540534	0.289	0.146	1.79271383727821e-213	Monocytes	REST
FAM204A	1.53231717095771e-217	0.711706989283454	0.358	0.197	4.80764512387983e-213	Monocytes	FAM204A
ATP6V0B	4.72199696274755e-216	0.254856377384093	0.86	0.692	1.48152654706204e-211	Monocytes	ATP6V0B
MDH1	6.91995768616165e-216	0.412026837345072	0.451	0.274	2.17113672403322e-211	Monocytes	MDH1
PLPBP	1.49822174933272e-214	0.715018111202619	0.265	0.127	4.7006707385314e-210	Monocytes	PLPBP
HSD17B12	3.22165569078809e-214	0.578591839784491	0.363	0.201	1.01079447298476e-209	Monocytes	HSD17B12
HBEGF1	6.88968449006688e-214	0.586402463376152	0.573	0.392	2.16163850875848e-209	Monocytes	HBEGF
GLO1	7.68414283384667e-214	0.763119056251385	0.349	0.192	2.41089981411939e-209	Monocytes	GLO1
BCKDK	1.84365279614315e-213	0.628235676015878	0.31	0.161	5.78446064789912e-209	Monocytes	BCKDK
RPL23	2.98520807705145e-213	0.385608891086472	0.918	0.757	9.36609034174893e-209	Monocytes	RPL23
SIL1	4.39115724235918e-213	0.808510963033159	0.284	0.143	1.37772558479019e-208	Monocytes	SIL1
AKR1A1	1.20341549190129e-212	0.392086769609911	0.6	0.396	3.77571610584029e-208	Monocytes	AKR1A1
YWHAB	9.40116075664244e-212	0.342427546121065	0.829	0.641	2.94961418739656e-207	Monocytes	YWHAB
NUP62	2.22779447174184e-211	1.12958306148971	0.276	0.143	6.98970515509003e-207	Monocytes	NUP62
CNBP	3.45343263210738e-211	0.265986588506528	0.667	0.473	1.08351448832369e-206	Monocytes	CNBP
AIMP1	3.50836471803701e-211	0.670922759091071	0.391	0.224	1.10074943028411e-206	Monocytes	AIMP1
FXR1	4.22051000759163e-211	0.610092116274123	0.442	0.267	1.32418501488187e-206	Monocytes	FXR1
PRRC2C	6.28539884119425e-211	0.401348875505237	0.684	0.474	1.97204388642469e-206	Monocytes	PRRC2C
GATAD1	8.09707211585146e-211	0.752553821993482	0.292	0.148	2.5404563763484e-206	Monocytes	GATAD1
ATP5ME	1.51806068211147e-210	0.33282371227273	0.744	0.535	4.76291539012474e-206	Monocytes	ATP5ME
HTATIP2	3.71459181283468e-210	0.333008069974888	0.306	0.156	1.16545318127688e-205	Monocytes	HTATIP2
SUN2	4.52650848642097e-210	0.376005021926921	0.34	0.181	1.42019203761458e-205	Monocytes	SUN2
CLTA	4.96445649109666e-210	0.35978474294801	0.685	0.487	1.55759822408158e-205	Monocytes	CLTA
AP3B1	5.24208191244361e-210	0.724817043935019	0.312	0.165	1.64470320002918e-205	Monocytes	AP3B1
SAMD9	1.03663456907573e-209	0.348523176817204	0.308	0.158	3.25244096047512e-205	Monocytes	SAMD9
PTPN6	1.2027713858274e-209	0.319547653344359	0.441	0.262	3.77369522303347e-205	Monocytes	PTPN6
SORT1	1.36710195780102e-209	0.564559974534453	0.302	0.155	4.2892823926007e-205	Monocytes	SORT1
CXCL3	5.48850615053515e-209	0.592896849445685	0.607	0.44	1.7220188047304e-204	Monocytes	CXCL3
TAOK1	7.92786083284456e-209	0.600050971651216	0.388	0.224	2.48736633630498e-204	Monocytes	TAOK1
TMEM258	1.98827821922148e-208	0.338427632689994	0.718	0.514	6.2382229128074e-204	Monocytes	TMEM258
WASHC4	3.76505622495654e-208	0.411874349385973	0.393	0.222	1.18128639058011e-203	Monocytes	WASHC4
CHD9	1.04276547819386e-207	0.555733999413764	0.437	0.26	3.27167668783324e-203	Monocytes	CHD9
SGMS2	1.83206733753749e-207	0.437784899600767	0.264	0.126	5.74811127152389e-203	Monocytes	SGMS2
SMAP1	2.96528175519997e-207	0.651220218167013	0.332	0.18	9.30357150693991e-203	Monocytes	SMAP1
RWDD1	6.01592199683122e-207	0.532858142768783	0.464	0.281	1.8874955265058e-202	Monocytes	RWDD1
SPN1	6.49657227660014e-207	0.571557022684849	0.358	0.201	2.03829955178329e-202	Monocytes	SPN
SCP2	1.72586832073197e-206	0.391881514659924	0.553	0.375	5.41491185629656e-202	Monocytes	SCP2
CDC40	2.03077254448107e-206	0.680858538633227	0.316	0.167	6.37154885830936e-202	Monocytes	CDC40
PDE4DIP	3.61102216175772e-206	0.502331305235684	0.378	0.215	1.13295820325149e-201	Monocytes	PDE4DIP
NDUFA10	3.82239886604103e-206	0.606274657788683	0.436	0.263	1.19927764422037e-201	Monocytes	NDUFA10
TMED4	5.72542924741699e-206	0.529584866212293	0.382	0.219	1.79635342637708e-201	Monocytes	TMED4
NOL7	2.30873093933634e-205	0.46252952927423	0.487	0.303	7.24364332216777e-201	Monocytes	NOL7
MPHOSPH8	2.34716766526054e-205	0.542471610203696	0.401	0.233	7.36423854975496e-201	Monocytes	MPHOSPH8
APOBR	4.23590795541149e-205	0.292815505671702	0.26	0.124	1.32901612101036e-200	Monocytes	APOBR
PRMT2	5.82411785057532e-205	0.712786368758364	0.449	0.282	1.82731697561801e-200	Monocytes	PRMT2
FBXO9	4.2968286001359e-204	0.786622879996011	0.253	0.122	1.34812997329264e-199	Monocytes	FBXO9
TIMP2	5.51218447835336e-204	0.318493977308258	0.631	0.44	1.72944788008337e-199	Monocytes	TIMP2
RBMS1	1.70442985177219e-202	0.422888340878809	0.433	0.259	5.34764865993526e-198	Monocytes	RBMS1
KDELR1	3.01655847634363e-202	0.420740057600803	0.515	0.324	9.46445221952814e-198	Monocytes	KDELR1
SHOC2	8.98358630269736e-202	0.250727216244879	0.383	0.218	2.8186002024713e-197	Monocytes	SHOC2
MCRIP2	9.73520438518908e-202	0.636152932758205	0.252	0.12	3.05442037585307e-197	Monocytes	MCRIP2
RHOT1	1.46818791125458e-200	0.642542260587977	0.252	0.121	4.60643957156123e-196	Monocytes	RHOT1
FCGR2A	2.16019231885605e-200	0.415493948428111	0.751	0.535	6.77760340041084e-196	Monocytes	FCGR2A
PLEKHB2	3.82593020342401e-200	0.251411532483321	0.549	0.355	1.20038560132428e-195	Monocytes	PLEKHB2
GADD45GIP1	1.28262451939282e-199	0.480156238877761	0.53	0.343	4.02423442959497e-195	Monocytes	GADD45GIP1
ZSCAN16-AS1	1.83071880615196e-199	0.641566095683349	0.254	0.123	5.74388025430177e-195	Monocytes	ZSCAN16-AS1
ATP5PF	3.21192537276135e-199	0.315316846828697	0.716	0.507	1.00774158570387e-194	Monocytes	ATP5PF
ZYX	1.78784482712578e-198	0.286710015302594	0.528	0.337	5.60936314510714e-194	Monocytes	ZYX
ORMDL2	2.7404176763239e-198	0.570221011006879	0.344	0.191	8.59806045946624e-194	Monocytes	ORMDL2
HM13	2.79590455075293e-198	0.548468413619052	0.454	0.284	8.77215052798732e-194	Monocytes	HM13
EHD4	4.43203206147756e-198	0.549747680357429	0.31	0.165	1.39055005928859e-193	Monocytes	EHD4
OTUB1	6.88335533664351e-198	0.594760456704206	0.316	0.17	2.1596527368719e-193	Monocytes	OTUB1
IFI44L	3.04961116729118e-197	0.747595740084744	0.289	0.15	9.56815503737606e-193	Monocytes	IFI44L
ARPC5	3.12036959122233e-197	0.276960706356777	0.829	0.627	9.79015959246007e-193	Monocytes	ARPC5
CTNNBL1	3.22938776985036e-197	0.702398129280887	0.321	0.176	1.01322041279055e-192	Monocytes	CTNNBL1
STAT2	7.21114622152598e-197	0.483456619989411	0.316	0.167	2.26249712700377e-192	Monocytes	STAT2
TMEM219	8.11445823206657e-197	0.33146107903471	0.593	0.405	2.54591127031089e-192	Monocytes	TMEM219
ABHD12	9.32844405771546e-197	0.761277730050649	0.33	0.183	2.92679932310823e-192	Monocytes	ABHD12
PSENEN	1.41448467636004e-196	0.38467249519685	0.395	0.229	4.43794567207963e-192	Monocytes	PSENEN
ZCCHC10	2.30242910323242e-196	0.885786054493249	0.266	0.134	7.22387131139173e-192	Monocytes	ZCCHC10
GTF2F1	3.21775443600046e-196	0.784422070245269	0.276	0.142	1.00957045429514e-191	Monocytes	GTF2F1
PA2G4	3.46372863390227e-196	0.551463191121655	0.473	0.296	1.08674485888684e-191	Monocytes	PA2G4
MFSD10	5.26181496108344e-196	0.399107864134966	0.366	0.206	1.65089444403993e-191	Monocytes	MFSD10
EIF2AK2	8.26997833881563e-196	0.391372339084733	0.365	0.207	2.5947057038034e-191	Monocytes	EIF2AK2
H2AFJ	1.18756198784635e-195	0.404887406459274	0.568	0.387	3.72597573686794e-191	Monocytes	H2AFJ
DEK	2.22319732605008e-195	0.350490938267396	0.659	0.448	6.97528161048214e-191	Monocytes	DEK
ZNF106	2.41261094360222e-195	0.544485632419833	0.374	0.216	7.56956683555197e-191	Monocytes	ZNF106
CFDP1	5.21014831748909e-195	0.372550297377216	0.336	0.184	1.6346840346122e-190	Monocytes	CFDP1
TAOK31	6.57715197084096e-195	0.422234131666612	0.565	0.374	2.06358143085135e-190	Monocytes	TAOK3
BLOC1S2	2.31334096756859e-194	0.29247588532007	0.472	0.294	7.25810728574645e-190	Monocytes	BLOC1S2
HPS1	3.23014978108345e-194	0.565909185052773	0.313	0.169	1.01345949381493e-189	Monocytes	HPS1
WBP11	4.10914322795846e-194	0.633399495288847	0.371	0.216	1.28924368777197e-189	Monocytes	WBP11
RBM25	4.47777287420431e-194	0.397067786853246	0.611	0.418	1.4049012392816e-189	Monocytes	RBM25
GLRX2	5.36306814169278e-194	0.653023116427733	0.263	0.131	1.68266262945611e-189	Monocytes	GLRX2
MIIP	1.38601585813566e-193	0.479108271544551	0.264	0.129	4.34862475490063e-189	Monocytes	MIIP
TMED10	1.72603507149174e-193	0.379074046103899	0.557	0.37	5.41543503680533e-189	Monocytes	TMED10
CHMP3	3.38099665967698e-193	0.297043327310878	0.357	0.199	1.06078770197365e-188	Monocytes	CHMP3
APC	1.81163695786736e-192	0.633123683288499	0.251	0.122	5.68401095530883e-188	Monocytes	APC
CPQ	2.66837953777694e-192	0.535511442138527	0.261	0.132	8.37204079977514e-188	Monocytes	CPQ
VPS36	2.75749197921437e-192	0.828419795501765	0.295	0.158	8.65163108478507e-188	Monocytes	VPS36
BRD7	3.78302825438212e-192	0.676510873141537	0.302	0.161	1.18692511481239e-187	Monocytes	BRD7
SARS	1.22398403160732e-191	0.685574836751487	0.321	0.177	3.84024989916796e-187	Monocytes	SARS
RECQL	1.38721138034642e-191	0.787771618766405	0.308	0.168	4.3523757058369e-187	Monocytes	RECQL
SMIM7	1.90185808018234e-191	0.496922726173293	0.355	0.2	5.9670797265721e-187	Monocytes	SMIM7
MRPL33	1.95867050149894e-191	0.301626487777129	0.535	0.345	6.14532869845292e-187	Monocytes	MRPL33
SEPT7	4.07048821795761e-190	0.374689774481008	0.712	0.504	1.2771156783842e-185	Monocytes	SEPT7
COPS9	5.03266280092153e-190	0.36387090539956	0.614	0.423	1.57899795378913e-185	Monocytes	COPS9
PDCD6IP	8.14330993647939e-190	0.367497162928675	0.447	0.276	2.55496349257041e-185	Monocytes	PDCD6IP
RAC1	8.84077253250788e-190	0.325452866819321	0.867	0.691	2.77379238207435e-185	Monocytes	RAC1
LAMTOR2	1.06279793785271e-189	0.349218264366475	0.614	0.422	3.33452853001289e-185	Monocytes	LAMTOR2
NCSTN	1.28744564930833e-189	0.438602998376541	0.264	0.132	4.0393607247049e-185	Monocytes	NCSTN
TMEM179B	1.43941020045606e-189	0.449913093527301	0.388	0.227	4.51614950393088e-185	Monocytes	TMEM179B
USP33	1.6701130638688e-189	0.571281185078991	0.263	0.131	5.23997973788837e-185	Monocytes	USP33
SYF2	3.87595068996323e-189	0.255895420998135	0.55	0.359	1.21607952897596e-184	Monocytes	SYF2
ATP5PO	1.05204038485763e-188	0.37797728151919	0.581	0.387	3.30077670749083e-184	Monocytes	ATP5PO
ABR	1.7595800445575e-188	0.678536241685198	0.29	0.153	5.52068238979915e-184	Monocytes	ABR
XIAP	2.03070422250204e-188	0.695277494273254	0.277	0.144	6.37133449810013e-184	Monocytes	XIAP
TIMMDC1	3.62732082807179e-188	0.624595647172443	0.277	0.143	1.13807190980753e-183	Monocytes	TIMMDC1
SUMO3	4.45842434873321e-188	0.33156634505075	0.523	0.34	1.39883063941505e-183	Monocytes	SUMO3
KMO	2.80074501063778e-187	0.756473166247005	0.251	0.124	8.78733747087602e-183	Monocytes	KMO
SLC15A3	1.52379512281852e-186	0.323463214255426	0.452	0.281	4.7809071978431e-182	Monocytes	SLC15A3
NIFK	3.6742285062352e-186	0.699069595527642	0.316	0.175	1.15278919383129e-181	Monocytes	NIFK
SLFN11	3.69395815986889e-186	0.496811150790938	0.31	0.166	1.15897937265887e-181	Monocytes	SLFN11
NDUFS2	5.39305755213904e-186	0.4186100390924	0.379	0.221	1.69207180698363e-181	Monocytes	NDUFS2
MRPL27	6.10301011388293e-186	0.550152612615877	0.32	0.175	1.91481942323077e-181	Monocytes	MRPL27
OSTM1	1.4988564100065e-185	0.394489082692368	0.274	0.14	4.70266198639539e-181	Monocytes	OSTM1
RBBP6	1.86236936641117e-185	0.672223411968146	0.528	0.355	5.84318388711504e-181	Monocytes	RBBP6
YWHAG	2.79413616090276e-185	0.453297601357098	0.436	0.27	8.76660220483242e-181	Monocytes	YWHAG
TCEAL3	2.98206824858458e-185	0.778251978395543	0.255	0.129	9.35623912993412e-181	Monocytes	TCEAL3
TMED3	3.93940739198043e-185	0.575483598809256	0.288	0.151	1.23598906923386e-180	Monocytes	TMED3
CPM	6.37171876513436e-185	0.562979926307607	0.489	0.306	1.9991267625609e-180	Monocytes	CPM
DST	7.60352819313337e-185	0.558809963960665	0.374	0.22	2.3856069705956e-180	Monocytes	DST
HES1	1.08360419697373e-184	1.65823685915377	0.28	0.153	3.39980816800508e-180	Monocytes	HES1
PSMB6	1.377906919998e-184	0.353776747767914	0.611	0.414	4.32318296149371e-180	Monocytes	PSMB6
DHRS3	1.40396577520854e-184	0.66430196085417	0.266	0.135	4.4049426197168e-180	Monocytes	DHRS3
ROGDI	3.0201847338119e-184	0.517527644426788	0.267	0.134	9.47582960233483e-180	Monocytes	ROGDI
WDR1	3.03868688949951e-184	0.260720050829922	0.503	0.322	9.53388011580472e-180	Monocytes	WDR1
HADHB	3.44185860004962e-184	0.391186366101515	0.403	0.242	1.07988313576557e-179	Monocytes	HADHB
MYO5A	3.65487073862032e-184	0.759357895766588	0.304	0.167	1.14671569424212e-179	Monocytes	MYO5A
YIPF5	8.01969360169077e-184	0.549490246186738	0.291	0.154	2.51617886753048e-179	Monocytes	YIPF5
FYB1	1.79650287693509e-183	0.292902726131507	0.628	0.44	5.63652777638383e-179	Monocytes	FYB1
WDR43	3.92986758090457e-183	0.853972641856517	0.254	0.129	1.23299595350881e-178	Monocytes	WDR43
BCAP29	4.88128997569351e-183	0.68477420049552	0.308	0.169	1.53150472987384e-178	Monocytes	BCAP29
SRPRA	2.18699994784811e-182	0.648959556395082	0.287	0.153	6.86171233637344e-178	Monocytes	SRPRA
MFSD14B	3.36124166148784e-182	0.515336269689408	0.262	0.132	1.05458957129181e-177	Monocytes	MFSD14B
STAU1	6.32490760755754e-182	0.439649403901967	0.374	0.219	1.98443976187118e-177	Monocytes	STAU1
PNKD	1.07802778128884e-181	0.551547520216507	0.32	0.177	3.38231216379372e-177	Monocytes	PNKD
AAK1	1.11210245881407e-181	0.375248617337821	0.384	0.224	3.48922146452914e-177	Monocytes	AAK1
MSL3	1.43942801483892e-181	0.401453087804469	0.301	0.161	4.51620539655711e-177	Monocytes	MSL3
STX12	1.88010606944293e-181	0.395557527292717	0.357	0.206	5.8988327928772e-177	Monocytes	STX12
GLG1	2.63534620512286e-181	0.507076039032211	0.299	0.16	8.26839871857299e-177	Monocytes	GLG1
RBMX	3.45720149820745e-181	0.565278600119631	0.482	0.312	1.08469697006259e-176	Monocytes	RBMX
TOX4	4.53872783905222e-181	0.411230765414498	0.324	0.181	1.42402585950264e-176	Monocytes	TOX4
AP2M1	3.35608323263094e-180	0.300146681189996	0.58	0.392	1.05297111423796e-175	Monocytes	AP2M1
DARS	3.4791201916021e-180	0.631584022852287	0.368	0.219	1.09157396011516e-175	Monocytes	DARS
COX6C	4.13999249027124e-180	0.289206729239803	0.786	0.603	1.2989226438226e-175	Monocytes	COX6C
RAB1B	4.5270619571861e-180	0.320771238873698	0.343	0.193	1.42036568906714e-175	Monocytes	RAB1B
CIAO1	8.97912653362897e-180	0.664815919750507	0.251	0.126	2.81720094992609e-175	Monocytes	CIAO1
SMIM15	1.0397825962455e-179	0.591903945834786	0.26	0.132	3.26231789572025e-175	Monocytes	SMIM15
CDC5L	6.40417355685941e-179	0.789598678287072	0.308	0.174	2.00930945346464e-174	Monocytes	CDC5L
MORF4L1	1.1373273175974e-178	0.311399323165008	0.759	0.559	3.56836445896184e-174	Monocytes	MORF4L1
PYURF	2.12036184724786e-178	0.343567154735224	0.444	0.274	6.65263529574016e-174	Monocytes	PYURF
NOP58	2.98079002430254e-178	0.763522121241742	0.349	0.206	9.35222870124923e-174	Monocytes	NOP58
USO1	5.67501918836989e-178	0.58791944801243	0.294	0.158	1.78053727035105e-173	Monocytes	USO1
TXNDC12	1.00446087732965e-177	0.303924392369515	0.392	0.232	3.15149600262178e-173	Monocytes	TXNDC12
SLAMF8	1.84135367294483e-177	0.95136064898704	0.296	0.166	5.77724714886441e-173	Monocytes	SLAMF8
NCBP2	3.41544927684693e-177	0.630000339973871	0.283	0.151	1.07159721061072e-172	Monocytes	NCBP2
ID2	4.41870914188617e-177	0.687097487749619	0.76	0.578	1.38636999326678e-172	Monocytes	ID2
AGFG1	5.2707916929473e-176	0.270047278906996	0.345	0.196	1.65371089366221e-171	Monocytes	AGFG1
DOK21	6.06372473796363e-176	0.424421784969526	0.496	0.332	1.90249363653609e-171	Monocytes	DOK2
DUSP23	1.48113791442996e-175	0.331097980644711	0.427	0.26	4.647070206524e-171	Monocytes	DUSP23
PCM1	1.57689661782471e-175	0.502473191382077	0.42	0.26	4.94751313842503e-171	Monocytes	PCM1
SLC25A11	1.6183452054369e-175	0.42479354610873	0.341	0.193	5.07755808205826e-171	Monocytes	SLC25A11
CEP170	2.10959958357362e-175	0.401371828602133	0.42	0.256	6.61886869346224e-171	Monocytes	CEP170
SNX27	2.34919256524906e-175	0.276761177337471	0.276	0.144	7.37059167346892e-171	Monocytes	SNX27
MRPS15	2.9445636012053e-175	0.351364823694354	0.405	0.247	9.23856829878164e-171	Monocytes	MRPS15
SNAP29	3.10754717783853e-175	0.741935782644117	0.264	0.138	9.74992927046839e-171	Monocytes	SNAP29
COX7C	3.99895293527101e-175	0.283512347838263	0.859	0.685	1.25467148344128e-170	Monocytes	COX7C
MFF	5.46730897461862e-175	0.57427482198907	0.29	0.157	1.71536819078659e-170	Monocytes	MFF
UNC93B1	1.28659582270275e-174	0.326750183110784	0.42	0.256	4.03669439372987e-170	Monocytes	UNC93B1
MEA1	1.88565256199424e-174	0.547032318638385	0.288	0.155	5.91623491325694e-170	Monocytes	MEA1
TNFSF10	5.42067576429424e-174	0.85050233923812	0.297	0.166	1.70073702104732e-169	Monocytes	TNFSF10
CACYBP	1.55356191263878e-173	0.412072993858015	0.539	0.357	4.87430050090418e-169	Monocytes	CACYBP
PSMD1	3.36374260274241e-173	0.699570552334082	0.307	0.172	1.05537424161043e-168	Monocytes	PSMD1
SRRM1	7.22355434480432e-173	0.331686363349452	0.695	0.492	2.26639017568235e-168	Monocytes	SRRM1
GTF2H5	8.25488797150075e-173	0.333953553867127	0.437	0.271	2.58997110105836e-168	Monocytes	GTF2H5
TFPT	8.38007638946192e-173	0.392295954314263	0.347	0.2	2.62924896719368e-168	Monocytes	TFPT
ELOVL1	1.28535522835542e-172	0.630432151098423	0.285	0.154	4.03280202896513e-168	Monocytes	ELOVL1
NAPRT	2.20671481053553e-172	0.479019189194015	0.278	0.147	6.92356771805523e-168	Monocytes	NAPRT
COMMD4	2.69469739382706e-172	0.338983623663169	0.326	0.181	8.4546130731324e-168	Monocytes	COMMD4
RAB14	4.8172811510282e-172	0.362500703241784	0.456	0.29	1.5114219611351e-167	Monocytes	RAB14
MPEG1	1.05052838477518e-171	0.43040593533465	0.353	0.204	3.29603280723212e-167	Monocytes	MPEG1
ERO1A	1.23577229917739e-171	0.500320213828108	0.315	0.178	3.87723558866906e-167	Monocytes	ERO1A
ZDHHC12	1.86771842796931e-171	0.545620517316286	0.273	0.144	5.8599665677537e-167	Monocytes	ZDHHC12
TRAPPC3	4.59450647209402e-171	0.353578109150027	0.352	0.203	1.4415264056195e-166	Monocytes	TRAPPC3
PFKL	6.81292956671027e-171	0.465949644301672	0.402	0.244	2.13755665155535e-166	Monocytes	PFKL
UPF2	7.26262754953697e-171	0.446215563661929	0.313	0.175	2.27864939366722e-166	Monocytes	UPF2
PYCARD	7.31184256937666e-171	0.27398067829611	0.682	0.528	2.29409060614193e-166	Monocytes	PYCARD
CCDC115	1.56295495323994e-170	0.432876594213028	0.27	0.141	4.9037711657903e-166	Monocytes	CCDC115
TMEM165	2.33500026636071e-170	0.34872924632982	0.462	0.292	7.32606333570673e-166	Monocytes	TMEM165
BFAR	2.47174289887175e-170	0.521469011636395	0.277	0.148	7.75509334521011e-166	Monocytes	BFAR
ANXA4	4.48457166712094e-170	0.365187603986655	0.368	0.217	1.40703436055919e-165	Monocytes	ANXA4
CHCHD1	1.06308860352066e-169	0.389465928724514	0.357	0.209	3.33544049354607e-165	Monocytes	CHCHD1
C1orf43	1.96568107785558e-169	0.280867101854971	0.505	0.328	6.16732438177189e-165	Monocytes	C1orf43
RALY	2.17897222617793e-169	0.393120111227621	0.474	0.304	6.83652535963327e-165	Monocytes	RALY
SDF2L1	5.83405357112293e-169	0.470967949622606	0.422	0.258	1.83043430793982e-164	Monocytes	SDF2L1
THBS11	6.87875993602099e-169	0.392135175336451	0.353	0.208	2.15821092992659e-164	Monocytes	THBS1
VPS26A	7.49048205152151e-169	0.382447714259389	0.391	0.238	2.35013874366487e-164	Monocytes	VPS26A
LPXN	9.62513283585141e-169	0.523732531854232	0.362	0.214	3.01988542724838e-164	Monocytes	LPXN
CMTM7	1.43276822011219e-168	0.404901527577556	0.36	0.211	4.495310290602e-164	Monocytes	CMTM7
C7orf50	2.30574959792179e-168	0.301512885897148	0.416	0.255	7.23428936347962e-164	Monocytes	C7orf50
DICER1	4.5517892093258e-168	0.651478884970777	0.297	0.166	1.42812386442597e-163	Monocytes	DICER1
RALA	4.55226003972379e-168	0.954253907842316	0.4	0.261	1.42827158746334e-163	Monocytes	RALA
LSM6	1.08764991552782e-167	0.351141990734328	0.456	0.297	3.41250160996854e-163	Monocytes	LSM6
KXD1	5.58284370179664e-167	0.553030364528001	0.258	0.135	1.7516172114387e-162	Monocytes	KXD1
ZBTB7A	7.98328138414869e-167	0.455448898501103	0.362	0.213	2.50475453427665e-162	Monocytes	ZBTB7A
COX17	1.77533217500198e-166	0.272928096474493	0.573	0.397	5.5701046990687e-162	Monocytes	COX17
COPB1	2.15792364922539e-166	0.465680303653828	0.361	0.214	6.77048544944466e-162	Monocytes	COPB1
BAZ2B	3.74312854084481e-166	0.319431479354429	0.388	0.235	1.17440657969006e-161	Monocytes	BAZ2B
VPS35	4.24828359913435e-166	0.438775873530946	0.478	0.309	1.3328989792284e-161	Monocytes	VPS35
CITED2	1.70874310913887e-165	0.380177372222285	0.61	0.442	5.36118150492322e-161	Monocytes	CITED2
FGD5-AS1	1.84825591995062e-165	0.324307855343009	0.34	0.195	5.79890294884507e-161	Monocytes	FGD5-AS1
VPS41	2.2359002539173e-165	0.490378550274971	0.265	0.14	7.01513704666552e-161	Monocytes	VPS41
GNPTAB	5.05016684742101e-165	0.762141005683328	0.363	0.222	1.58448984837834e-160	Monocytes	GNPTAB
TTC37	1.06542336033396e-164	0.842867661539437	0.256	0.137	3.34276579304779e-160	Monocytes	TTC37
UFL1	1.439689199921e-164	0.757493420608825	0.257	0.135	4.51702486475213e-160	Monocytes	UFL1
UBB	1.46571150952298e-164	0.402514949669688	0.921	0.835	4.59866986112836e-160	Monocytes	UBB
EIF4G3	2.20431124386349e-164	0.748450400726191	0.261	0.141	6.9160265276217e-160	Monocytes	EIF4G3
RNASE1	2.75294290133959e-164	1.86057437138671	0.378	0.272	8.63735835295295e-160	Monocytes	RNASE1
XRCC5	3.14157690760366e-164	0.274548996219675	0.55	0.366	9.85669754760649e-160	Monocytes	XRCC5
LGMN	5.04680027445968e-164	0.811702305170633	0.41	0.272	1.58343358611172e-159	Monocytes	LGMN
PPP2R3C	8.61287457724639e-164	0.359195462215586	0.313	0.175	2.70228939861106e-159	Monocytes	PPP2R3C
SEC63	1.61686654422978e-163	0.632334546019109	0.315	0.181	5.07291878252093e-159	Monocytes	SEC63
WARS	5.31797242129101e-163	0.314272887338592	0.329	0.187	1.66851384718006e-158	Monocytes	WARS
POLR2I	5.63762333969252e-162	0.320193623213375	0.369	0.219	1.76880432282853e-157	Monocytes	POLR2I
SLAIN2	1.20246409670603e-161	0.484966936333689	0.268	0.143	3.77273110341517e-157	Monocytes	SLAIN2
SLC25A19	1.23315425926721e-161	0.839846105859057	0.268	0.146	3.86902148845087e-157	Monocytes	SLC25A19
NANS	1.45720766475552e-161	0.344896866963005	0.417	0.26	4.57198904817044e-157	Monocytes	NANS
MRPS16	2.4318284249389e-161	0.402052629714963	0.313	0.177	7.6298616832458e-157	Monocytes	MRPS16
NRDC	3.00025904911753e-161	0.27926155104489	0.365	0.22	9.41331276660624e-157	Monocytes	NRDC
SSR1	4.40296626448929e-161	0.430554454769617	0.468	0.302	1.38143066548351e-156	Monocytes	SSR1
UCP2	9.20316684589665e-161	0.490275808610499	0.529	0.353	2.88749359790007e-156	Monocytes	UCP2
AP3D1	1.17314417938995e-160	0.692006048028122	0.272	0.149	3.68073986283597e-156	Monocytes	AP3D1
COX7B	3.78036362635579e-160	0.261290285726269	0.742	0.566	1.18608908776913e-155	Monocytes	COX7B
NTAN1	1.6610286272789e-159	0.58934597947877	0.283	0.156	5.21147731808756e-155	Monocytes	NTAN1
CLPTM1L	2.90449734736745e-159	0.503356104478069	0.293	0.164	9.11286042736538e-155	Monocytes	CLPTM1L
BAX	3.00034640403997e-159	0.294726908198566	0.607	0.438	9.41358684267542e-155	Monocytes	BAX
SNX5	3.53823786115824e-159	0.554494925656579	0.374	0.23	1.1101221289384e-154	Monocytes	SNX5
SFSWAP	5.87422495605098e-159	0.675519894179718	0.251	0.133	1.84303807996099e-154	Monocytes	SFSWAP
SNF8	6.23608245187168e-159	0.308790519923397	0.442	0.279	1.95657086927474e-154	Monocytes	SNF8
RABEP1	7.21684334511823e-159	0.757426938325926	0.259	0.14	2.26428459953085e-154	Monocytes	RABEP1
C20orf271	1.28206503601924e-158	0.393090223150197	0.381	0.232	4.02247905051037e-154	Monocytes	C20orf27
DHX36	1.39508361318678e-158	0.324412166638348	0.436	0.274	4.37707483637351e-154	Monocytes	DHX36
ATF6	4.28726986310525e-158	0.483189319460882	0.368	0.224	1.34513091954927e-153	Monocytes	ATF6
WDR45B	8.66388939220221e-158	0.405656310554988	0.378	0.232	2.71829529680344e-153	Monocytes	WDR45B
BNIP2	3.1643562956306e-157	0.266343399048228	0.448	0.285	9.928167877541e-153	Monocytes	BNIP2
THOC7	3.91347899715689e-157	0.39844141918434	0.389	0.239	1.22785403535798e-152	Monocytes	THOC7
SETX	9.80096408517618e-157	0.282838856643223	0.395	0.242	3.07505248172403e-152	Monocytes	SETX
OPN3	1.28876346266048e-156	0.499718656500066	0.277	0.153	4.04349536409727e-152	Monocytes	OPN3
HDLBP	2.85639696979062e-156	0.358853535387861	0.415	0.26	8.96194549271807e-152	Monocytes	HDLBP
NAA38	7.50147311923311e-156	0.264706311676753	0.501	0.326	2.35358719115939e-151	Monocytes	NAA38
ATRX	8.17031768523774e-156	0.444321997764274	0.499	0.332	2.56343717374334e-151	Monocytes	ATRX
ATP2C1	1.15559424757016e-155	0.41528516647303	0.381	0.234	3.62567695175136e-151	Monocytes	ATP2C1
TFRC	1.43975248014296e-155	0.463256650890562	0.474	0.321	4.51722340644854e-151	Monocytes	TFRC
SLC39A1	1.68699317795488e-155	0.537812597655666	0.275	0.151	5.29294109583344e-151	Monocytes	SLC39A1
TPI1	1.96559931370199e-155	0.322037376480834	0.859	0.669	6.16706784673999e-151	Monocytes	TPI1
RAD23B	2.12485805636189e-155	0.303881037781265	0.339	0.2	6.66674215183542e-151	Monocytes	RAD23B
MTCH2	2.45603431825745e-155	0.57311085924612	0.295	0.167	7.70580767353276e-151	Monocytes	MTCH2
RAD23A	5.94730161406101e-155	0.338293483057158	0.473	0.309	1.86596588141164e-150	Monocytes	RAD23A
ITGAM	6.24999194665649e-155	0.454982380803307	0.355	0.218	1.96093497326348e-150	Monocytes	ITGAM
KAT8	1.20608225512111e-154	0.262321694407556	0.252	0.132	3.78408307544248e-150	Monocytes	KAT8
SCAMP2	1.47508237635962e-154	0.368935323107796	0.43	0.271	4.6280709558283e-150	Monocytes	SCAMP2
TYMP	1.71446454459445e-154	0.274107511825691	0.84	0.634	5.3791325086651e-150	Monocytes	TYMP
TMEM33	2.74533566102411e-154	0.310168216763664	0.293	0.162	8.61349063646313e-150	Monocytes	TMEM33
APBB1IP	2.98189230191119e-154	0.302752723575383	0.437	0.286	9.35568709724635e-150	Monocytes	APBB1IP
NDUFS3	3.93478062059342e-154	0.381939243366375	0.332	0.194	1.23453741971119e-149	Monocytes	NDUFS3
FN1	6.62377885510988e-154	0.851872033422144	0.336	0.206	2.07821061579072e-149	Monocytes	FN1
DNMT1	7.12605601847023e-154	0.762107766205728	0.374	0.239	2.23580007579503e-149	Monocytes	DNMT1
CCNK	7.64280638332224e-154	0.278979101536046	0.301	0.17	2.39793050276735e-149	Monocytes	CCNK
ITFG1	1.06765335545205e-153	0.500525692694002	0.251	0.133	3.34976240273082e-149	Monocytes	ITFG1
RPL26L1	1.19933431981312e-153	0.407730796595579	0.334	0.195	3.76291142841365e-149	Monocytes	RPL26L1
RNPEP	1.7616729593639e-153	0.3549232054076	0.323	0.187	5.52724891000423e-149	Monocytes	RNPEP
FUOM	3.67572085111058e-153	0.344109251216198	0.4	0.25	1.15325741703594e-148	Monocytes	FUOM
DPP7	1.00660768459932e-152	0.308988233346388	0.592	0.41	3.15823161043037e-148	Monocytes	DPP7
RBPJ	1.03689279193318e-152	0.376046201256836	0.644	0.462	3.25325113469035e-148	Monocytes	RBPJ
AP2A2	1.15920848472818e-152	0.902572511588866	0.266	0.15	3.63701662083465e-148	Monocytes	AP2A2
ABI1	1.3499256605929e-152	0.371420062949369	0.393	0.243	4.23539176011023e-148	Monocytes	ABI1
LARP4	1.95495105747691e-152	0.486994830444779	0.264	0.142	6.13365894283379e-148	Monocytes	LARP4
PPP2R1A	2.1820149889864e-152	0.463247307109479	0.308	0.177	6.84607202794482e-148	Monocytes	PPP2R1A
MPV17	2.86845399368845e-152	0.531834998646733	0.272	0.15	8.9997744051975e-148	Monocytes	MPV17
TERF2IP	3.02137854562318e-152	0.297348358684002	0.421	0.266	9.47957518689272e-148	Monocytes	TERF2IP
PPIG	4.68453541721333e-152	0.26921436424782	0.529	0.354	1.46977298715068e-147	Monocytes	PPIG
SRSF11	5.19020254892576e-152	0.388936582632433	0.598	0.417	1.62842604972546e-147	Monocytes	SRSF11
ARL6IP5	3.27302285819109e-151	0.305370184020811	0.741	0.543	1.02691092175745e-146	Monocytes	ARL6IP5
NENF	2.22713694892678e-150	0.310270083426533	0.472	0.312	6.98764217725776e-146	Monocytes	NENF
ALCAM	3.79754227651894e-150	0.657824097532104	0.538	0.374	1.19147888925782e-145	Monocytes	ALCAM
FKBP3	8.84924913941543e-150	0.668157166134165	0.287	0.165	2.77645191749159e-145	Monocytes	FKBP3
DEGS1	1.11413175575323e-149	0.443057860537954	0.378	0.235	3.49558838367575e-145	Monocytes	DEGS1
GADD45G	2.71799158082415e-149	0.651401087159316	0.394	0.255	8.52769858483577e-145	Monocytes	GADD45G
SEC61A1	3.21556120827826e-149	0.463488643990786	0.291	0.164	1.0088823290973e-144	Monocytes	SEC61A1
CTNNA1	3.42614033684342e-149	0.413686129909432	0.378	0.234	1.07495153068462e-144	Monocytes	CTNNA1
HSP90AB11	4.26357336773596e-149	0.287077109879143	0.951	0.8	1.33769614412716e-144	Monocytes	HSP90AB1
APMAP	5.9631495902276e-149	0.280220228284158	0.328	0.192	1.87093818393391e-144	Monocytes	APMAP
PSMC3	8.681996735243e-149	0.411835193562475	0.345	0.206	2.72397647568249e-144	Monocytes	PSMC3
RPN1	1.11635648975696e-148	0.270033491919786	0.38	0.232	3.50256848661246e-144	Monocytes	RPN1
PDCD5	1.29508970669509e-148	0.451186801098261	0.382	0.237	4.06334395475584e-144	Monocytes	PDCD5
PSMC2	1.86631047574093e-148	0.483206915814192	0.287	0.163	5.85554911763717e-144	Monocytes	PSMC2
GPRIN3	4.68460903249765e-148	0.515536966945917	0.333	0.198	1.46979608394614e-143	Monocytes	GPRIN3
MRPL40	6.34133561318018e-148	0.286284241692059	0.319	0.185	1.98959404863528e-143	Monocytes	MRPL40
SLC38A10	1.29996216443457e-147	0.350942627225104	0.253	0.135	4.07863129091346e-143	Monocytes	SLC38A10
CYC1	1.39344677317081e-147	0.408585189856026	0.389	0.242	4.37193925082341e-143	Monocytes	CYC1
HCST1	1.52377601587818e-147	0.345931192756161	0.711	0.545	4.78084724981778e-143	Monocytes	HCST
FAM120A	2.68579404576499e-147	0.321161312512849	0.453	0.295	8.42667881858767e-143	Monocytes	FAM120A
GLTP	3.67303557630251e-147	0.293104798612892	0.312	0.18	1.15241491206491e-142	Monocytes	GLTP
EFCAB14	1.25748347487737e-145	0.378565666581821	0.337	0.201	3.94535440242776e-141	Monocytes	EFCAB14
DNAJB12	3.17962764540841e-145	0.286576685765701	0.283	0.159	9.97608173746888e-141	Monocytes	DNAJB12
GSTP1	3.55405955760602e-145	0.273814566856153	0.818	0.686	1.11508618619889e-140	Monocytes	GSTP1
TRIM44	6.50862462880066e-145	0.420761186404529	0.344	0.207	2.04208097728621e-140	Monocytes	TRIM44
SEC31A	1.37024344701542e-144	0.400178013918418	0.378	0.236	4.29913881501089e-140	Monocytes	SEC31A
LARP1	2.21782630570545e-144	0.46553955095062	0.321	0.19	6.95843003415086e-140	Monocytes	LARP1
TUBGCP2	3.0050922389073e-144	0.722557697313001	0.297	0.176	9.42847689957166e-140	Monocytes	TUBGCP2
SGK3	3.14154196346511e-144	0.468796719488458	0.341	0.204	9.85658791037177e-140	Monocytes	SGK3
ANAPC15	2.84616074309385e-143	0.280791353242809	0.276	0.153	8.92982933145694e-139	Monocytes	ANAPC15
SUPT16H	7.12252263743146e-143	0.582694546588229	0.287	0.165	2.23469147749412e-138	Monocytes	SUPT16H
MRPL43	8.47085834061663e-143	0.3491755877564	0.327	0.194	2.65773180436847e-138	Monocytes	MRPL43
TRIO	2.41987220661085e-142	0.494316623931202	0.254	0.138	7.59234904824154e-138	Monocytes	TRIO
UBQLN1	1.5189919510316e-141	0.315083729997137	0.315	0.185	4.76583724636164e-137	Monocytes	UBQLN1
PPP1R12A	1.57982420043991e-141	0.297929814545732	0.421	0.272	4.95669842888022e-137	Monocytes	PPP1R12A
OCIAD1	1.95517995612159e-141	0.262750893834628	0.504	0.338	6.1343771123315e-137	Monocytes	OCIAD1
LARS	2.27280607800154e-141	0.562790127542505	0.312	0.185	7.13092906972983e-137	Monocytes	LARS
POLE4	1.83437861527505e-140	0.289732528230711	0.421	0.271	5.75536290542548e-136	Monocytes	POLE4
HNRNPD	3.20021325081387e-140	0.334726634872031	0.559	0.386	1.00406690744285e-135	Monocytes	HNRNPD
UBE3A	3.24698040125456e-140	0.559267768012587	0.33	0.2	1.01874010089362e-135	Monocytes	UBE3A
IFI301	3.40140807529802e-140	0.428104848562629	0.47	0.322	1.06719178362475e-135	Monocytes	IFI30
MDFIC	5.72072495332205e-140	0.334984855921848	0.276	0.154	1.79487745410479e-135	Monocytes	MDFIC
GRPEL1	2.86803788123998e-139	0.287919668648963	0.34	0.206	8.99846885239043e-135	Monocytes	GRPEL1
UQCC2	3.75639734746134e-139	0.279851221274589	0.352	0.213	1.178569667766e-134	Monocytes	UQCC2
APPL1	4.21795397802015e-139	0.502193572529511	0.376	0.237	1.32338306060382e-134	Monocytes	APPL1
CCDC47	3.44950530426069e-138	0.478430054493093	0.355	0.222	1.08228228921179e-133	Monocytes	CCDC47
WASF2	3.57339632289527e-138	0.318667070748476	0.546	0.376	1.12115309630839e-133	Monocytes	WASF2
PSMF1	1.901776903822e-137	0.389728425459681	0.283	0.162	5.96682503574151e-133	Monocytes	PSMF1
TMEM208	1.96959653194114e-137	0.380158530109644	0.355	0.22	6.17960911896531e-133	Monocytes	TMEM208
RSRC2	2.27414372533375e-137	0.259245642767374	0.565	0.396	7.13512593823464e-133	Monocytes	RSRC2
HNRNPM	1.1087072863413e-136	0.351323647906147	0.568	0.398	3.47856911089582e-132	Monocytes	HNRNPM
UBE2F	2.46410255826493e-136	0.395658611666224	0.302	0.177	7.73112177655623e-132	Monocytes	UBE2F
SDF4	3.18882032235778e-136	0.298201009137214	0.369	0.229	1.00049237613975e-131	Monocytes	SDF4
PRDX4	1.94158966243052e-135	0.315388810608328	0.338	0.205	6.09173756587576e-131	Monocytes	PRDX4
GALNT1	6.28796640098449e-135	0.408206299342594	0.355	0.222	1.97284945830888e-130	Monocytes	GALNT1
CCT6A	7.68288672040059e-135	0.558818827180594	0.454	0.305	2.41050570852569e-130	Monocytes	CCT6A
CYFIP1	2.28649945612939e-134	0.53549432100608	0.329	0.199	7.17389204360596e-130	Monocytes	CYFIP1
PSMD3	3.22859311836805e-134	0.479757237701067	0.255	0.142	1.01297109088798e-129	Monocytes	PSMD3
SMS	5.27889579793998e-134	0.253215727873032	0.49	0.326	1.65625355660367e-129	Monocytes	SMS
OLR11	1.54954205593177e-133	0.413284264891512	0.612	0.48	4.86168820048592e-129	Monocytes	OLR1
EVL	2.3472075213234e-133	0.445763438290218	0.353	0.224	7.36436359815217e-129	Monocytes	EVL
USP16	3.0951988477484e-133	0.327853708792815	0.39	0.248	9.7111863848106e-129	Monocytes	USP16
CTR9	4.75458375316925e-133	0.467227588897933	0.257	0.144	1.49175065255685e-128	Monocytes	CTR9
TRAPPC2L	5.09914731254194e-133	0.296763781892337	0.363	0.226	1.59985746931003e-128	Monocytes	TRAPPC2L
RPL7L1	7.77019972483092e-133	0.576049602036555	0.28	0.165	2.4379001636657e-128	Monocytes	RPL7L1
SPRED1	8.60067518870497e-133	0.790516429849629	0.273	0.161	2.69846184045618e-128	Monocytes	SPRED1
HDAC2	1.20961743385881e-132	0.662765742397102	0.267	0.154	3.79517469873202e-128	Monocytes	HDAC2
HIGD1A	1.08120090213749e-131	0.285276952222702	0.295	0.172	3.39226783045638e-127	Monocytes	HIGD1A
TAF9	1.13358012559708e-131	0.311468650128121	0.308	0.183	3.55660764406083e-127	Monocytes	TAF9
IQGAP2	1.93977815566023e-131	0.426977172611296	0.424	0.279	6.08605396338397e-127	Monocytes	IQGAP2
SERBP1	2.11100508029901e-131	0.304652528460634	0.662	0.476	6.62327843943816e-127	Monocytes	SERBP1
GAPDH	2.21723513754975e-131	0.361811647934238	0.95	0.854	6.95657524406235e-127	Monocytes	GAPDH
ANAPC13	3.04827186037808e-131	0.286005202807992	0.25	0.139	9.56395296193624e-127	Monocytes	ANAPC13
RHOQ	4.70903920754717e-131	0.32271545000235	0.402	0.257	1.47746105136792e-126	Monocytes	RHOQ
HSPA4	5.02550717172412e-131	0.30086527753254	0.367	0.229	1.57675287512844e-126	Monocytes	HSPA4
VCP	1.32933768556154e-130	0.336247634735811	0.39	0.251	4.17079698844934e-126	Monocytes	VCP
CNDP2	9.65483335828243e-130	0.374608661683767	0.454	0.306	3.02920396616111e-125	Monocytes	CNDP2
CEBPZ	1.9567191819945e-129	0.45082141042529	0.32	0.196	6.13920643350775e-125	Monocytes	CEBPZ
WASHC3	2.89196385838879e-129	0.264391953643045	0.314	0.189	9.07353660569482e-125	Monocytes	WASHC3
LMO4	1.29284494435915e-128	0.363583265815812	0.452	0.301	4.05630101292682e-124	Monocytes	LMO4
AVPI1	1.54610876352295e-128	0.422997792808864	0.283	0.165	4.85091624555326e-124	Monocytes	AVPI1
GPR137B	1.86394308930499e-128	0.430875537098089	0.279	0.162	5.84812144269439e-124	Monocytes	GPR137B
STIP1	5.59022255776188e-128	0.305426735262147	0.345	0.214	1.75393232749779e-123	Monocytes	STIP1
VPS13C	5.76698951076526e-128	0.413375573099446	0.447	0.301	1.8093929590026e-123	Monocytes	VPS13C
MAPKAPK3	9.46656750544151e-128	0.279360892820833	0.292	0.171	2.97013555483227e-123	Monocytes	MAPKAPK3
TUBA1C	1.13635509857507e-127	0.265893384841595	0.548	0.385	3.56531412177929e-123	Monocytes	TUBA1C
CHORDC1	1.62778180970908e-127	0.39394663299029	0.414	0.273	5.10716542796225e-123	Monocytes	CHORDC1
SERPINB6	3.85880649556144e-127	0.27038589196724	0.438	0.29	1.2107005379824e-122	Monocytes	SERPINB6
ESD	5.59491131743521e-127	0.25209339483544	0.444	0.292	1.7554034258453e-122	Monocytes	ESD
NAGA	8.50758533849174e-127	0.453887597644826	0.296	0.177	2.66925489995178e-122	Monocytes	NAGA
MRPS7	2.71746984259447e-126	0.262973958998223	0.314	0.19	8.52606163114015e-122	Monocytes	MRPS7
SMC3	8.54823953968524e-126	0.483961010413639	0.287	0.172	2.68201015557624e-121	Monocytes	SMC3
MVP	1.63898265498972e-125	0.273831207891126	0.283	0.167	5.14230808003024e-121	Monocytes	MVP
TMEM30A	2.17771362805869e-125	0.279420086817545	0.303	0.182	6.83257650803415e-121	Monocytes	TMEM30A
SETD2	8.21819092879216e-125	0.44388020738053	0.3	0.182	2.57845740390854e-120	Monocytes	SETD2
TSNAX	1.50018035370517e-124	0.278479493235579	0.269	0.155	4.70681585974999e-120	Monocytes	TSNAX
EIF4E2	3.7128503436315e-123	0.31509906892495	0.359	0.227	1.16490679531438e-118	Monocytes	EIF4E2
LIMS11	3.7639575488011e-123	0.281018641843418	0.734	0.546	1.18094168093634e-118	Monocytes	LIMS1
RSF1	3.03994948943575e-122	0.430368875983759	0.325	0.204	9.53784152310466e-118	Monocytes	RSF1
THBD	6.55372729336452e-122	0.476172912485664	0.419	0.288	2.05623193829312e-117	Monocytes	THBD
SPPL2A	8.10610616779317e-122	0.267403456892264	0.406	0.267	2.54329081014511e-117	Monocytes	SPPL2A
MAP4	1.00083543146402e-121	0.537445885541728	0.27	0.16	3.14012116621837e-117	Monocytes	MAP4
ERICH1	1.10199465668525e-121	0.354107809911686	0.316	0.192	3.45750823534998e-117	Monocytes	ERICH1
BDP1	1.28909651064883e-121	0.605767864133328	0.31	0.193	4.04454030216069e-117	Monocytes	BDP1
ETHE11	3.97616798658219e-121	0.266114973141183	0.379	0.245	1.24752270579016e-116	Monocytes	ETHE1
PPP2R5E	1.4897972413487e-120	0.445064876503012	0.3	0.183	4.67423884473156e-116	Monocytes	PPP2R5E
HEBP1	2.55779251239228e-120	0.296224774949249	0.277	0.163	8.02507400763078e-116	Monocytes	HEBP1
CD81	2.77566377463927e-120	0.295204454051214	0.767	0.66	8.70864509293071e-116	Monocytes	CD81
IFI27	2.39369058544276e-119	0.83191158958893	0.41	0.296	7.51020421182665e-115	Monocytes	IFI27
PBRM1	3.59542157000219e-119	0.431041568015656	0.334	0.211	1.12806351758819e-114	Monocytes	PBRM1
UBE2K	6.48927069927137e-119	0.340384080849594	0.381	0.248	2.03600868189639e-114	Monocytes	UBE2K
SZRD1	7.23488586179513e-119	0.27008796046346	0.304	0.184	2.26994543913822e-114	Monocytes	SZRD1
EIF4G1	1.40926154330749e-118	0.298727774693661	0.326	0.202	4.42155809212726e-114	Monocytes	EIF4G1
FLNA1	1.58526171087631e-118	0.29822197592582	0.605	0.474	4.97375861787443e-114	Monocytes	FLNA
ZNF800	3.37140305713377e-118	0.321406749960794	0.283	0.167	1.05777770917572e-113	Monocytes	ZNF800
TRA2B1	9.6106402139802e-118	0.297621564072233	0.675	0.51	3.01533836713629e-113	Monocytes	TRA2B
EPB41L3	1.85018650936945e-117	0.608120525394508	0.275	0.165	5.80496017314666e-113	Monocytes	EPB41L3
UBAC1	2.36337358774797e-117	0.560310705509899	0.282	0.172	7.41508463155927e-113	Monocytes	UBAC1
ATP5F1A	8.400155394441e-117	0.281375367160089	0.445	0.3	2.63554875500586e-112	Monocytes	ATP5F1A
FNBP4	1.46330382530366e-116	0.526595996178009	0.338	0.219	4.59111575189023e-112	Monocytes	FNBP4
CCAR1	1.93797009712395e-116	0.492797375596193	0.299	0.185	6.0803811797264e-112	Monocytes	CCAR1
PSMD2	4.80591912452327e-115	0.342113261083301	0.306	0.189	1.50785712531918e-110	Monocytes	PSMD2
PDAP1	9.68708509129058e-115	0.3006965506782	0.333	0.211	3.03932294739242e-110	Monocytes	PDAP1
RSBN1L	1.50208181163669e-114	0.272532368280971	0.282	0.17	4.71278168401012e-110	Monocytes	RSBN1L
OXA1L	2.51394774112123e-114	0.443132361740694	0.279	0.169	7.88751103776788e-110	Monocytes	OXA1L
PTPN1	3.27049245024834e-114	0.526505948447948	0.386	0.259	1.02611700626542e-109	Monocytes	PTPN1
LUC7L3	4.58386946352365e-114	0.349806733816522	0.386	0.254	1.43818904418055e-109	Monocytes	LUC7L3
EAPP	7.91163385668366e-114	0.307626152383904	0.265	0.158	2.4822751225345e-109	Monocytes	EAPP
BTK	2.66838774870637e-113	0.28209148474995	0.284	0.17	8.37206656156623e-109	Monocytes	BTK
AHCYL1	5.32394151061748e-112	0.303017497494819	0.346	0.223	1.67038664895623e-107	Monocytes	AHCYL1
SLC1A3	9.3531544832705e-112	0.334360335728072	0.329	0.206	2.93455221912612e-107	Monocytes	SLC1A3
[truncated: 2,830 more rows]
